# Supplementary material for: Diversity and Functional Predictions of Gut Microbiota in Vietnamese Children Aged 6–24 Months with Persistent Diarrhea of Unknown Etiology
Source: Pathogens. 2025 Nov 9;14(11):1136. doi: 10.3390/pathogens14111136 (PMC12655197; doi:10.3390/pathogens14111136)
Supplement: Supplementary file 1 [file pathogens-14-01136-s001.zip]

Archive with 1 entries (1 files):
- pathogens-3952686-supplementary.xlsx
