# Supplementary material for: Diversity and Functional Predictions of Gut Microbiota in Vietnamese Children Aged 6–24 Months with Persistent Diarrhea of Unknown Etiology
Source: Pathogens. 2025 Nov 9;14(11):1136. doi: 10.3390/pathogens14111136 (PMC12655197; doi:10.3390/pathogens14111136)
Supplement: Supplementary file 1 [file pathogens-14-01136-s001.zip › pathogens-3952686-supplementary.xlsx]

## Sheet: S1
Table S1. Alpha diversity indices of gut microbiota
Sampe ID	Group	Observed species	Chao1	ACE	Shannon	Simpson	Good’s coverage
PG02	Patient	41	48.8571	50.856	0.170909	0.950127	0.999829
PG03	Patient	34	52.2	59.4255	0.023024	0.995449	0.999775
PG06	Patient	45	51.1111	67.4826	0.656489	0.721091	0.999823
PG09	Patient	39	56.1429	78.5827	0.076481	0.97997	0.999749
PG11	Patient	50	54	56.2276	0.9448	0.639023	0.999856
PG12	Patient	46	46.6	46.9885	0.464046	0.841982	0.999953
PG13	Patient	92	102.111	101.247	1.65885	0.439369	0.999775
PG15	Patient	75	96	90.0053	2.25288	0.176614	0.999733
PG18	Patient	36	39.75	40.382	1.45408	0.31565	0.999903
PG01	Patient	60	77.5	75.2295	1.68496	0.261577	0.999764
PG04	Patient	60	78.2	85.6523	1.49463	0.282624	0.999778
PG07	Patient	65	74.1667	71.4969	1.49578	0.315381	0.999828
PG08	Patient	68	102.2	88.8486	2.1723	0.153588	0.999691
PG10	Patient	59	71	78.5432	1.51858	0.332653	0.999733
PG17	Patient	79	88	84.8145	1.90119	0.210907	0.999841
PG19	Patient	73	77	79.4204	1.67555	0.288132	0.999855
PG27	Patient	52	76	87.419	1.33736	0.420303	0.999739
PG05	Patient	31	43	40.6909	0.594353	0.649926	0.999857
PG26	Patient	50	65.1667	65.908	0.222366	0.935632	0.999777
PG28	Patient	50	56.875	61.1244	0.848775	0.503548	0.999825
PG29	Patient	43	45.8	49.3348	0.889961	0.596098	0.999869
PG30	Patient	45	51.4286	54.0443	0.209335	0.940256	0.999843
PG14	Patient	60	75	74.2789	1.81319	0.193676	0.99976
PG16	Patient	63	76.75	73.1957	1.69025	0.365742	0.999814
PG20	Patient	43	46.5	49.8699	0.150132	0.95944	0.999873
PG21	Patient	88	92.5833	94.1731	2.21487	0.19888	0.999816
PG22	Patient	47	72.5	99.5793	0.121013	0.968073	0.99972
PG23	Patient	50	65.6	64.8946	0.579045	0.790919	0.99979
PG24	Patient	58	88	113.877	0.707068	0.72232	0.99966
PG25	Patient	34	43.1667	49.7752	0.622232	0.676838	0.999828
HG01	Healthy	52	73	58.1966	2.34706	0.173946	0.999435
HG03	Healthy	56	57.6667	58.4625	1.89852	0.294248	0.999584
HG10	Healthy	51	55.6667	55.5624	1.49568	0.403008	0.999405
HG06	Healthy	56	74	63.4566	2.24034	0.184848	0.999291
HG07	Healthy	50	57.5	62.1475	2.06401	0.217746	0.999216
HG09	Healthy	51	63	61.0798	1.54072	0.345873	0.99933
HG02	Healthy	83	87	87.6665	2.98819	0.094277	0.999287
HG04	Healthy	78	81.5	82.6409	2.45535	0.168536	0.999387
HG05	Healthy	72	83.25	79.5093	2.5855	0.157497	0.999202
HG08	Healthy	59	63.5	67.1829	1.50925	0.480109	0.999336

## Sheet: S2
Table S2. Relative abundance of gut microbiota at the phylum level
Phylum	PG09	PG03	PG20	PG26	PG22	PG02	PG15	PG23	PG24	PG07	PG04	PG12	PG17	PG13	PG01	PG16	PG08	PG06	PG18	PG27	PG25	PG14	PG21	PG19	PG28	PG10	PG05	PG29	PG11	PG30	HG09	HG10	HG08	HG04	HG06	HG07	HG05	HG02	HG03	HG01
Firmicutes	99.9466	99.9053	99.6804	99.4341	99.1149	99.103	98.6202	98.4354	98.3234	98.0447	97.4557	96.4583	95.2683	94.723	92.6197	91.6978	89.296	88.7672	86.5196	85.4086	82.4631	74.8049	74.4346	69.7643	63.746	39.0184	22.0565	21.364	14.086	1.30008	13.9519	20.4359	20.7092	22.2903	30.9552	35.8408	42.0717	46.785	84.6	47.0389
Actinobacteriota	0.026687	0.022464	0.177212	0.173261	0.818114	0.158572	0.119285	0.384299	0.94674	1.82266	0.893055	0.153576	4.20311	1.76971	2.20827	5.20789	5.69242	0.790953	7.30973	0.744757	0.007828	1.39884	13.6581	21.2384	35.8345	51.9677	77.8561	76.052	84.7661	97.9716	85.8546	79.1846	77.3518	70.4864	68.2258	63.6812	48.7511	39.7931	8.06586	7.88285
Proteobacteria	0.023548	0.064182	0.110758	0.360827	0.032725	0.719794	1.23024	1.15774	0.715315	0.12328	1.48155	3.38494	0.107935	2.91954	5.15944	2.92047	4.69954	0.444609	6.15615	13.8319	0.33505	23.7818	11.8088	8.77701	0.401972	9.01055	0.071473	2.57745	1.14471	0.667272	0.148821	0.334772	0.493955	1.52432	0.275612	0.46231	8.47498	1.39124	6.36122	4.22785
Bacteroidota	0.00157	0	0.023734	0.030201	0.029608	0.018656	0.012463	0.022606	0.012947	0	0.1269	0.001567	0.40793	0.523527	0.011018	0.116481	0.303877	9.98921	0.0145	0.014699	17.194	0.012819	0.078447	0.200939	0.014356	0	0.001588	0.006529	0.003206	0.061088	0.044646	0	0.412858	4.03677	0.54335	0	0.702258	7.4378	0.972892	6.39019
Fusobacteriota	0.00157	0.008023	0	0	0	0	0.016023	0	0	0.006242	0.007931	0	0.012698	0	0	0.013505	0.008125	0.003222	0	0	0	0.001602	0	0	0.00319	0.003342	0.001588	0	0	0	0	0	0	0	0	0	0	0	0	0
Patescibacteria	0	0	0	0	0	0	0	0	0	0	0	0	0	0.064236	0	0	0	0	0	0	0	0	0	0	0	0	0	0	0	0	0	0	0	0	0	0	0	0	0	0
Campylobacterota	0	0	0	0	0	0	0	0	0	0	0	0	0	0	0	0.043891	0	0	0	0	0	0	0	0	0	0	0	0	0	0	0	0	0	0	0	0	0	0	0	0
Spirochaetota	0	0	0	0	0	0	0	0	0	0	0.031725	0	0	0	0	0	0	0	0	0	0	0	0	0	0	0	0.011118	0	0	0	0	0	0	0	0	0	0	0	0	0
Acidobacteriota	0	0	0	0.00159	0.001558	0	0	0	0	0.001561	0.003172	0	0	0	0	0	0	0.004833	0	0	0	0	0.003338	0.017683	0	0	0	0	0	0	0	0	0	0	0	0	0	0	0	0
Deinococcota	0	0	0.007911	0	0.003117	0	0	0	0	0	0	0	0	0	0	0	0	0	0	0	0	0	0.006676	0.001608	0	0	0	0	0	0	0	0	0	0	0	0	0	0	0	0
Dependentiae	0	0	0	0	0	0	0	0	0	0	0	0	0	0	0	0	0	0	0	0	0	0	0.010015	0	0	0	0	0	0	0	0	0	0	0	0	0	0	0	0	0
Gemmatimonadota	0	0	0	0	0	0	0.00178	0	0.001618	0.001561	0	0.001567	0	0	0	0	0	0	0	0	0	0	0	0	0	0	0	0	0	0	0	0	0	0	0	0	0	0	0	0
FCPU426	0	0	0	0	0	0	0	0	0	0	0	0	0	0	0.001574	0	0	0	0	0	0	0	0	0	0	0	0.001588	0	0	0	0	0	0	0	0	0	0	0	0	0
Verrucomicrobiota	0	0	0	0	0	0	0	0	0	0	0	0	0	0	0	0	0	0	0	0	0	0	0	0	0	0	0	0	0	0	0	0.044636	1.03214	1.6622	0	0.015672	0	4.59288	0	34.4602

## Sheet: S3
Table S3. Relative abundance of gut microbiota at the genus level
Genus	PG09	PG03	PG20	PG26	PG22	PG02	PG15	PG23	PG24	PG07	PG04	PG12	PG17	PG13	PG01	PG16	PG08	PG06	PG18	PG27	PG25	PG14	PG21	PG19	PG28	PG10	PG05	PG29	PG11	PG30	HG09	HG10	HG08	HG04	HG06	HG07	HG05	HG02	HG03	HG01
Abiotrophia	0	0	0	0	0	0	0	0	0	0.012484	0	0	0.055555	0.044965	0	0	0.001625	0	0	0	0	0	0.001669	0	0	0	0	0	0	0	0	0	0	0	0	0	0	0	0	0
Acetilactobacillus	0	0	0	0	0	0	0	0	0	0	0	0	0	0	0	0	0	0	0	0	0	0	0	0	0	0	0	0	0	0	0.967334	0.810891	1.20908	0.505553	0.42523	0.752233	0.901764	0.445911	0.473973	0.443763
Achromobacter	0	0	0	0.004769	0	0	0	0.001615	0.040459	0	0.006345	0.006268	0.001587	0.020877	0	0.005064	0.001625	0	0	0	0	0.001602	0.210305	0.020898	0.012761	0.003342	0	0.001632	0	0.003133	0	0	0	0	0	0	0	0	0	0
Acinetobacter	0	0	0	0	0	0	0	0	0	0	0	0.004701	0	0	0	0	0	0	0	0	0	0	0.045065	0.008038	0	0.001671	0	0	0	0	0	0	0	0	0	0	0	0	0	0
Actinomyces	0	0	0.006329	0	0	0	0.00178	0	0	0.014045	0	0	0	0.017665	0	0.016881	0	0	0	0	0	0	0	0	0	0	0	0	0	0	0	0	0	0	0	0	0	0	0	0
Actinotalea	0	0	0	0	0	0	0.00178	0	0.001618	0	0	0	0	0	0.004722	0	0.001625	0	0	0	0	0.003205	0.011684	0.008038	0	0	0	0	0	0	0	0	0	0	0	0	0	0	0	0
Agathobacter	0	0	0	0	0	0	0	0	0	0	0	0	0	0	0	0	0	0	0	0	0	0	0	0	0	0	0	0	0	0	0	0	0	0	0	0.015672	0	0.231874	0	0
Agathobaculum	0	0	0	0	0	0	0	0	0	0	0	0	0	0	0	0	0	0	0	0	0	0	0	0	0	0	0	0	0	0	0	0.007439	0.014745	0	0	0	0.151624	0.231874	0.016631	0
Akkermansia	0	0	0	0	0	0	0	0	0	0	0	0	0	0	0	0	0	0	0	0	0	0	0	0	0	0	0	0	0	0	0	0.044636	1.03214	1.6622	0	0.015672	0	4.59288	0	34.4602
Alistipes	0	0	0	0	0	0	0	0	0	0	0	0	0	0	0	0	0	0	0	0	0	0	0	0	0	0	0	0	0	0	0	0	0	0	0	0	0	0.231874	0	0
Allorhizobium	0	0	0	0	0	0	0	0	0	0	0	0	0.001587	0.004818	0.001574	0	0.001625	0	0	0	0	0.001602	0.001669	0.003215	0	0	0	0	0	0.001566	0	0	0	0	0	0	0	0	0	0
Anaerobutyricum	0	0	0	0	0	0	0	0	0	0	0	0	0	0	0	0	0	0	0	0	0	0	0	0	0	0	0	0	0	0	0	0.200863	0	0.084259	0	0	0	0.008918	0	0
Anaerococcus	0	0	0	0	0	0	0.030266	0	0	0	0	0	0	0.00803	0	0	0	0	0	0	0.006263	0	0	0	0	0.003342	0	0	0.006413	0	0	0	0	0	0	0	0	0	0	0
Anaeroglobus	0	0	0	0	0	0	0	0	0	0	0	0	0	0	0	0	0	0	0	0	0	0	0	0	0	0	0	0	0	0	0	0	0.02949	0.03064	0.007875	0	0.231426	0.053509	0.041577	2.22688
Anaeromassilibacillus	0	0	0	0	0	0	0	0	0	0	0	0	0	0	0	0	0	0	0	0	0	0	0	0	0	0	0	0	0	0	0.007441	0	0	0	0	0	0	0	0	0.395353
Anaerostipes	0	0	0	0	0	0	0	0	0	0	0	0	0	0	0	0	0	0	0	0	0	0	0	0	0	0	0	0	0	0	0	0.46868	0.02949	0.268097	0.007875	0.007836	0.646397	1.81932	0.066523	0.338874
Aquamicrobium	0	0	0	0	0	0	0	0	0.006473	0	0.020621	0.012537	0.004762	0.064236	0	0.013505	0	0	0	0	0	0.004807	0.1836	0.00643	0.001595	0.005013	0	0.003265	0	0	0	0	0	0	0	0	0	0	0	0
Arthrobacter	0	0	0	0	0	0	0	0	0	0	0	0	0.012698	0	0	0	0	0	0	0	0	0	0	0	0	0	0	0	0	0	0	0	0	0	0	0	0	0	0	0
Aureimonas	0	0	0	0	0.004675	0	0	0.008074	0.082536	0	0	0	0	0	0	0	0	0	0	0	0.001566	0	0	0	0	0	0	0	0	0	0	0	0	0	0	0	0	0	0	0
Bacillus	0	0	0	0.003179	0	0.001555	0.00356	0	0.001618	0.006242	0.014276	0.036043	0.003175	0.020877	0.022036	0.010129	0.01625	0	0	0	0	0.003205	0.005007	0.011253	0	0	0	0.001632	0.008016	0	0.052087	0.096712	0.066352	0.122558	0.086621	0.078358	0.095763	0.115937	0.14136	0.088753
Bacteroides	0	0	0	0	0	0	0	0.001615	0	0	0	0	0	0.513891	0	0	0	0	0	0	0.142475	0	0	0	0	0	0	0	0	0.042292	0.022323	0	0	4.00613	0.54335	0	0.079802	3.62972	0.26609	0.080684
Bifidobacterium	0.00314	0.009627	0.004747	0.006358	0.003117	0.138362	0.007121	0.169544	0.004855	0.007803	0.08883	0.007836	0.019047	0.81259	0.335254	0.010129	0.011375	0.040273	7.23883	0.003266	0.001566	0.016023	0.148549	7.58423	35.785	50.7294	77.8228	76.0129	84.6186	97.8713	84.9617	78.8945	77.2412	67.4454	67.4778	63.5324	47.993	37.1444	6.99318	7.34226
Blautia	0	0	0	0	0	0	0	0	0	0	0	0	0	0	0	0	0	0	0	0	0	0	0	0	0	0	0	0	0	0	1.7412	4.87279	8.36036	1.38644	0.960705	0.509325	8.53084	0.95425	8.34858	1.08117
Bog	0	0	0	0	0	0	0	0	0	0	0	0	0	0	0.001574	0	0	0	0	0	0	0	0	0	0	0	0.001588	0	0	0	0	0	0	0	0	0	0	0	0	0
Bosea	0	0	0	0	0	0	0.00178	0	0	0.001561	0	0	0	0.001606	0	0	0	0	0	0.003266	0	0	0.003338	0	0	0.001671	0	0.003265	0.006413	0	0	0	0	0	0	0	0	0	0	0
Bradyrhizobium	0	0	0	0.00159	0	0	0	0	0.001618	0.001561	0	0.003134	0	0.006424	0	0	0	0.001611	0	0	0	0	0.005007	0	0	0	0	0	0	0	0	0	0	0	0	0	0	0	0	0
Brevinema	0	0	0	0	0	0	0	0	0	0	0.031725	0	0	0	0	0	0	0	0	0	0	0	0	0	0	0	0.011118	0	0	0	0	0	0	0	0	0	0	0	0	0
Brevundimonas	0	0	0	0	0.001558	0	0	0	0	0	0	0	0	0.003212	0.012592	0.001688	0.001625	0.001611	0	0	0	0	0.030044	0.004823	0	0	0	0	0	0	0	0	0	0	0	0	0	0	0	0
Brucella	0	0	0	0.00159	0	0	0.00178	0.004844	0.038841	0	0.001586	0	0.001587	0.028906	0.001574	0.013505	0	0	0	0	0	0	0.116836	0.01929	0	0.008355	0	0	0.003206	0	0	0	0	0	0	0	0	0	0	0
Bulleidia	0	0	0.001582	0	0	0	0	0	0	0.065541	0	0	0.123808	0.11402	0	0.005064	0	0	0	0	0	0.001602	0	0	0	0	0	0	0	0	0	0	0	0	0	0	0	0	0	0
Burkholderia	0.00157	0	0	0	0	0.001555	0	0	0	0	0.237937	0	0	0	4.73919	0	0	0	0	0	0	0.001602	0	0	0	0	0	0	0	0	0	0	0	0.068939	0.023624	0.015672	0	0.017836	0.008315	0.040342
CAG	0	0	0	0	0	0	0	0	0	0	0	0	0	0	0	0	0	0	0	0	0	0	0	0	0	0	0	0	0	0	0	0.111591	0	1.61624	0	0	0.01596	0.258628	0	0
Campylobacter	0	0	0	0	0	0	0	0	0	0	0	0	0	0	0	0.043891	0	0	0	0	0	0	0	0	0	0	0	0	0	0	0	0	0	0	0	0	0	0	0	0
Cetobacterium	0.00157	0.008023	0	0	0	0	0.016023	0	0	0.006242	0.007931	0	0.012698	0	0	0.013505	0.008125	0.003222	0	0	0	0.001602	0	0	0.00319	0.003342	0.001588	0	0	0	0	0	0	0	0	0	0	0	0	0
Chryseobacterium	0	0	0	0	0.001558	0	0	0	0	0	0	0	0	0	0	0	0	0	0	0	0	0	0.003338	0.001608	0	0	0	0	0	0	0	0	0	0	0	0	0	0	0	0
Clostridioides	0	0	0	0	0	0.003109	0	0	0	0	0	0.051714	0	0.001606	0	0	0	0	0	0	0	0	0	0	0	0	0	0	0	0	0	0	0.007372	0.01532	0.007875	0	0	0	0.024946	0.048411
Clostridium	0.010989	0	0	0.003179	0	0.066849	1.56673	0.001615	0.001618	0.010924	0.006345	0.025074	0.312693	0.171833	0	0.001688	0.02925	0.01772	0.114391	0.052263	0	0.008012	0	0	0.358903	0.021724	0	0	0.001603	0	0.044646	0.245499	0.847832	0.275757	0.055122	0.227238	0.271327	0.115937	0.39082	3.066
Collinsella	0	0	0	0	0	0	0	0	0	0	0	0	0	0	0	0	0	0	0	0	0	0	0	0	0	0	0	0	0	0	0.773867	0	0	2.88012	0.54335	0	0.470832	2.39008	0.074838	0
Comamonas	0	0	0	0	0	0	0	0	0	0	0	0	0	0	0	0	0	0	0	0	0	0	0	0	0	0	0	0	0	0	0	0	0	0	0	0	1.93919	0	0	0
Coprosoma	0	0	0	0	0	0	0	0	0	0	0	0	0	0	0	0	0	0	0	0	0	0	0	0	0	0	0	0	0	0	0	0	0	0.02298	0	0	0	0	0	0
Corynebacterium	0	0	0	0	0.001558	0	0.016023	0	0.001618	0	0.053932	0	0	0.009635	0	0	0	0.006444	0	0	0	0	0.083454	0.004823	0	0	0	0	0	0.001566	0	0	0	0	0	0	0	0	0	0
Cutibacterium	0	0	0	0	0	0	0.00178	0	0.001618	0	0.009517	0	0	0.001606	0.001574	0	0	0	0	0	0	0	0.003338	0	0	0	0	0	0	0	0	0	0	0	0	0	0	0	0	0
Deinococcus	0	0	0.007911	0	0.003117	0	0	0	0	0	0	0	0	0	0	0	0	0	0	0	0	0	0.006676	0.001608	0	0	0	0	0	0	0	0	0	0	0	0	0	0	0	0
DONG20	0	0	0	0	0	0	0	0	0	0	0	0	0	0	0	0	0	0	0	0	0	0	0	0	0	0	0	0	0	0	0	0	0	0	0	0	0	0	0	0.1533
Dorea	0	0	0	0	0	0	0	0	0	0	0	0	0	0	0	0	0	0	0	0	0	0	0	0	0	0	0	0	0	0	0.119056	0	0.597169	1.28686	0	0	0.742159	0.214037	0	0
Dwaynesavagella	0	0	0	0	0	0	0.00178	0	0	0	0	0	0	0	0.00787	0	0	0.001611	0	0.029398	0	0	0.030044	0	0	0	0	0.016323	0	0	0	0	0	0	0	0	0	0	0	0
Dysgonomonas	0	0	0	0	0	0	0	0	0	0	0	0	0	0	0	0	0	0	0	0	0	0	0	0	0	0	0	0	0	0	0	0	0.412858	0	0	0	0	0	0	6.16427
Edwardsiella	0	0	0.001582	0	0	0.001555	0	0	0	0.004682	0	0	0	0	0	0	0.004875	0	0	0	0	0.001602	0.020029	0	0	0	0	0	0	0	0	0	0	0	0	0	0	0	0	0
Eggerthella	0	0.001605	0	0	0	0.018656	0	0	0	0.02965	0	0	0	0	0	0	0	0	0.025778	0.708826	0	0	0	0	0	0.200531	0	0	0.024048	0.004699	0.104174	0.200863	0.103214	0.122558	0.094496	0.101865	0.127683	0.24971	0.864793	0.363079
Eisenbergiella	0	0	0	0	0	0	0	0	0	0	0	0	0	0	0	0	0	0	0	0	0	0	0	0	0	0	0	0	0	0	0	0.014879	0.036862	0	0.007875	0	0.127683	0	0.033261	0.008068
Enterocloster	0	0	0	0	0	0	0	0	0	0	0	0	0	0	0	0	0	0	0	0	0.001566	0	0	0	0	0	0	1.59316	0	0	0	0	0.184311	0.03064	0	0	0	0.062428	0.008315	0.056479
Enterococcus	99.0063	99.7834	97.9779	96.7541	98.4168	97.4737	0.274178	88.8279	84.6207	0.054618	38.7044	91.71	0.092062	2.3912	0.033053	0.167125	0.152751	0.038662	0.196559	76.1825	80.6297	0.325274	40.7808	0.069123	61.2895	2.012	21.2655	8.24818	8.01295	0.079885	5.19384	2.44755	1.57033	2.22903	12.9931	7.85927	1.30077	1.16829	0.108099	2.06552
Erysipelatoclostridium	0.00157	0.019255	0.009494	0.00159	0	0.973198	14.6632	0.014532	0.001618	0.023408	0.001586	0	0.057142	0.698571	0.001574	0.005064	0	0	49.0188	5.11531	0.012525	0.001602	0.013353	0.036973	0.004785	0.001671	0	0.003265	0	0.007832	0.8706	1.40604	0.176939	1.64688	1.17332	1.30857	1.93919	4.798	2.57775	1.95256
Escherichia	0.00157	0.012836	0.003165	0.004769	0.001558	0.541011	0.644495	1.07055	0.001618	0.001561	0	0.136338	0.007936	1.58824	0.00787	2.21483	0.004875	0.003222	6.14165	0.351147	0.325656	0.003205	0.008345	0.017683	0.175464	8.78829	0.028589	2.53012	1.03889	0.577989	0.126498	0.014879	0.228546	0.74301	0.188991	0.423131	6.1288	1.09694	6.23649	3.48556
Eubacterium	0	0.001605	0	0	0	0.105715	0	0	0	0.007803	0	0	0	0.160591	0	0	0	0	0	0	0	0	0	0	0	0	0	0	0	0	1.18312	0.066954	0.213801	0.497894	0.433105	0.446638	1.36462	0.124855	0.349243	3.25157
Exiguobacterium	0	0	0	0	0	0	0.00178	0	0	0	0.007931	0	0	0.001606	0	0.001688	0.001625	0	0	0.001633	0	0.001602	0.005007	0.003215	0	0	0	0	0	0	0	0	0	0	0	0	0	0	0	0
F0428	0	0	0	0	0	0	0	0	0	0	0	0	0	0	0	0.052332	0	0	0	0	0	0	0	0	0	0	0	0	0	0	0	0	0	0	0	0	0	0	0	0
Faecalibacillus	0	0	0.003165	0.00159	0.001558	0	0	0	0.003237	0	0	0	0.025396	0.001606	0	0	0	0	23.761	0.0049	0	0	0	0.016075	0	0	0	0.003265	0	0.001566	0	0	0	0.405975	0	0	0	0.080264	0	0
Faecalibacterium	0	0	0	0	0	0	0.051631	0	0	0	0	0	0	0.144532	0	0	0	0	0	0	0	0	0	0	0	0	0	0	0	0	0	0.029757	0.022117	0.107239	0	0	0.023941	2.27415	0	0
Faecalimonas	0	0	0	0	0	0	0	0	0	0	0	0	0	0.077084	0	0	0	0	0.001611	0	0	0	0	0	0.001595	0.18382	0	0	0.771155	0	0.193467	0.066954	0	0.245117	0.803213	0.423131	1.15713	1.8104	1.17246	1.75892
Flavobacterium	0	0	0.004747	0.009537	0.026491	0.018656	0.012463	0.020991	0.006473	0	0	0	0.253964	0.001606	0.00787	0.02701	0	0	0.006445	0.014699	0.018788	0.006409	0.015022	0.016075	0.012761	0	0	0.006529	0	0.010965	0	0	0	0	0	0	0	0	0	0
Flexibacter	0	0	0.006329	0	0	0	0	0	0	0	0	0	0	0	0	0	0	0	0	0	0	0	0	0.004823	0	0	0	0	0	0	0	0	0	0	0	0	0	0	0	0
Fusicatenibacter	0	0	0	0	0	0	0	0	0	0	0	0	0	0	0	0	0	0	0	0	0	0	0	0	0	0	0	0	0	0	0	2.77488	0.331761	0	0	0	0.36709	0.713458	0	0.008068
Gemella	0	0	0	0.003179	0	0	0.279519	0	0.001618	0.301177	0.01269	0.009403	0.380946	2.00578	0	0.075966	0.043875	0	0.001611	0	0	0.001602	0.010015	0.003215	0	0.018382	0.003177	0	0.05932	0.009398	0	0	0	0	0	0	0	0	0	0
Gemmiger	0	0	0	0	0	0	0	0	0	0	0	0	0.004762	0.003212	0	0	0	0	9.09325	0	0	0	0	0.01286	0	0	0	0	0	0	0	0.014879	0	0.0383	0	0	0.00798	2.65763	0	0.008068
Gemmobacter	0	0	0	0	0.001558	0	0	0.011303	0.003237	0	0	0	0	0	0	0	0	0	0	0.001633	0.003131	0	0	0.001608	0	0	0	0.004897	0	0	0	0	0	0	0	0	0	0	0	0
Granulicatella	0.00157	0	0.208857	0.10491	0.006233	0	2.12042	0.011303	0.00971	1.6276	0	0.007836	7.94908	3.21824	0	0.825498	1.33251	0.003222	0.0145	0	0.004697	0.012819	0.001669	0.008038	0.00319	0.036764	0.001588	0	0.137878	0.043858	0	0.014879	0	0.02298	0.015749	0.031343	0.047881	0.026755	0.033261	0.008068
Haemophilus	0	0	0	0	0	0	0.039168	0	0	0	0	0	0	0	0	0	0	0	0.008056	0	0	0	0	0	0	0	0	0	0	0.001566	0	0	0.014745	0.160858	0	0	0	0.008918	0	0
Holdemania	0	0	0	0	0	0	0	0	0	0	0	0	0	0	0	0	0	0	0	0	0	0	0	0	0	0	0	0	0	0	0	0.007439	0	0	0	0	0	0.017836	0	0
Hungatella	0	0	0	0.00159	0	0	0	0	0	0.004682	0	0	0	0	0	0	0	0	0	0	0.413333	0	0.010015	0	0	0	0	10.3359	0	0	0	0	0.007372	0	0	0	0.031921	0.035673	0.033261	1.00855
Hypericibacter	0	0	0	0	0	0	0	0	0	0	0	0	0	0	0	0	0	0	0	0	0	0	0	0	0	0.001671	0	0	0.001603	0	0	0	0	0	0	0	0	0	0	0
JC017	0.00157	0	0.012658	0	0.001558	0	0	0	0.004855	0	0.123727	0.001567	0.152379	0.00803	0	0.001688	0.001625	0.003222	0.008056	0	0	0	0.021698	0.154321	0.001595	0	0	0	0	0.007832	0	0	0	0	0	0	0	0	0	0
Klebsiella	0.00157	0.008023	0	0.00159	0.003117	0.149244	0.04807	0.008074	0.001618	0	0.001586	3.14361	0.004762	0.003212	0.001574	0.006753	0	0	0	13.3975	0	23.6376	0.008345	0.003215	0	0	0.028589	0	0	0.001566	0.007441	0	0.154822	0.214477	0.062997	0.007836	0.071822	0.178364	0.116414	0.701953
Kroppenstedtia	0	0	0	0	0	0	0	0	0	0	0	0	0	0	0	0	0	0	0	0	0	0	0	0	0	0	0	0	0	0	0.029764	0.044636	0.051607	0.0383	0.078746	0.109701	0.095763	0.062428	0.033261	0.072616
Kurthia	0	0	0	0	0	0	0	0	0	0	0	0	0	0	0	0	0	0	0	0	0	0	0	0	0	0	0	0	0	0	0	0	0	0	0	0	0	0.062428	0	0
Lachnoanaerobaculum	0	0	0	0.00159	0	0	0	0	0	0.376081	0	0	0.115871	0.069054	0	0.021946	0.001625	0	0	0	0	0	0	0	0	0	0	0	0	0	0	0	0	0	0	0	0	0	0	0
Lacticaseibacillus	0.00157	0.004814	0.001582	0.974392	0.208814	0.001555	0	0.004844	0	0	0	0	0.003175	0.004818	15.6389	0	0	0.001611	0	0.001633	0	21.4921	0.001669	0	0	0.001671	0.00953	0.013059	0.001603	0.006265	0.766426	0	0.095842	0.268097	0.086621	1.81006	0	0	0	0
Lactobacillus	0	0	0	0	0	0.001555	0	0	0	0	0	0.006268	0	0	0	0	0	0	0.008056	0.009799	0.001566	0	0	0.048225	0.349332	0.016711	0.001588	0.034279	0	0	0.208349	0.029757	0	0	2.56713	4.41937	5.14724	0	0.008315	0
Lactococcus	0.039246	0.003209	0	0	0.001558	0.00311	2.04565	0.02422	0	8.56091	0.001586	0	0.638085	0.006424	0.001574	0.211017	3.0079	0.016109	0	0	0.003131	0	0.001669	0	0.001595	0.001671	0	0	0	0	0.007441	0	0	0.00766	0	0	0.271327	0	0	0
Lactonifactor	0	0	0	0	0	0	0	0	0	0	0	0	0	0	0	0	0	0	0	0	0	0	0	0	0	0	0	0	0	0	0	0	0	0	0	0	0	0.008918	0.016631	0.096821
Lancefieldella	0	0	0.053797	0	0.031166	0	0	0.001615	0	0.014045	0	0.101862	0.217457	0.017665	0	0.486183	0.370503	0	0.001611	0	0	0	0.003338	0	0	0.001671	0	0	0	0.003133	0	0	0	0	0	0	0	0	0	0
Lawsonibacter	0	0	0	0	0	0	0.00178	0	0	0	0	0	0	0	0	0	0	0	0	0	0	0	0	0	0	0	0	0	0.028858	0	0	0	0.014745	0	0	0.007836	0.00798	0.053509	0.033261	0.169437
Leuconostoc	0	0	0.001582	0	0	0	0.131748	0	0	0.004682	0	0	0.049206	0.001606	0	0	0.00325	0	0	0	0	0	0	0	0	0	0	0	0	0	0	0	0	0	0	0	0	0	0	0
Levilactobacillus	0	0	0	0	0	0	0	0	0	0	0	0	0	0	0	0	0	0	0	0	0	0	0	0	0	0	0	0	0	0	0	0	0.007372	0	0	1.08917	0	0	0	0
Ligilactobacillus	0.007849	0.004814	0	0	0.001558	0.009328	0	0	0	0.009363	0.004759	0.01097	0	0	0.00787	0	0.004875	84.2921	0	0	0	0	0	0	0.023927	0.001671	0.00953	0	0.001603	0	0.022323	0	0	0	0.173242	3.36154	0	0.321056	0	0.145232
Limosilactobacillus	0	0	0.007911	0	0	0.023319	0.003561	0	0.001618	0	0	0	0.004762	1.67818	0	2.176	0	0	0	0	0	0.001602	0	0	0.218532	0	0	0	0	0.001566	1.01198	0.044636	0.184311	0.390655	2.86637	4.17646	0.965605	0.312138	0	0.266258
Longicatena	0	0	0	0	0	0	0	0	0	0	0	0	0	0	0	0	0	0	0	0	0	0	0	0	0	0	0	0	0	0	0	0.126469	0	0	0	0	0	0	0	0
Marihabitans	0.00157	0	0	0	0	0	0.005341	0.001615	0	0	0.019035	0	0.004762	0.00803	0.009444	0.001688	0.001625	0.006444	0	0.001633	0	0.008012	0.011684	0.003215	0	0	0	0	0	0	0	0	0	0	0	0	0	0	0	0
Mediterraneibacter	0	0	0	0	0	0	0	0	0	0	0	0	0	0	0	0	0	0	0	0	0	0	0	0	0	0	0	0	0	0	0	0.029757	0	0.628112	1.34656	4.60743	0.103743	3.05895	50.8398	0.032274
Merdimonas	0	0	0	0	0	0	0	0	0	0	0	0	0	0	0	0	0	0	0	0	0	0	0	0	0	0	0	0	0	0	0	0	0	0.00766	0.094496	0	0	0.035673	0	0
Methylobacterium	0	0	0	0.004769	0	0	0	0.004844	0.00971	0	0.003172	0	0	0	0.001574	0	0	0	0	0.001633	0	0.016023	0.021698	0.020898	0	0	0	0	0	0	0	0	0	0	0	0	0	0	0	0
Microbacterium	0.007849	0	0	0.004769	0.003117	0	0.044509	0	0.00971	0.012484	0.058691	0	0.004762	0.044965	0.051941	0.008441	0.01625	0.025774	0	0.001633	0	0.030444	0.045065	0.041795	0	0.001671	0	0	0.003206	0	0	0	0	0	0	0	0	0	0	0
Mitsuokella	0	0	0	0	0	0	0	0	0	0	0	0	0	0	0	0	0	0	0	0	0	0	0	0	0	0	0	0	0	0	0	0	0	0	0	0	0	0.142692	0	0
Mogibacterium	0	0	0.004747	0	0	0	0	0	0	0.014045	0	0	0.014285	0.067448	0	0.030386	0.004875	0	0	0	0	0	0	0	0	0	0	0	0	0	0	0	0	0	0	0	0	0	0	0
Morganella	0	0	0	0	0	0	0	0	0	0	0	0	0	0	0	0	0	0	0	0	0	0	0	0	0	0	0	0	0	0	0	0	0	0	0	0	0.263347	0	0	0
Mycobacterium	0	0	0	0	0	0	0	0	0	0.010924	0	0	0	0	0	0	0	0	0	0	0	0	0	0	0	0	0	0	0.00481	0	0	0	0	0	0	0	0	0	0	0
Mycoplasma	0	0.001605	0.015823	0	0.001558	0	0.019584	0	0	0	0	0.007836	0.015873	0	0.006296	0.008441	0.008125	0	0	0.001633	0	0.001602	0.010015	0.014468	0.00319	0.008355	0	0	0.00481	0.001566	0	0	0	0	0	0	0	0	0	0
Nanogingivalis	0	0	0	0	0	0	0	0	0	0	0	0	0	0.0273	0	0	0	0	0	0	0	0	0	0	0	0	0	0	0	0	0	0	0	0	0	0	0	0	0	0
Nanosynbacter	0	0	0	0	0	0	0	0	0	0	0	0	0	0.036936	0	0	0	0	0	0	0	0	0	0	0	0	0	0	0	0	0	0	0	0	0	0	0	0	0	0
Neorhizobium	0	0	0	0	0	0	0	0	0	0.001561	0	0	0	0	0.044071	0	0.00975	0	0	0	0	0	0.006676	0.001608	0	0	0	0	0	0	0	0	0	0	0	0	0	0	0	0
Nevskia	0	0	0	0	0	0	0	0	0	0	0	0	0.004762	0	0	0.001688	0	0	0	0	0	0	0.001669	0.027328	0	0	0	0	0	0	0	0	0	0	0	0	0	0	0	0
NSJ	0	0	0	0	0	0	0	0	0	0	0	0	0	0	0	0	0	0	0	0	0	0	0	0	0	0	0	0	0	0	0	0	0.007372	0.045959	0	0	0.031921	0.008918	0.024946	0
Ochrobactrum	0	0	0	0	0	0	0	0	0.003237	0	0.020621	0	0	0.001606	0	0.001688	0	0	0	0	0	0.001602	0.016691	0.001608	0.001595	0.003342	0	0	0	0	0	0	0	0	0	0	0	0	0	0
Oliverpabstia	0	0	0	0	0	0	0	0	0	0	0	0	0	0	0	0	0	0	0	0	0	0	0	0	0	0	0	0	0	0	0	0.171105	0	0.130218	0.346484	0	0	0	0	0
Oribacterium	0	0	0	0	0	0	0	0	0	0.018726	0	0	0.077777	0.073872	0	0	0	0	0	0	0	0	0	0	0	0	0	0	0	0	0	0	0	0	0	0	0	0	0	0
Palsa	0	0	0	0.00159	0.001558	0	0	0	0	0.001561	0.001586	0	0	0	0	0	0	0.004833	0	0	0	0	0	0	0	0	0	0	0	0	0	0	0	0	0	0	0	0	0	0
Paludibacter	0	0	0	0.019075	0	0	0	0	0	0	0	0	0	0	0	0	0.001625	0	0	0	0	0	0	0	0	0	0	0	0	0	0	0	0	0	0	0	0	0	0	0
Parabacteroides	0	0	0	0	0	0	0	0	0	0	0	0	0	0	0	0	0	0	0	0	0	0	0	0	0	0	0	0	0	0	0.014882	0	0	0.02298	0	0	0	1.28422	0	0
Paraclostridium	0.018838	0.009627	0	0	0	0	0	0.008074	0	0.014045	0	0.009403	0.004762	0.00803	0	0	0.021125	0.016109	0	0.001633	0	0.004807	0	0	0	0.003342	0	0	0.006413	0	0	0	0	0	0	0	0	0	0	0
Paracoccus	0	0	0.001582	0.009537	0	0	0.003561	0	0.001618	0.004682	0	0	0.004762	0.00803	0.107029	0.023634	0.188501	0.001611	0	0.001633	0	0.008012	0.050073	0.199331	0	0	0	0	0	0	0	0	0	0	0	0	0	0	0	0
Paraeggerthella	0	0	0	0	0	0	0	0	0	0	0	0	0	0	0	0	0	0	0	0	0	0	0	0	0	0	0	0	0	0	0	0	0	0	0.055122	0	0.039901	0	0	0
Paraprevotella	0	0	0	0	0	0	0	0	0	0	0	0	0	0	0	0	0	0	0	0	0	0	0	0	0	0	0	0	0	0	0	0	0	0	0	0	0	0.347811	0	0
Pararhizobium	0	0	0	0	0	0	0	0	0	0.004682	0.004759	0	0	0	0.025183	0	0.00975	0	0	0	0	0	0.001669	0	0	0	0	0	0	0	0	0	0	0	0	0	0	0	0	0
Parasutterella	0	0	0	0	0	0	0	0	0	0	0	0	0	0	0	0	0	0	0	0	0	0	0	0	0	0	0	0	0	0	0	0	0	0.199157	0	0	0	0.008918	0	0
Pauljensenia	0.007849	0	0.090188	0	0.455027	0	0.003561	0.037138	0.087391	1.7306	0	0.003134	3.64439	0.680906	0.003148	3.5991	1.60876	0.705575	0.008056	0.001633	0.001566	0	8.52903	0.004823	0	0.008355	0.019059	0	0.001603	0.001566	0.007441	0.037197	0.007372	0.01532	0.055122	0.039179	0.00798	0.008918	0.108099	0.1533
Pelomonas	0	0	0	0	0.001558	0.007773	0	0	0.001618	0.001561	0	0	0.006349	0	0.006296	0	0	0	0	0	0	0	0.003338	0	0	0	0	0	0	0	0	0	0	0	0	0	0	0	0	0
Peptoniphilus	0	0	0	0	0	0	0.133528	0	0	0	0	0	0.001587	0.011241	0	0	0	0	0.001611	0	0	0	0	0	0	0	0	0	0	0	0	0	0	0	0	0	0	0	0	0
Peptostreptococcus	0	0	0	0	0	0	0	0	0	0.104554	0	0	0.1746	0.303517	0	0	0	0	0	0	0	0	0	0	0	0.001671	0	0	0.003206	0	0	0	0	0	0	0	0	0	0	0
Phocaeicola	0	0	0	0	0	0	0	0	0	0	0.001586	0	0	0	0	0	0.001625	9.98598	0	0	17.0328	0	0	0	0	0	0.001588	0	0.003206	0	0.007441	0	0	0.00766	0	0	0.622456	1.94417	0.706802	0
Plesiomonas	0.00157	0.027277	0	0.004769	0	0.006219	0.003561	0	0	0.007803	0.030139	0	0.004762	0	0.003148	0.001688	0.001625	0.003222	0	0.0049	0	0.006409	0.006676	0.001608	0.00319	0.001671	0.00953	0	0.003206	0	0	0	0	0	0	0	0	0	0	0
Prevotella	0	0	0	0	0	0	0	0	0	0	0	0	0	0	0	0.087783	0.130001	0	0	0	0	0	0	0.004823	0	0	0	0	0	0	0	0	0	0	0	0	0	0	0	0.145232
Pseudolabrys	0	0	0	0	0	0	0	0	0	0	0.057105	0.001567	0	0.003212	0	0	0	0	0	0	0	0	0.003338	0	0	0.001671	0	0	0	0	0	0	0	0	0	0	0	0	0	0
Pseudomonas	0.00157	0	0.093353	0.112858	0.007791	0	0.468238	0.006458	0.006473	0.074904	0.812157	0.003134	0.019047	0.358118	0.039349	0.533451	4.14703	0.399503	0.003222	0.034298	0	0.02083	6.78985	7.72891	0.020736	0.006684	0.001588	0.013059	0.008016	0.009398	0	0.312454	0.095842	0.099579	0	0.007836	0.00798	0.080264	0	0
Pseudonocardia	0	0	0	0	0	0	0	0.001615	0	0	0	0	0.007936	0	0	0	0.0065	0	0	0	0	0	0.006676	0.001608	0	0	0	0	0	0	0	0	0	0	0	0	0	0	0	0
Ralstonia	0	0	0	0.004769	0	0.004664	0	0	0	0	0.001586	0	0.009524	0.00803	0.001574	0	0	0	0	0.001633	0	0.016023	0.028374	0.033758	0	0	0	0	0	0.003133	0	0	0	0	0	0	0	0	0	0
Raoultibacter	0	0	0	0	0	0	0	0	0	0	0	0	0	0	0	0	0	0	0	0	0	0	0	0	0	0	0	0	0	0	0	0	0	0	0	0	0.103743	0	0	0
Reyranella	0	0.001605	0	0	0	0	0	0.001615	0.001618	0	0	0	0	0	0.001574	0	0	0	0	0	0	0	0.008345	0.00643	0	0	0	0	0	0	0	0	0	0	0	0	0	0	0	0
Rhizobium	0	0	0	0	0	0	0	0	0	0	0	0	0	0	0.069254	0	0.017875	0	0	0	0	0	0.010015	0.004823	0.001595	0	0	0	0	0	0	0	0	0	0	0	0	0	0	0
Rhodococcus	0	0	0	0.014306	0	0	0.012463	0	0.004855	0	0.092002	0.004701	0.009524	0.110808	0	0.021946	0	0.004833	0	0.001633	0.001566	0.009614	0.226996	0.05144	0.006381	0.031751	0	0	0.011223	0	0	0.044636	0	0	0	0	0	0	0	0
Robinsoniella	0	0	0	0	0	0	0	0	0	0	0	0	0	0	0	0	0	0	0	0.362579	0	0	0	0	0	0	0	0	0	0	0	0	0	0	0	0	0	0	0	0
Romboutsia	0.00157	0	0	0	0	0	0.138869	0	0	0	0	0	0.050793	0.011241	0	0	0	0.001611	0	0	0	0	0	0	0	0	0	0	0	0	0	0	0	0	0	0	0	0	0	0
Rothia	0.006279	0.011232	0.022152	0.147828	0.324129	0.001555	0.024925	0.172773	0.835073	0.003121	0.571048	0.036043	0.282535	0.065842	1.80218	1.06352	3.67578	0.001611	0.035445	0.026132	0.003131	1.33154	4.58832	13.5385	0.038283	0.994302	0.014295	0.031014	0.102607	0.089283	0.007441	0.007439	0	0.02298	0	0.007836	0.00798	0	0.024946	0.024205
Rudaea	0.00157	0.001605	0	0	0.001558	0	0	0	0	0	0.001586	0	0	0	0	0	0.001625	0	0	0	0	0	0	0	0	0.001671	0	0	0.001603	0	0	0	0	0	0	0	0	0	0	0
Ruminococcus	0	0	0	0	0	0	7.16778	0	0	0	0.003172	0	0.001587	1.304	0.001574	0.001688	0	0	0	0.001633	0	0	0	0	0	0.021724	0	0.001632	0.193991	0.101814	0.14138	5.59441	0.833088	3.21716	0.307111	1.38693	5.12329	13.1098	15.3002	6.82588
Ruthenibacterium	0	0	0	0	0	0	0	0	0	0	0	0	0	0	0	0	0	0	0	0	0	0	0	0	0	0	0	0	0	0	0.007441	0	0.007372	0.03064	0.007875	0	0.00798	0.053509	0.033261	0
SCGC	0	0.004814	0	0	0	0.003109	0	0	0	0.001561	0.001586	0	0	0	0.003148	0	0	0.001611	0	0	0	0	0	0	0	0	0	0	0.001603	0	0	0	0	0	0	0	0	0	0	0
Schaedlerella	0	0	0	0	0	0	0	0	0	0	0	0	0	0	0	0	0	0	0	0	0	0	0	0	0	0	0	0	0	0	0.022323	0	0	0.01532	0.062997	0	0	0.017836	0.024946	0.217847
Sediminibacterium	0	0	0	0.00159	0	0	0	0	0.001618	0	0.001586	0	0.001587	0	0.003148	0	0.001625	0	0	0	0	0.006409	0.038389	0.01929	0	0	0	0	0	0	0	0	0	0	0	0	0	0	0	0
Sellimonas	0	0	0	0	0	0	0.00178	0	0	0	0	0	0	0	0	0.001688	0	0	0	2.85164	0	0	0	0	0.001595	0	0	0	0	0	0.186026	0.185984	0.014745	0.01532	0.039373	0	0.023941	0.231874	0.016631	0
Sphingomonas	0.00314	0.003209	0.003165	0.011127	0.003117	0.003109	0	0.001615	0	0.004682	0.015862	0	0	0.003212	0.001574	0.003376	0.0065	0.011276	0.001611	0.009799	0.003131	0.040058	0.090131	0.096451	0.004785	0.003342	0.001588	0.004897	0.00481	0.004699	0.014882	0.007439	0	0.00766	0	0.007836	0.00798	0	0	0
Staphylococcus	0.00314	0.001605	0	0.00159	0.001558	0.003109	0.388121	0.001615	0.001618	0.054618	24.9992	2.08425	0.004762	0.170226	1.18204	9.30331	0.013	0.003222	0.016111	0	0.001566	0.003205	0.844558	0.249164	0	0.008355	0	0.001632	0.003206	0	0	0	0	0	0	0	0	0	0	0
Starkeya	0	0	0	0	0	0	0	0	0	0	0	0	0	0	0	0	0	0	0	0	0	0	0.003338	0	0	0	0	0	0	0	0	0	0	0	0	0	0	0	0	0
Stenotrophomonas	0	0	0.003165	0.170082	0.004675	0	0.012463	0.035523	0.432102	0.009363	0.017449	0.028208	0.025396	0.069054	0.018888	0.074278	0.299002	0.01772	0	0.013066	0.001566	0.016023	3.38324	0.525656	0.098898	0.018382	0	0	0.024048	0.021929	0	0	0	0.03064	0	0	0.055861	0	0	0
Stomatobaculum	0	0	0	0	0	0	0	0	0	0	0	0	0.004762	0.00803	0	0.003376	0	0	0	0	0	0	0	0	0	0	0	0	0	0	0	0	0	0	0	0	0	0	0	0
Streptococcus	0.830442	0.073809	1.25473	1.3845	0.412953	0.41975	69.3865	8.45296	11.9661	86.7514	33.6934	2.45722	84.9415	81.8356	75.7075	20.0601	83.9319	4.37521	0.246504	0.754557	1.35116	52.9251	32.649	69.0361	1.36702	36.6672	0.7592	1.07244	4.84176	1.02597	0.632488	0.535635	5.61044	2.91076	5.59887	2.94625	10.7573	9.8368	3.70032	19.8887
UBA5905	0	0	0	0	0	0	0	0	0	0	0	0	0	0	0	0	0	0	0	0	0	0	0	0	0	0	0	0	0	0	0	0	0	0	0	0	0	0	0	0.169437
UMGS1071	0	0	0	0	0	0	0	0	0	0	0	0	0	0	0	0	0	0	0	0	0	0	0	0	0	0	0	0	0	0	0	0.007439	0	0.01532	0	0	0	0	0.024946	0.008068
Unclassified	0.031397	0.004814	0.166137	0.220947	0.048308	0.006219	0.060533	1.06893	1.68148	0.015605	0.255385	0.068953	0.020635	0.817408	0.080272	0.032075	0.180376	0	0	0.021232	0.037576	0.025637	0.787809	0.083591	0.204176	0.165438	0.004765	0.047338	0.052907	0.043858	0.007441	0.007439	0	0.01532	0.031499	0.015672	0.031921	0.017836	0.033261	0.129095
VBCG01	0.00314	0.001605	0.003165	0	0	0.001555	0	0	0	0.001561	0	0.007836	0.001587	0	0.001574	0	0.001625	0.003222	0.001611	0	0	0	0	0	0	0.003342	0.001588	0	0.001603	0	0	0	0	0	0	0	0	0	0	0
Veillonella	0	0	0.028481	0.006358	0.015583	0	0.005341	0.019376	0.116522	0.006242	0	0.012537	0.146029	0.03533	0	58.7285	0.70688	0	4.04556	0.027765	0	0	0.046734	0.233089	0.004785	0.003342	0.001588	0.016323	0	0.018796	0.535754	0	0.176939	3.71505	0.370108	0.250744	1.54816	1.23071	0.690171	1.04889
Weissella	0	0	0	0	0	0.010882	0.151332	0.003229	0	0.003121	0	0	0.003175	0	0	0	0.00325	0	0	0	0	0	0	0	0	0	0	0	0	0	0	0	0	0	0	0	0	0	0	0

## Sheet: S4
Table S4. Relative abundance of gut microbiota at the species level
Species	PG11	PG12	PG13	PG15	PG18	PG02	PG03	PG06	PG09	PG01	PG10	PG17	PG19	PG27	PG04	PG07	PG08	PG14	PG16	PG20	PG21	PG22	PG23	PG24	PG25	PG26	PG28	PG29	PG30	PG05	HG01	HG10	HG03	HG06	HG07	HG09	HG02	HG04	HG05	HG08
Abiotrophia defectiva	0	0	0.044965	0	0	0	0	0	0	0	0	0.055555	0	0	0	0.012484	0.001625	0	0	0	0.001669	0	0	0	0	0	0	0	0	0	0	0	0	0	0	0	0	0	0	0
Acetilactobacillus jinshanensis	0	0	0	0	0	0	0	0	0	0	0	0	0	0	0	0	0	0	0	0	0	0	0	0	0	0	0	0	0	0	0.443763	0.810891	0.473973	0.42523	0.752233	0.967334	0.445911	0.505553	0.901764	1.20908
Acinetobacter gyllenbergii	0	0.004701	0	0	0	0	0	0	0	0	0.001671	0	0.008038	0	0	0	0	0	0	0	0.011684	0	0	0	0	0	0	0	0	0	0	0	0	0	0	0	0	0	0	0
Acinetobacter towneri	0	0	0	0	0	0	0	0	0	0	0	0	0	0	0	0	0	0	0	0	0.033382	0	0	0	0	0	0	0	0	0	0	0	0	0	0	0	0	0	0	0
Actinomyces graevenitzii	0	0	0.017665	0.00178	0	0	0	0	0	0	0	0	0	0	0	0.014045	0	0	0.016881	0.006329	0	0	0	0	0	0	0	0	0	0	0	0	0	0	0	0	0	0	0	0
Agathobacter faecis	0	0	0	0	0	0	0	0	0	0	0	0	0	0	0	0	0	0	0	0	0	0	0	0	0	0	0	0	0	0	0	0	0	0	0.015672	0	0.231874	0	0	0
Agathobaculum butyriciproducens	0	0	0	0	0	0	0	0	0	0	0	0	0	0	0	0	0	0	0	0	0	0	0	0	0	0	0	0	0	0	0	0.007439	0.016631	0	0	0	0.231874	0	0.151624	0.014745
Akkermansia muciniphila	0	0	0	0	0	0	0	0	0	0	0	0	0	0	0	0	0	0	0	0	0	0	0	0	0	0	0	0	0	0	34.4602	0.044636	0	0	0.015672	0	4.59288	1.6622	0	1.03214
Alistipes putredinis	0	0	0	0	0	0	0	0	0	0	0	0	0	0	0	0	0	0	0	0	0	0	0	0	0	0	0	0	0	0	0	0	0	0	0	0	0.231874	0	0	0
Anaerobutyricum soehngenii	0	0	0	0	0	0	0	0	0	0	0	0	0	0	0	0	0	0	0	0	0	0	0	0	0	0	0	0	0	0	0	0.200863	0	0	0	0	0.008918	0.084259	0	0
Anaerococcus hydrogenalis	0.006413	0	0.00803	0.030266	0	0	0	0	0	0	0.003342	0	0	0	0	0	0	0	0	0	0	0	0	0	0.006263	0	0	0	0	0	0	0	0	0	0	0	0	0	0	0
Anaeroglobus micronuciformis	0	0	0	0	0	0	0	0	0	0	0	0	0	0	0	0	0	0	0	0	0	0	0	0	0	0	0	0	0	0	2.22688	0	0.041577	0.007875	0	0	0.053509	0.03064	0.231426	0.02949
Anaeromassilibacillus senegalensis	0	0	0	0	0	0	0	0	0	0	0	0	0	0	0	0	0	0	0	0	0	0	0	0	0	0	0	0	0	0	0.395353	0	0	0	0	0.007441	0	0	0	0
Anaerostipes hadrus	0	0	0	0	0	0	0	0	0	0	0	0	0	0	0	0	0	0	0	0	0	0	0	0	0	0	0	0	0	0	0	0.46868	0.066523	0	0	0	1.81932	0.260437	0.646397	0
Arthrobacter woluwensis	0	0	0	0	0	0	0	0	0	0	0	0.012698	0	0	0	0	0	0	0	0	0	0	0	0	0	0	0	0	0	0	0	0	0	0	0	0	0	0	0	0
Aureimonas altamirensis	0	0	0	0	0	0	0	0	0	0	0	0	0	0	0	0	0	0	0	0	0	0.004675	0.008074	0.082536	0.001566	0	0	0	0	0	0	0	0	0	0	0	0	0	0	0
Bacillus licheniformis	0	0	0.001606	0.00178	0	0.001555	0	0	0	0.006296	0	0	0.001608	0	0.01269	0.006242	0.0065	0	0	0	0.001669	0	0	0.001618	0	0	0	0.001632	0	0	0	0	0	0	0	0	0	0	0	0
Bacillus velezensis	0	0	0	0	0	0	0	0	0	0	0	0	0	0	0	0	0	0	0	0	0	0	0	0	0	0	0	0	0	0	0.088753	0.096712	0.14136	0.086621	0.078358	0.052087	0.115937	0.122558	0.095763	0.066352
Bacteroides caccae	0	0	0.081901	0	0	0	0	0	0	0	0	0	0	0	0	0	0	0	0	0	0	0	0	0	0	0	0	0	0	0	0	0	0	0	0	0.022323	0	0	0	0
Bacteroides fragilis	0	0	0.43199	0	0	0	0	0	0	0	0	0	0	0	0	0	0	0	0	0	0	0	0.001615	0	0	0	0	0	0.042292	0	0.080684	0	0.224514	0.54335	0	0	2.17605	1.08005	0	0
Bacteroides intestinalis	0	0	0	0	0	0	0	0	0	0	0	0	0	0	0	0	0	0	0	0	0	0	0	0	0	0	0	0	0	0	0	0	0	0	0	0	1.14153	0	0	0
Bacteroides uniformis	0	0	0	0	0	0	0	0	0	0	0	0	0	0	0	0	0	0	0	0	0	0	0	0	0.142475	0	0	0	0	0	0	0	0	0	0	0	0	0	0	0
Bacteroides xylanisolvens	0	0	0	0	0	0	0	0	0	0	0	0	0	0	0	0	0	0	0	0	0	0	0	0	0	0	0	0	0	0	0	0	0.041577	0	0	0	0.312138	2.92608	0.079802	0
Bifidobacterium animalis	0.033668	0	0.806167	0	7.23561	0	0	0.022553	0	0	0.005013	0.001587	0	0	0	0	0	0	0	0.001582	0	0.001558	0.011303	0.001618	0	0	0	0	0.003133	0	6.91464	0.044636	0	0	0.007836	0	3.57621	0	0	0.02949
Bifidobacterium bifidum	0	0	0	0	0	0	0	0	0	0	0	0	0	0	0	0	0	0	0	0	0	0	0	0	0	0	0	0	0	0	0	0	0	1.87416	0	0.863159	0.927495	0.76599	0	2.74993
Bifidobacterium breve	79.5091	0.004701	0.006424	0.007121	0.003222	0.017101	0.001605	0.001611	0.00314	0.321088	49.0851	0.014285	7.58423	0.003266	0.023794	0.006242	0.004875	0.014421	0.010129	0.003165	0.148549	0.001558	0.158241	0.003237	0	0.006358	35.7723	76.0063	96.9597	0.027001	0.338874	18.4794	0.108099	19.6157	27.8718	39.869	1.56069	12.5239	3.74272	4.48245
Bifidobacterium dentium	0	0	0	0	0	0	0	0	0	0	0	0	0	0	0	0	0	0	0	0	0	0	0	0	0	0	0	0	0	0	0.024205	0.044636	0	0.897708	35.5587	0.119056	0.115937	0	0.023941	0.007372
Bifidobacterium globosum	0	0	0	0	0	0	0	0	0	0	0	0	0	0	0	0	0	0	0	0	0	0	0	0	0	0	0	0	0	0	0	0	0	0	0	0	0	0	0.01596	0.353878
Bifidobacterium longum	5.07583	0.003134	0	0	0	0.121261	0.008023	0.016109	0	0.014166	1.63934	0.003175	0	0	0.065036	0.001561	0.0065	0.001602	0	0	0	0	0	0	0.001566	0	0.012761	0.006529	0.908493	77.7958	0.064547	60.3258	6.88508	34.1444	0.015672	42.9645	23.446	25.339	35.3922	0.958419
Bifidobacterium pseudocatenulatum	0	0	0	0	0	0	0	0	0	0	0	0	0	0	0	0	0	0	0	0	0	0	0	0	0	0	0	0	0	0	0	0	0	10.9457	0.023507	1.14592	7.51806	28.8165	8.81813	68.6597
Bifidobacterium pullorum	0	0	0	0	0	0	0	0	0	0	0	0	0	0	0	0	0	0	0	0	0	0	0	0	0	0	0	0	0	0	0	0	0	0	0.05485	0	0	0	0	0
Blautia argi	0	0	0	0	0	0	0	0	0	0	0	0	0	0	0	0	0	0	0	0	0	0	0	0	0	0	0	0	0	0	0	1.33909	1.90421	0.338609	0.423131	0.163703	0.428075	0.451934	0.351129	3.00796
Blautia coccoides	0	0	0	0	0	0	0	0	0	0	0	0	0	0	0	0	0	0	0	0	0	0	0	0	0	0	0	0	0	0	0.032274	0	0.365874	0	0.086193	0.022323	0.035673	0.02298	0.00798	0.110587
Blautia ornithocaccae	0	0	0	0	0	0	0	0	0	0	0	0	0	0	0	0	0	0	0	0	0	0	0	0	0	0	0	0	0	0	0	0	0.133045	0	0	1.09383	0.017836	0	0	0.103214
Blautia caecimuris	0	0	0	0	0	0	0	0	0	0	0	0	0	0	0	0	0	0	0	0	0	0	0	0	0	0	0	0	0	0	0	0	2.32829	0	0	0.379493	0.053509	0.160858	0	0
Blautia faecis	0	0	0	0	0	0	0	0	0	0	0	0	0	0	0	0	0	0	0	0	0	0	0	0	0	0	0	0	0	0	0	0	0.008315	0.007875	0	0.081851	0.026755	0.505553	0	0
Blautia luti	0	0	0	0	0	0	0	0	0	0	0	0	0	0	0	0	0	0	0	0	0	0	0	0	0	0	0	0	0	0	1.04889	3.5337	3.60885	0.614222	0	0	0.035673	0.229797	5.49836	5.1386
Blautia massiliensis	0	0	0	0	0	0	0	0	0	0	0	0	0	0	0	0	0	0	0	0	0	0	0	0	0	0	0	0	0	0	0	0	0	0	0	0	0.356729	0.01532	2.67337	0
Bog 1183 sp003136635	0	0	0	0	0	0	0	0	0	0.001574	0	0	0	0	0	0	0	0	0	0	0	0	0	0	0	0	0	0	0	0.001588	0	0	0	0	0	0	0	0	0	0
Brevinema andersonii	0	0	0	0	0	0	0	0	0	0	0	0	0	0	0.031725	0	0	0	0	0	0	0	0	0	0	0	0	0	0	0.011118	0	0	0	0	0	0	0	0	0	0
Brevundimonasnasdae	0	0	0.003212	0	0	0	0	0.001611	0	0.012592	0	0	0.004823	0	0	0	0.001625	0	0.001688	0	0.030044	0.001558	0	0	0	0	0	0	0	0	0	0	0	0	0	0	0	0	0	0
Brucella tritici	0.003206	0	0.028906	0.00178	0	0	0	0	0	0.001574	0.008355	0.001587	0.01929	0	0.001586	0	0	0	0.013505	0	0.116836	0	0.004844	0.038841	0	0.00159	0	0	0	0	0	0	0	0	0	0	0	0	0	0
Bulleidia moorei	0	0	0.11402	0	0	0	0	0	0	0	0	0.123808	0	0	0	0.065541	0	0.001602	0.005064	0.001582	0	0	0	0	0	0	0	0	0	0	0	0	0	0	0	0	0	0	0	0
CAG 269 sp000431335	0	0	0	0	0	0	0	0	0	0	0	0	0	0	0	0	0	0	0	0	0	0	0	0	0	0	0	0	0	0	0	0	0	0	0	0	0	1.56262	0	0
CAG 41 sp001941225	0	0	0	0	0	0	0	0	0	0	0	0	0	0	0	0	0	0	0	0	0	0	0	0	0	0	0	0	0	0	0	0.111591	0	0	0	0	0.160528	0.053619	0.01596	0
Cetobacteriumsomerae	0	0	0	0.016023	0	0	0.008023	0.003222	0.00157	0	0.003342	0.012698	0	0	0.007931	0.006242	0.008125	0.001602	0.013505	0	0	0	0	0	0	0	0.00319	0	0	0.001588	0	0	0	0	0	0	0	0	0	0
Chryseobacterium sp001424585	0	0	0	0	0	0	0	0	0	0	0	0	0.001608	0	0	0	0	0	0	0	0.003338	0.001558	0	0	0	0	0	0	0	0	0	0	0	0	0	0	0	0	0	0
Clostridioides difficile	0	0.051714	0.001606	0	0	0.003109	0	0	0	0	0	0	0	0	0	0	0	0	0	0	0	0	0	0	0	0	0	0	0	0	0.048411	0	0.024946	0.007875	0	0	0	0.01532	0	0.007372
Clostridium innocuum	0	0	0	0	0	0.06374	0	0	0	0	0	0	0	0	0.006345	0	0	0	0	0	0	0	0	0	0	0	0	0	0	0	3.066	0.245499	0.39082	0.055122	0.211566	0.044646	0.107019	0.0383	0.119703	0.825715
Clostridium perfringens	0	0	0.040148	1.21243	0.091835	0	0	0.001611	0.00314	0	0.001671	0.115871	0	0.001633	0	0.003121	0	0	0	0	0	0	0	0.001618	0	0	0.001595	0	0	0	0	0	0	0	0	0	0	0	0	0
Clostridium piliforme	0	0	0	0.014243	0	0	0	0	0	0	0	0	0	0	0	0	0	0	0.001688	0	0	0	0	0	0	0	0	0	0	0	0	0	0	0	0	0	0	0	0	0
Clostridium saccharolyticum	0	0	0	0	0	0	0	0	0	0	0	0	0	0	0	0	0	0	0	0	0	0	0	0	0	0	0	0	0	0	0	0	0	0	0	0	0	0.00766	0.151624	0
Clostridium baratii	0	0	0.10599	0	0.003222	0	0	0	0	0	0	0	0	0	0	0	0	0	0	0	0	0	0.001615	0	0	0	0	0	0	0	0	0	0	0	0	0	0	0	0	0
Clostridium butyricum	0	0	0	0	0	0	0	0	0	0	0	0.028571	0	0	0	0	0	0	0	0	0	0	0	0	0	0	0.357308	0	0	0	0	0	0	0	0	0	0	0	0	0
Clostridium disporicum	0	0	0.003212	0.354294	0.004833	0	0	0	0	0	0	0.168251	0	0.05063	0	0	0	0	0	0	0	0	0	0	0	0.003179	0	0	0	0	0	0	0	0	0	0	0	0	0	0
Clostridium paraputrificum	0	0	0	0	0	0	0	0	0	0	0	0	0	0	0	0	0	0	0	0	0	0	0	0	0	0	0	0	0	0	0	0	0	0	0.015672	0	0.008918	0.229797	0	0.022117
Clostridium tertium	0	0	0.001606	0	0.0145	0.003109	0	0	0	0	0.001671	0	0	0	0	0	0	0	0	0	0	0	0	0	0	0	0	0	0	0	0	0	0	0	0	0	0	0	0	0
Collinsella aerofaciens	0	0	0	0	0	0	0	0	0	0	0	0	0	0	0	0	0	0	0	0	0	0	0	0	0	0	0	0	0	0	0	0	0.074838	0.007875	0	0.773867	2.39008	2.88012	0.470832	0
Collinsella tanakaei	0	0	0	0	0	0	0	0	0	0	0	0	0	0	0	0	0	0	0	0	0	0	0	0	0	0	0	0	0	0	0	0	0	0.535475	0	0	0	0	0	0
Comamonas kerstersii	0	0	0	0	0	0	0	0	0	0	0	0	0	0	0	0	0	0	0	0	0	0	0	0	0	0	0	0	0	0	0	0	0	0	0	0	0	0	1.93919	0
Coprosoma sp000432855	0	0	0	0	0	0	0	0	0	0	0	0	0	0	0	0	0	0	0	0	0	0	0	0	0	0	0	0	0	0	0	0	0	0	0	0	0	0.02298	0	0
Corynebacterium kroppenstedtii	0	0	0	0	0	0	0	0	0	0	0	0	0.001608	0	0.003172	0	0	0	0	0	0.048404	0	0	0.001618	0	0	0	0	0	0	0	0	0	0	0	0	0	0	0	0
Corynebacterium propinquum	0	0	0.009635	0.016023	0	0	0	0.006444	0	0	0	0	0.003215	0	0.030139	0	0	0	0	0	0.015022	0.001558	0	0	0	0	0	0	0	0	0	0	0	0	0	0	0	0	0	0
Corynebacterium tuberculostearicum	0	0	0	0	0	0	0	0	0	0	0	0	0	0	0.020621	0	0	0	0	0	0.020029	0	0	0	0	0	0	0	0.001566	0	0	0	0	0	0	0	0	0	0	0
Cutibacterium acnes	0	0	0.001606	0.00178	0	0	0	0	0	0.001574	0	0	0	0	0.009517	0	0	0	0	0	0.003338	0	0	0.001618	0	0	0	0	0	0	0	0	0	0	0	0	0	0	0	0
Deinococcus antarcticus	0	0	0	0	0	0	0	0	0	0	0	0	0	0	0	0	0	0	0	0	0.003338	0	0	0	0	0	0	0	0	0	0	0	0	0	0	0	0	0	0	0
DONG20 135 sp009831105	0	0	0	0	0	0	0	0	0	0	0	0	0	0	0	0	0	0	0	0	0	0	0	0	0	0	0	0	0	0	0.1533	0	0	0	0	0	0	0	0	0
Dorea formicigenerans	0	0	0	0	0	0	0	0	0	0	0	0	0	0	0	0	0	0	0	0	0	0	0	0	0	0	0	0	0	0	0	0	0	0	0	0.119056	0.115937	0.421295	0.742159	0
Dorea longicatena	0	0	0	0	0	0	0	0	0	0	0	0	0	0	0	0	0	0	0	0	0	0	0	0	0	0	0	0	0	0	0	0	0	0	0	0	0.0981	0.865569	0	0.597169
Dwaynesavagella sp000283555	0	0	0	0.00178	0	0	0	0.001611	0	0.00787	0	0	0	0.029398	0	0	0	0	0	0	0.030044	0	0	0	0	0	0	0.016323	0	0	0	0	0	0	0	0	0	0	0	0
Dysgonomonas capnocytophagoides	0	0	0	0	0	0	0	0	0	0	0	0	0	0	0	0	0	0	0	0	0	0	0	0	0	0	0	0	0	0	0	0	0	0	0	0	0	0	0	0.412858
Dysgonomonas mossii	0	0	0	0	0	0	0	0	0	0	0	0	0	0	0	0	0	0	0	0	0	0	0	0	0	0	0	0	0	0	6.16427	0	0	0	0	0	0	0	0	0
Edwardsiella tarda	0	0	0	0	0	0.001555	0	0	0	0	0	0	0	0	0	0.004682	0.004875	0.001602	0	0.001582	0.020029	0	0	0	0	0	0	0	0	0	0	0	0	0	0	0	0	0	0	0
Eggerthellalenta	0.024048	0	0	0	0.025778	0.018656	0.001605	0	0	0	0.200531	0	0	0.708826	0	0.02965	0	0	0	0	0	0	0	0	0	0	0	0	0.004699	0	0.363079	0.200863	0.864793	0.094496	0.101865	0.104174	0.24971	0.122558	0.127683	0.103214
Eisenbergiellatayi	0	0	0	0	0	0	0	0	0	0	0	0	0	0	0	0	0	0	0	0	0	0	0	0	0	0	0	0	0	0	0.008068	0.014879	0	0	0	0	0	0	0.01596	0.036862
Enterocloster bolteae	0	0	0	0	0	0	0	0	0	0	0	0	0	0	0	0	0	0	0	0	0	0	0	0	0.001566	0	0	1.59316	0	0	0.056479	0	0	0	0	0	0.053509	0	0	0.022117
Enterococcus avium	0	0	0	0	0	0	0	0	0	0	0	0	0	0	0	0	0	0	0	0	0	0	0	0	0	0	0	0	0	0	2.06552	2.28389	0.083153	11.9616	7.82009	3.51217	1.16829	1.72348	1.29279	0.89944
Enterococcus lactis	4.72152	91.6959	2.35748	0.1905	0.138558	97.4675	99.7722	0.038662	98.9922	0.031479	0.997644	0.084126	0.061085	13.6441	0.104692	0.049936	0.06175	0.072105	0.02701	97.9478	0.130189	98.3887	88.8021	84.5932	80.4825	96.7192	61.2767	8.24002	0.076752	21.1401	0	0	0	0	0	0	0	0	0	0
Enterococcus diestrammenae	0	0	0	0	0	0	0	0	0	0	0	0	0	0	0	0	0	0	0	0	0	0	0	0	0	0	0	0	0	0	0	0.163666	0	0	0.007836	0	0	0	0	0.589797
Enterococcus cecorum	0	0	0	0	0	0	0	0	0	0	0	0	0	0	0	0	0	0	0	0	0	0	0	0	0	0	0	0	0	0	0	0	0	0.307111	0.031343	0	0	0	0	0
Enterococcus faecalis	3.29144	0.009403	0.033724	0.083678	0.058001	0.006219	0.011232	0	0.014129	0.001574	1.01101	0.007936	0.008038	62.3424	38.5997	0.004682	0.089376	0.253169	0.140115	0.030063	40.6506	0.02805	0.025835	0.027512	0.147172	0.03497	0.012761	0.008162	0.003133	0.125475	0	0	0.024946	0.724466	0	1.68167	0	0.505553	0.00798	0.081097
Enterococcus rivorum	0	0.004701	0	0	0	0	0	0	0	0	0.003342	0	0	0.195989	0	0	0.001625	0	0	0	0	0	0	0	0	0	0	0	0	0	0	0	0	0	0	0	0	0	0	0
Escherichia ruysiae	1.03889	0.136338	1.58824	0.644495	6.14165	0.541011	0.012836	0.003222	0.00157	0.00787	8.78829	0.007936	0.017683	0.351147	0	0.001561	0.004875	0.003205	2.21483	0.003165	0.008345	0.001558	1.07055	0.001618	0.325656	0.004769	0.175464	2.53012	0.577989	0.028589	0	0	0	0	0	0	0	0	0	0
Eubacterium infirmum	0	0	0.160591	0	0	0	0	0	0	0	0	0	0	0	0	0.007803	0	0	0	0	0	0	0	0	0	0	0	0	0	0	0	0	0	0	0	0	0	0	0	0
Eubacterium callanderi	0	0	0	0	0	0	0	0	0	0	0	0	0	0	0	0	0	0	0	0	0	0	0	0	0	0	0	0	0	0	3.25157	0.066954	0.349243	0.433105	0.446638	1.18312	0.0981	0.497894	0.829942	0.213801
Eubacterium maltosivorans	0	0	0	0	0	0.105715	0.001605	0	0	0	0	0	0	0	0	0	0	0	0	0	0	0	0	0	0	0	0	0	0	0	0	0	0	0	0	0	0	0	0	0
Exiguobacterium aurantiacum	0	0	0.001606	0.00178	0	0	0	0	0	0	0	0	0.003215	0.001633	0.007931	0	0.001625	0.001602	0.001688	0	0.005007	0	0	0	0	0	0	0	0	0	0	0	0	0	0	0	0	0	0	0
F0428_sp003043955	0	0	0	0	0	0	0	0	0	0	0	0	0	0	0	0	0	0	0.052332	0	0	0	0	0	0	0	0	0	0	0	0	0	0	0	0	0	0	0	0	0
Faecalibacillus intestinalis	0	0	0.001606	0	23.761	0	0	0	0	0	0	0.025396	0.016075	0.0049	0	0	0	0	0	0.003165	0	0.001558	0	0.003237	0	0.00159	0	0.003265	0.001566	0	0	0	0	0	0	0	0.080264	0.405975	0	0
Faecalibacterium_prausnitzii	0	0	0.144532	0.051631	0	0	0	0	0	0	0	0	0	0	0	0	0	0	0	0	0	0	0	0	0	0	0	0	0	0	0	0.029757	0	0	0	0	2.27415	0.107239	0.023941	0.022117
Faecalimonas phoceensis	0.024048	0	0	0	0.001611	0	0	0	0	0	0.006684	0	0	0	0	0	0	0	0	0	0	0	0	0	0	0	0.001595	0	0	0	0	0.029757	0.79827	0	0.039179	0.066969	1.8104	0.137878	0.470832	0
Faecalimonas umbilicata	0.747106	0	0.077084	0	0	0	0	0	0	0	0.177136	0	0	0	0	0	0	0	0	0	0	0	0	0	0	0	0	0	0	0	1.75892	0.037197	0.374189	0.803213	0.383952	0.126498	0	0.107239	0.686298	0
Flavobacterium psychrophilum	0	0	0.001606	0.012463	0.006445	0.018656	0	0	0	0.00787	0	0.253964	0.016075	0.014699	0	0	0	0.006409	0.02701	0.004747	0.015022	0.026491	0.020991	0.006473	0.018788	0.009537	0.012761	0.006529	0.010965	0	0	0	0	0	0	0	0	0	0	0
Flexibacter flexilis	0	0	0	0	0	0	0	0	0	0	0	0	0.004823	0	0	0	0	0	0	0.006329	0	0	0	0	0	0	0	0	0	0	0	0	0	0	0	0	0	0	0	0
Fusicatenibacter saccharivorans	0	0	0	0	0	0	0	0	0	0	0	0	0	0	0	0	0	0	0	0	0	0	0	0	0	0	0	0	0	0	0.008068	2.77488	0	0	0	0	0.713458	0	0.36709	0.331761
Gemmobacter aquaticus	0	0	0	0	0	0	0	0	0	0	0	0	0.001608	0.001633	0	0	0	0	0	0	0	0.001558	0.011303	0.003237	0.003131	0	0	0.004897	0	0	0	0	0	0	0	0	0	0	0	0
Granulicatellaadiacens	0.137878	0.007836	3.21824	2.12042	0.0145	0	0	0.003222	0.00157	0	0.036764	7.94908	0.008038	0	0	1.6276	1.33251	0.012819	0.825498	0.208857	0.001669	0.006233	0.011303	0.00971	0.004697	0.10491	0.00319	0	0.043858	0.001588	0.008068	0.014879	0.033261	0.015749	0.031343	0	0.026755	0.02298	0.047881	0
Haemophilus parainfluenzae	0	0	0	0	0	0	0	0	0	0	0	0	0	0	0	0	0	0	0	0	0	0	0	0	0	0	0	0	0	0	0	0	0	0	0	0	0.008918	0.160858	0	0.014745
Holdemania massiliensis	0	0	0	0	0	0	0	0	0	0	0	0	0	0	0	0	0	0	0	0	0	0	0	0	0	0	0	0	0	0	0	0.007439	0	0	0	0	0.017836	0	0	0
Hungatella effluvii	0	0	0	0	0	0	0	0	0	0	0	0	0	0	0	0.004682	0	0	0	0	0.010015	0	0	0	0.413333	0.00159	0	10.3359	0	0	1.00855	0	0.033261	0	0	0	0.035673	0	0.031921	0.007372
JC017 sp004296775	0	0.001567	0.00803	0	0.008056	0	0	0.003222	0.00157	0	0	0.152379	0.154321	0	0.123727	0	0.001625	0	0.001688	0.012658	0.021698	0.001558	0	0.004855	0	0	0.001595	0	0.007832	0	0	0	0	0	0	0	0	0	0	0
Klebsiella granulomatis	0	1.03585	0	0.014243	0	0	0	0	0	0	0	0.004762	0	8.33442	0.001586	0	0	0.003205	0	0	0.001669	0	0	0	0	0	0	0	0	0	0	0	0	0	0	0	0	0	0	0
Klebsiella oxytoca	0	2.10775	0.003212	0.033827	0	0.149244	0.008023	0	0.00157	0.001574	0	0	0.003215	5.06304	0	0	0	23.6344	0.006753	0	0.006676	0.003117	0.008074	0.001618	0	0.00159	0	0	0.001566	0.028589	0	0	0	0	0	0	0	0	0	0
Klebsiella pneumoniae 723684	0	0	0	0	0	0	0	0	0	0	0	0	0	0	0	0	0	0	0	0	0	0	0	0	0	0	0	0	0	0	0.701953	0	0.116414	0.062997	0.007836	0.007441	0.178364	0.214477	0.071822	0.154822
Kroppenstedtia sanguinis	0	0	0	0	0	0	0	0	0	0	0	0	0	0	0	0	0	0	0	0	0	0	0	0	0	0	0	0	0	0	0.072616	0.044636	0.033261	0.078746	0.109701	0.029764	0.062428	0.0383	0.095763	0.051607
Kurthia gibsonii	0	0	0	0	0	0	0	0	0	0	0	0	0	0	0	0	0	0	0	0	0	0	0	0	0	0	0	0	0	0	0	0	0	0	0	0	0.062428	0	0	0
Lacticaseibacillus pantheris	0	0	0	0	0	0	0	0	0	0	0	0	0	0	0	0	0	0	0	0	0	0	0	0	0	0	0	0	0	0	0	0	0	0	0	0	0	0	0	0.073725
Lacticaseibacillus paracasei	0	0	0	0	0	0	0	0	0	0	0	0	0	0	0	0	0	0	0	0	0	0	0	0	0	0	0	0	0	0	0	0	0	0.086621	1.81006	0.766426	0	0.268097	0	0.022117
Lacticaseibacillus rhamnosus	0.001603	0	0.004818	0	0	0.001555	0.004814	0.001611	0.00157	15.6389	0.001671	0.003175	0	0.001633	0	0	0	21.4921	0	0.001582	0.001669	0.208814	0.004844	0	0	0.974392	0	0.013059	0.006265	0.00953	0	0	0	0	0	0	0	0	0	0
Lactobacillus crispatus	0	0	0	0	0	0	0	0	0	0	0	0	0	0	0	0	0	0	0	0	0	0	0	0	0	0	0	0	0	0	0	0	0	0.188991	0	0	0	0	2.34618	0
Lactobacillus gasseri 329736	0	0.006268	0	0	0.008056	0.001555	0	0	0	0	0.016711	0	0.048225	0.009799	0	0	0	0	0	0	0	0	0	0	0.001566	0	0.349332	0.034279	0	0.001588	0	0	0	0	0	0	0	0	0	0
Lactobacillus johnsonii	0	0	0	0	0	0	0	0	0	0	0	0	0	0	0	0	0	0	0	0	0	0	0	0	0	0	0	0	0	0	0	0.029757	0.008315	2.37814	4.41937	0.208349	0	0	2.80105	0
Lactococcus carnosus	0	0	0.004818	1.96197	0	0	0	0	0	0	0	0.020635	0	0	0	0.026529	0	0	0	0	0	0	0	0	0	0	0	0	0	0	0	0	0	0	0	0	0	0	0	0
Lactococcus chungangensis	0	0	0	0.069435	0	0	0	0	0	0	0	0.014285	0	0	0	0	0	0	0	0	0	0	0	0	0	0	0	0	0	0	0	0	0	0	0	0	0	0	0	0
Lactococcus petauri	0	0	0	0	0	0.001555	0	0.003222	0	0	0	0.171426	0	0	0	0.003121	0.00325	0	0	0	0	0	0.020991	0	0	0	0	0	0	0	0	0	0	0	0	0	0	0	0	0
Lactonifactor longoviformis	0	0	0	0	0	0	0	0	0	0	0	0	0	0	0	0	0	0	0	0	0	0	0	0	0	0	0	0	0	0	0.096821	0	0.016631	0	0	0	0.008918	0	0	0
Lancefieldella sp000564995	0	0.101862	0.017665	0	0.001611	0	0	0	0	0	0.001671	0.217457	0	0	0	0.014045	0.370503	0	0.486183	0.053797	0.003338	0.031166	0.001615	0	0	0	0	0	0.003133	0	0	0	0	0	0	0	0	0	0	0
Leuconostoc lactis	0	0	0.001606	0.131748	0	0	0	0	0	0	0	0.049206	0	0	0	0.004682	0.00325	0	0	0.001582	0	0	0	0	0	0	0	0	0	0	0	0	0	0	0	0	0	0	0	0
Levilactobacillus brevis	0	0	0	0	0	0	0	0	0	0	0	0	0	0	0	0	0	0	0	0	0	0	0	0	0	0	0	0	0	0	0	0	0	0	1.08917	0	0	0	0	0.007372
Ligilactobacillus agilis	0	0	0	0	0	0	0	0	0	0	0	0	0	0	0	0	0	0	0	0	0	0	0	0	0	0	0	0	0	0	0	0	0	0.141743	3.36154	0	0	0	0	0
Ligilactobacillus ruminis	0	0	0	0	0	0	0	0	0	0	0	0	0	0	0	0	0	0	0	0	0	0	0	0	0	0	0	0	0	0	0	0	0	0	0	0	0.321056	0	0	0
Ligilactobacillus saerimneri	0	0	0	0	0	0	0	0	0	0	0	0	0	0	0	0	0	0	0	0	0	0	0	0	0	0	0	0	0	0	0	0	0	0.031499	0	0.022323	0	0	0	0
Ligilactobacillus salivarius	0.001603	0.01097	0	0	0	0.009328	0.004814	84.2921	0.007849	0.00787	0.001671	0	0	0	0.004759	0.009363	0.004875	0	0	0	0	0.001558	0	0	0	0	0.023927	0	0	0.00953	0.145232	0	0	0	0	0	0	0	0	0
Limosilactobacillus fermentum	0	0	0	0.003561	0	0	0	0	0	0	0	0	0	0	0	0	0	0	0	0	0	0	0	0	0	0	0.06221	0	0	0	0	0.044636	0	0.787464	0.485817	0.044646	0	0.382995	0.047881	0
Limosilactobacillus mucosae	0	0	0	0	0	0	0	0	0	0	0	0	0	0	0	0	0	0	0	0	0	0	0	0	0	0	0	0	0	0	0.266258	0	0	1.82692	2.38991	0	0.312138	0.00766	0	0
Limosilactobacillus oris	0	0	0	0	0	0	0	0	0	0	0	0	0	0	0	0	0	0	0	0	0	0	0	0	0	0	0	0	0	0	0	0	0	0.244114	0	0.788749	0	0	0.646397	0
Limosilactobacillus reuteri	0	0	1.67818	0	0	0.023319	0	0	0	0	0	0.004762	0	0	0	0	0	0.001602	2.176	0.007911	0	0	0	0	0	0	0	0	0.001566	0	0	0	0	0	0.336938	0	0	0	0	0.169566
Limosilactobacillus timonensis	0	0	0	0	0	0	0	0	0	0	0	0	0	0	0	0	0	0	0	0	0	0	0	0	0	0	0	0	0	0	0	0	0	0	0	0	0	0	0.111723	0
Limosilactobacillus vaginalis	0	0	0	0	0	0	0	0	0	0	0	0	0	0	0	0	0	0	0	0	0	0	0	0.001618	0	0	0.156322	0	0	0	0	0	0	0.007875	0.963799	0.178585	0	0	0.159604	0.014745
Longicatena caecimuris	0	0	0	0	0	0	0	0	0	0	0	0	0	0	0	0	0	0	0	0	0	0	0	0	0	0	0	0	0	0	0	0.126469	0	0	0	0	0	0	0	0
Mediterraneibacter faecis	0	0	0	0	0	0	0	0	0	0	0	0	0	0	0	0	0	0	0	0	0	0	0	0	0	0	0	0	0	0	0.032274	0	50.8315	1.34656	4.60743	0	3.05895	0.628112	0.103743	0
Mediterraneibacter torques	0	0	0	0	0	0	0	0	0	0	0	0	0	0	0	0	0	0	0	0	0	0	0	0	0	0	0	0	0	0	0	0.029757	0.008315	0	0	0	0	0	0	0
Ruminococcus gnavus	0.193991	0	1.304	7.16778	0	0	0	0	0	0.001574	0.021724	0.001587	0	0.001633	0.003172	0	0	0	0.001688	0	0	0	0	0	0	0	0	0.001632	0.101814	0	6.82588	4.18837	15.3002	0.307111	1.38693	0.14138	12.3963	3.21716	5.12329	0.833088
Mesomycoplasma moatsii	0.00481	0.007836	0	0.019584	0	0	0.001605	0	0	0.006296	0.008355	0.015873	0.014468	0.001633	0	0	0.008125	0.001602	0.008441	0.015823	0.010015	0.001558	0	0	0	0	0.00319	0	0.001566	0	0	0	0	0	0	0	0	0	0	0
Methylobacterium organophilum	0	0	0	0	0	0	0	0	0	0	0	0	0	0.001633	0.003172	0	0	0.006409	0	0	0.001669	0	0.004844	0.00971	0	0	0	0	0	0	0	0	0	0	0	0	0	0	0	0
Methylorubrum pseudosasae	0	0	0	0	0	0	0	0	0	0.001574	0	0	0.020898	0	0	0	0	0.009614	0	0	0.020029	0	0	0	0	0.004769	0	0	0	0	0	0	0	0	0	0	0	0	0	0
Microbacterium insulae	0.003206	0	0.044965	0.044509	0	0	0	0.025774	0.007849	0.051941	0.001671	0.004762	0.041795	0.001633	0.058691	0.012484	0.01625	0.030444	0.008441	0	0.045065	0.003117	0	0.00971	0	0.004769	0	0	0	0	0	0	0	0	0	0	0	0	0	0
Mitsuokella jalaludinii	0	0	0	0	0	0	0	0	0	0	0	0	0	0	0	0	0	0	0	0	0	0	0	0	0	0	0	0	0	0	0	0	0	0	0	0	0.142692	0	0	0
Mogibacterium diversum	0	0	0.067448	0	0	0	0	0	0	0	0	0.014285	0	0	0	0.014045	0.004875	0	0.030386	0.004747	0	0	0	0	0	0	0	0	0	0	0	0	0	0	0	0	0	0	0	0
Mycobacterium haemophilum	0.00481	0	0	0	0	0	0	0	0	0	0	0	0	0	0	0.010924	0	0	0	0	0	0	0	0	0	0	0	0	0	0	0	0	0	0	0	0	0	0	0	0
Nanogingivalis gingivitcus	0	0	0.0273	0	0	0	0	0	0	0	0	0	0	0	0	0	0	0	0	0	0	0	0	0	0	0	0	0	0	0	0	0	0	0	0	0	0	0	0	0
Neorhizobium galegae	0	0	0	0	0	0	0	0	0	0.044071	0	0	0.001608	0	0	0.001561	0.00975	0	0	0	0.006676	0	0	0	0	0	0	0	0	0	0	0	0	0	0	0	0	0	0	0
Nevskia terrae	0	0	0	0	0	0	0	0	0	0	0	0.004762	0.027328	0	0	0	0	0	0.001688	0	0.001669	0	0	0	0	0	0	0	0	0	0	0	0	0	0	0	0	0	0	0
NSJ 61 sp003433845	0	0	0	0	0	0	0	0	0	0	0	0	0	0	0	0	0	0	0	0	0	0	0	0	0	0	0	0	0	0	0	0	0.024946	0	0	0	0.008918	0.045959	0.031921	0.007372
Ochrobactrum oryzae	0	0	0.001606	0	0	0	0	0	0	0	0.003342	0	0.001608	0	0.020621	0	0	0.001602	0.001688	0	0.016691	0	0	0.003237	0	0	0.001595	0	0	0	0	0	0	0	0	0	0	0	0	0
Oribacterium sinus	0	0	0.073872	0	0	0	0	0	0	0	0	0.077777	0	0	0	0.018726	0	0	0	0	0	0	0	0	0	0	0	0	0	0	0	0	0	0	0	0	0	0	0	0
Palsa 295 sp003167215	0	0	0	0	0	0	0	0.004833	0	0	0	0	0	0	0.001586	0.001561	0	0	0	0	0	0.001558	0	0	0	0.00159	0	0	0	0	0	0	0	0	0	0	0	0	0	0
Parabacteroides distasonis	0	0	0	0	0	0	0	0	0	0	0	0	0	0	0	0	0	0	0	0	0	0	0	0	0	0	0	0	0	0	0	0	0	0	0	0.014882	1.28422	0.02298	0	0
Paraclostridium benzoelyticum	0.006413	0.009403	0.00803	0	0	0	0.009627	0.016109	0.018838	0	0.003342	0.004762	0	0.001633	0	0.014045	0.021125	0.004807	0	0	0	0	0.008074	0	0	0	0	0	0	0	0	0	0	0	0	0	0	0	0	0
Paracoccus carotinifaciens	0	0	0.00803	0.003561	0	0	0	0.001611	0	0.107029	0	0.004762	0.199331	0.001633	0	0.004682	0.188501	0.008012	0.023634	0.001582	0.050073	0	0	0.001618	0	0.009537	0	0	0	0	0	0	0	0	0	0	0	0	0	0
Paraeggerthella hongkongensis	0	0	0	0	0	0	0	0	0	0	0	0	0	0	0	0	0	0	0	0	0	0	0	0	0	0	0	0	0	0	0	0	0	0.055122	0	0	0	0	0.039901	0
Paraprevotella clara	0	0	0	0	0	0	0	0	0	0	0	0	0	0	0	0	0	0	0	0	0	0	0	0	0	0	0	0	0	0	0	0	0	0	0	0	0.347811	0	0	0
Pararhizobium arenae	0	0	0	0	0	0	0	0	0	0.025183	0	0	0	0	0.004759	0.004682	0.00975	0	0	0	0.001669	0	0	0	0	0	0	0	0	0	0	0	0	0	0	0	0	0	0	0
Parasutterella excrementihominis	0	0	0	0	0	0	0	0	0	0	0	0	0	0	0	0	0	0	0	0	0	0	0	0	0	0	0	0	0	0	0	0	0	0	0	0	0.008918	0.199157	0	0
Peptoniphilus harei	0	0	0.001606	0.133528	0.001611	0	0	0	0	0	0	0.001587	0	0	0	0	0	0	0	0	0	0	0	0	0	0	0	0	0	0	0	0	0	0	0	0	0	0	0	0
Peptoniphilus coxii	0	0	0.009635	0	0	0	0	0	0	0	0	0	0	0	0	0	0	0	0	0	0	0	0	0	0	0	0	0	0	0	0	0	0	0	0	0	0	0	0	0
Peptostreptococcus stomatis	0.003206	0	0.303517	0	0	0	0	0	0	0	0.001671	0.1746	0	0	0	0.104554	0	0	0	0	0	0	0	0	0	0	0	0	0	0	0	0	0	0	0	0	0	0	0	0
Phocaeicola dorei	0	0	0	0	0	0	0	0	0	0	0	0	0	0	0	0	0	0	0	0	0	0	0	0	0	0	0	0	0	0	0	0	0.690171	0	0	0	0	0	0.622456	0
Phocaeicola vulgatus	0.003206	0	0	0	0	0	0	9.98598	0	0	0	0	0	0	0.001586	0	0.001625	0	0	0	0	0	0	0	17.0328	0	0	0	0	0.001588	0	0	0.016631	0	0	0.007441	1.94417	0.00766	0	0
Plesiomonas shigelloides	0.003206	0	0	0.003561	0	0.006219	0.027277	0.003222	0.00157	0.003148	0.001671	0.004762	0.001608	0.0049	0.030139	0.007803	0.001625	0.006409	0.001688	0	0.006676	0	0	0	0	0.004769	0.00319	0	0	0.00953	0	0	0	0	0	0	0	0	0	0
Prevotella buccae	0	0	0	0	0	0	0	0	0	0	0	0	0	0	0	0	0	0	0	0	0	0	0	0	0	0	0	0	0	0	0.145232	0	0	0	0	0	0	0	0	0
Prevotella melaninogenica	0	0	0	0	0	0	0	0	0	0	0	0	0.004823	0	0	0	0.130001	0	0.087783	0	0	0	0	0	0	0	0	0	0	0	0	0	0	0	0	0	0	0	0	0
Pseudolabrys sp001426945	0	0.001567	0.003212	0	0	0	0	0	0	0	0.001671	0	0	0	0.057105	0	0	0	0	0	0.003338	0	0	0	0	0	0	0	0	0	0	0	0	0	0	0	0	0	0	0
Pseudomonas paracarnis	0.008016	0.003134	0.358118	0.453995	0.003222	0	0	0.35762	0.00157	0	0.006684	0.019047	7.33185	0.008166	0.810571	0.074904	3.98778	0.019228	0.450732	0.087024	6.52947	0.006233	0.003229	0.001618	0	0.044507	0.004785	0.003265	0.007832	0.001588	0	0.312454	0	0	0.007836	0	0.080264	0.099579	0.00798	0.095842
Pseudomonas hydrolytica	0	0	0	0.014243	0	0	0	0.041883	0	0.039349	0	0	0.397055	0.026132	0.001586	0	0.159251	0.001602	0.082719	0.006329	0.260378	0.001558	0.003229	0.004855	0	0.068351	0.015951	0.009794	0.001566	0	0	0	0	0	0	0	0	0	0	0
Ralstonia pickettii	0	0	0.00803	0	0	0.004664	0	0	0	0.001574	0	0.009524	0.033758	0.001633	0.001586	0	0	0.016023	0	0	0.028374	0	0	0	0	0.004769	0	0	0.003133	0	0	0	0	0	0	0	0	0	0	0
Raoultibacter sp901411515	0	0	0	0	0	0	0	0	0	0	0	0	0	0	0	0	0	0	0	0	0	0	0	0	0	0	0	0	0	0	0	0	0	0	0	0	0	0	0.103743	0
Reyranellasoli	0	0	0	0	0	0	0.001605	0	0	0.001574	0	0	0.00643	0	0	0	0	0	0	0	0.008345	0	0.001615	0.001618	0	0	0	0	0	0	0	0	0	0	0	0	0	0	0	0
Rhizobiumstraminoryzae	0	0	0	0	0	0	0	0	0	0.069254	0	0	0.004823	0	0	0	0.017875	0	0	0	0.010015	0	0	0	0	0	0.001595	0	0	0	0	0	0	0	0	0	0	0	0	0
Rhizobium rosettiformans	0	0	0.004818	0	0	0	0	0	0	0.001574	0	0.001587	0.003215	0	0	0	0.001625	0.001602	0	0	0.001669	0	0	0	0	0	0	0	0.001566	0	0	0	0	0	0	0	0	0	0	0
Robinsoniella peoriensis	0	0	0	0	0	0	0	0	0	0	0	0	0	0.362579	0	0	0	0	0	0	0	0	0	0	0	0	0	0	0	0	0	0	0	0	0	0	0	0	0	0
Romboutsia ilealis	0	0	0.011241	0.138869	0	0	0	0.001611	0.00157	0	0	0.050793	0	0	0	0	0	0	0	0	0	0	0	0	0	0	0	0	0	0	0	0	0	0	0	0	0	0	0	0
Rothia kristinae	0	0	0.017665	0.00178	0	0	0	0	0	0	0	0	0	0	0	0	0	0	0	0	0	0	0	0	0.001566	0	0	0	0	0	0	0	0	0	0	0	0	0	0	0
Rothia sp001808955	0.102607	0.036043	0.048177	0.023145	0.035445	0.001555	0.011232	0.001611	0.006279	1.80218	0.994302	0.282535	13.5385	0.026132	0.571048	0.003121	3.67578	1.33154	1.06352	0.022152	4.58832	0.324129	0.172773	0.835073	0.001566	0.147828	0.038283	0.031014	0.089283	0.014295	0.024205	0.007439	0.024946	0	0.007836	0.007441	0	0.02298	0.00798	0
Ruminococcus bromii	0	0	0	0	0	0	0	0	0	0	0	0	0	0	0	0	0	0	0	0	0	0	0	0	0	0	0	0	0	0	0	1.40604	0	0	0	0	0	0	0	0
Ruminococcus sp900314705	0	0	0	0	0	0	0	0	0	0	0	0	0	0	0	0	0	0	0	0	0	0	0	0	0	0	0	0	0	0	0	0	0	0	0	0	0.713458	0	0	0
Ruthenibacterium lactatiformans	0	0	0	0	0	0	0	0	0	0	0	0	0	0	0	0	0	0	0	0	0	0	0	0	0	0	0	0	0	0	0	0	0.033261	0.007875	0	0.007441	0.053509	0.03064	0.00798	0.007372
SCGC AG 212 J23 sp005881595	0.001603	0	0	0	0	0.003109	0.004814	0.001611	0	0.003148	0	0	0	0	0.001586	0.001561	0	0	0	0	0	0	0	0	0	0	0	0	0	0	0	0	0	0	0	0	0	0	0	0
Schaedlerellaglycyrrhizinilytica	0	0	0	0	0	0	0	0	0	0	0	0	0	0	0	0	0	0	0	0	0	0	0	0	0	0	0	0	0	0	0.217847	0	0.024946	0.062997	0	0.022323	0.017836	0.01532	0	0
Sediminibacterium magnilacihabitans	0	0	0	0	0	0	0	0	0	0.003148	0	0.001587	0.01929	0	0.001586	0	0.001625	0.006409	0	0	0.038389	0	0	0.001618	0	0.00159	0	0	0	0	0	0	0	0	0	0	0	0	0	0
Sellimonas intestinalis	0	0	0	0.00178	0	0	0	0	0	0	0	0	0	2.85164	0	0	0	0	0.001688	0	0	0	0	0	0	0	0.001595	0	0	0	0	0.185984	0.016631	0.039373	0	0.186026	0.231874	0.01532	0.023941	0.014745
Sphingomonas echinoides	0.00481	0	0.003212	0	0.001611	0.003109	0.003209	0.011276	0.00314	0.001574	0.003342	0	0	0.003266	0.015862	0.004682	0.0065	0.008012	0.003376	0.003165	0.006676	0.003117	0.001615	0	0.003131	0	0.001595	0.001632	0.004699	0.001588	0	0.007439	0	0	0.007836	0.014882	0	0.00766	0.00798	0
Staphylococcus aureus	0.003206	2.08425	0.170226	0.388121	0.016111	0.003109	0.001605	0.003222	0.00314	1.18204	0.008355	0.004762	0.249164	0	24.9992	0.054618	0.013	0.003205	9.30331	0	0.844558	0.001558	0.001615	0.001618	0.001566	0.00159	0	0.001632	0	0	0	0	0	0	0	0	0	0	0	0
Starkeya novella	0	0	0	0	0	0	0	0	0	0	0	0	0	0	0	0	0	0	0	0	0.003338	0	0	0	0	0	0	0	0	0	0	0	0	0	0	0	0	0	0	0
Stenotrophomonas maltophilia	0	0	0	0	0	0	0	0	0	0	0	0	0	0	0	0	0	0	0	0	0	0	0	0	0	0	0	0	0	0	0	0	0	0	0	0	0	0.03064	0.055861	0
Stomatobaculum longum	0	0	0.00803	0	0	0	0	0	0	0	0	0.004762	0	0	0	0	0	0	0.003376	0	0	0	0	0	0	0	0	0	0	0	0	0	0	0	0	0	0	0	0	0
Streptococcus anginosus	0	0	0	0	0	0	0	0	0	0	0	0	0	0	0	0	0	0	0	0	0	0	0	0	0	0	0	0	0	0	0	0.007439	0	0	0	0	0	0	0.047881	0.007372
Streptococcus gallolyticus	0	0	65.5179	14.129	0	0	0	0	0	0	0	0.206346	0.011253	0.0049	0.006345	0.004682	0	0.006409	0.010129	0.003165	0.011684	0.003117	0.009688	0.006473	0.003131	0.00159	0.009571	0.008162	0.012531	0	0.008068	0	0.449027	3.28372	2.65632	0.096733	8.615	1.46304	10.0551	1.32704
Streptococcus gordonii	0	0	0.001606	0.019584	0	0	0	0	0	0	0	0.004762	0	0	0	0	0	0	0	0	0	0	0	0	0	0	0	0	0	0	0	0	0	0	0	0	0	0	0	0
Streptococcus infantarius	0	0	0.004818	5.69185	0	0	0	0	0	0	0	0.011111	0.003215	0	0	0	0	0	0	0	0	0	0	0	0	0	0	0	0	0	0	0	0	0	0	0	0	0	0	0
Streptococcus lactarius	0.001603	0.01097	0.003212	0.012463	0	0.001555	0	0	0.00314	0.105455	0.001671	0	0.106096	0.027765	0.034897	0.004682	0.692255	0.097742	0.1992	0.001582	0.892961	0.012466	0.058129	0.190966	0.006263	0.004769	0.007976	0.003265	0.004699	0	0.516379	0.312454	0.698487	0.141743	0.125372	0.156262	0.205119	0.283416	0.335169	0.331761
Streptococcus lutetiensis	0	0	0.07066	0.85992	0	0	0	0	0	0	0	0	0	0.001633	0	0	0	0	0	0	0.001669	0.006233	0.001615	0.003237	0.006263	0.00159	0.001595	0.003265	0	0	0	0	0	0	0	0	0	0	0	0
Streptococcus mitis	0.043287	0.067385	0.441625	0.42729	0.027389	0	0	0.078934	0.00157	0.328958	0.269046	0.223806	0.065908	0.001633	1.0834	0.195063	0.749131	0.177859	0.163749	0.04905	0.12852	0.007792	0.029065	0.01942	0	0.003179	0.00319	0.001632	0.015664	0.006353	0	0	0	0	0	0	0	0	0	0
Streptococcus mutans	0	0	0	0	0	0	0	0	0	0	0	0	0	0	0	0	0	0	0	0	0	0	0	0	0	0	0	0	0	0	0	0	0	0	0	0	0	0.00766	0.047881	0
Streptococcus oralis	0	0	0	0	0	0	0	0	0	0	0	0	0	0	0	0	0	0	0	0	0	0	0	0	0	0	0	0	0	0	0.193642	0.014879	0.033261	0.070872	0.023507	0.007441	0.026755	0.176178	0.039901	0.02949
Streptococcus parasanguinis	2.56517	0.006268	2.81837	5.33934	0.019334	0.021765	0.003209	0.381784	0.064363	0.209337	28.6158	22.7409	0.073945	0.12086	0.152279	10.9329	16.3541	0.173052	0.423722	0.4636	8.10842	0.031166	2.76598	7.38619	0.001566	0.750266	0.224913	0.006529	0.092416	0.004765	0	0	0	0	0	0	0	0	0	0
Streptococcus parasuis	0	0	0.003212	0.024925	0	0	0	0	0	0	0	0	0	0	0	0.003121	0	0	0	0	0	0	0	0	0	0	0	0	0	0	0	0	0	0	0	0	0	0	0	0
Streptococcus thermophilus	0.591593	0.219394	0.99727	1.07534	0.059612	0.157018	0.019255	0.056382	0.306118	41.2755	1.52404	21.1298	15.4016	0.06043	0.026966	24.9025	12.2542	16.0682	7.1847	0.047468	6.18564	0.144923	3.31659	2.92437	0.529192	0.03656	0.807133	0.336261	0.239654	0.374835	0	0	0	0	0	0	0	0	0	0
Streptococcus vestibularis	0.003206	0.01097	0	0	0	0.001555	0.001605	0.001611	0	0.121195	0.036764	0.40793	0.03858	0	0	0	0	0.471086	0.060773	0	0.041727	0	0.037138	0.016184	0	0	0.00319	0.006529	0.007832	0	19.1706	0.200863	2.51954	2.10253	0.141044	0.372051	0.989922	0.980467	0.231426	3.91477
UMGS1071 sp900548305	0	0	0	0	0	0	0	0	0	0	0	0	0	0	0	0	0	0	0	0	0	0	0	0	0	0	0	0	0	0	0.008068	0.007439	0.024946	0	0	0	0	0.01532	0	0
Unclassified	1.8341	2.35222	16.6469	56.8954	62.3155	1.22816	0.078623	4.62168	0.547872	38.5479	6.50056	45.0818	54.4351	5.7294	33.0573	61.7147	59.7809	36.0477	74.862	0.995237	30.803	0.73864	3.41832	3.79667	0.862676	1.04433	0.647621	0.785152	0.761254	0.401836	7.49556	1.69618	9.72892	2.29939	2.06864	1.55517	10.0508	6.42666	10.8531	0.796225
VBCG01 sp005881895	0.001603	0.007836	0	0	0.001611	0.001555	0.001605	0.003222	0.00314	0.001574	0.003342	0.001587	0	0	0	0.001561	0.001625	0	0	0.003165	0	0	0	0	0	0	0	0	0	0.001588	0	0	0	0	0	0	0	0	0	0
Weissella confusa	0	0	0	0.151332	0	0.010882	0	0	0	0	0	0.003175	0	0	0	0.003121	0.00325	0	0	0	0	0	0.003229	0	0	0	0	0	0	0	0	0	0	0	0	0	0	0	0	0

## Sheet: S5
Table S5. KEGG level 2 functional pathways of gut microbiota predicted by PICRUSt2
Sample ID	Group	Amino acid metabolism	Biosynthesis of other secondary metabolites	Carbohydrate metabolism	Cell growth and death	Cell motility	Digestive system	Endocrine system	Energy metabolism	Environmental adaptation	Folding, sorting and degradation	Glycan biosynthesis and metabolism	Immune diseases	Immune system	Infectious diseases: Bacterial	Infectious diseases: Parasitic	Lipid metabolism	Membrane transport	Metabolism of cofactors and vitamins	Metabolism of other amino acids	Metabolism of terpenoids and polyketides	Neurodegenerative diseases	Nucleotide metabolism	Replication and repair	Signal transduction	Signaling molecules and interaction	Transcription	Translation	Transport and catabolism	Xenobiotics biodegradation and metabolism	Cardiovascular diseases
PG05	Patient	13.4369	2.61398	14.9356	1.34836	0.00403019	0.085767	0.0605574	4.51429	0.0787256	2.47908	4.51212	0	0	0.40243	0.238303	6.29218	2.40955	13.2558	7.08523	10.7999	0	2.21763	6.53751	0.190193	0	0.562027	3.70876	0.380059	1.85113	0
PG07	Patient	12.7646	2.77149	16.18	1.6143	0.197057	3.67e-05	0.126911	4.29403	0.0872004	3.32344	3.44113	0	0.00116026	0.564088	0.00422605	5.3526	3.02608	12.3217	8.5288	6.99309	0	2.59746	6.96743	0.285379	0	0.591361	4.10315	0.22757	3.63574	0
PG14	Patient	11.5061	2.21026	19.0055	1.32727	0.246037	0.000137	0.108798	4.91723	0.137419	2.93487	2.96557	4.92e-06	0.00552391	0.497824	0.0110779	6.19716	4.53912	10.2423	7.57846	7.5085	0	2.22105	6.18627	0.375371	0	0.496371	3.4023	0.219088	5.16037	0
PG24	Patient	8.38406	1.9686	19.417	1.48211	0.14433	0.00112573	0.0649983	4.86595	0.180063	2.91973	3.24386	1.32e-05	0.00228197	0.70103	0.00679196	9.56991	5.228	9.0565	8.153	6.5052	0	2.19712	7.39543	0.445587	0	0.633915	3.48857	0.154152	3.79066	0
PG17	Patient	11.9614	2.38594	15.8986	1.6003	0.179225	0.000376	0.110548	4.90913	0.101904	3.36297	3.62443	0	0.00201426	0.584936	0.0104289	5.39563	3.13411	12.0902	8.59139	7.25555	0	2.58587	6.99246	0.286705	7.75e-06	0.600078	4.09553	0.259362	3.981	0
PG27	Patient	9.31923	2.0747	19.2418	1.3594	0.120939	3.66e-05	0.060811	4.06659	0.139605	3.06303	3.17646	8.85e-07	0.0163881	0.702173	0.00712217	7.45704	5.48972	10.8097	7.76035	7.54829	0	2.32065	6.08636	0.466984	0	0.687433	3.48561	0.167997	4.3715	0
PG11	Patient	13.2585	3.14191	16.7097	1.4124	0.397185	0.0891563	0.119836	4.18696	0.0801956	2.59677	3.87684	0	0.00139675	0.275795	0.133224	5.9548	2.63819	12.4826	8.0928	7.35691	0	2.2505	6.87582	0.199271	0	0.590758	3.87266	0.404445	3.00138	0
PG13	Patient	11.988	2.76233	16.2189	1.38736	0.309737	0.00143138	0.102492	4.91159	0.0831381	2.7708	2.73976	0	0.00549267	0.475348	0.101116	6.80844	3.52123	12.8951	7.82122	8.25564	0	2.14385	6.15682	0.333382	0	0.534223	3.46337	0.237066	3.97211	0
PG15	Patient	11.8083	2.4996	16.2815	1.42743	0.27055	3.7e-05	0.107252	4.41837	0.142331	2.88681	3.3255	0	0.0339146	0.501116	0.0361231	5.91183	3.56819	11.9727	8.29246	9.49822	0	2.35766	6.49011	0.322438	0	0.595484	3.65393	0.166365	3.43171	0
PG12	Patient	8.17492	1.87205	19.7919	1.42581	0.0737211	9.42e-05	0.0556593	4.86613	0.17922	2.83913	3.07556	0	0.00212225	0.764959	0.00301783	9.8236	5.37999	8.95232	8.12333	6.72988	0	2.14108	7.23388	0.463226	0	0.618946	3.36192	0.137603	3.90991	0
PG23	Patient	8.36134	1.75862	19.8331	1.46331	0.168865	0.000536	0.0640495	4.42107	0.177558	2.91092	3.23174	6.45e-06	0.00286947	0.724243	0.00519248	9.62675	5.33787	9.16945	8.20447	6.42122	0	2.21325	7.40466	0.470347	2.33e-06	0.629212	3.4696	0.142236	3.78749	0
PG20	Patient	7.87502	1.70682	20.3869	1.49283	0.0147668	5.02e-05	0.0562347	4.92108	0.184202	2.87198	3.24071	0	0.000304	0.739807	0.000862	10.3613	5.65441	8.75047	7.59757	6.49237	0	2.21606	7.62243	0.454632	0	0.64935	3.51093	0.129228	3.06976	0
PG01	Patient	12.4887	2.2689	17.4021	1.29901	1.03154	0.00062	0.0941513	4.57164	0.167255	2.8396	3.0622	0	0.00773556	0.516022	0.00732146	6.7853	3.8518	9.9046	8.20777	6.5124	0	2.03448	5.77689	0.408896	0	0.520585	3.15492	0.293545	6.79204	0
PG04	Patient	10.1375	2.02206	17.5811	1.3677	0.149638	0.000222	0.0509312	4.40777	0.117751	3.2286	3.08503	2.12e-06	0	1.04331	0.0138124	7.24836	4.50762	11.5519	8.33161	7.01288	0.00284149	2.28569	5.99749	0.447278	0	0.60715	3.50314	0.259447	5.03917	0
PG03	Patient	7.96093	1.72308	20.9334	1.51949	0.0123947	4.24e-05	0.0569155	4.4717	0.189605	2.9169	3.27524	0	0.000303	0.757487	0.000331	10.6873	5.83192	8.86281	7.73336	6.58493	0	2.25278	7.79097	0.467317	0	0.663578	3.56733	0.127236	1.61268	0
PG19	Patient	12.6796	2.3937	15.0314	1.53391	0.85564	0.0163044	0.107491	5.11654	0.135658	3.60756	3.44231	0	0.00862424	0.475538	0.0774846	5.26679	2.80703	12.4577	8.38149	6.87015	0	2.30494	6.9043	0.400445	1.86e-06	0.588259	3.82771	0.363165	4.34625	0
PG09	Patient	7.69211	1.66327	20.0383	1.45991	0.010363	1.99e-05	0.0553976	4.8172	0.180609	2.8033	3.1422	0	0.000141	0.725196	0.000159	10.2019	5.56661	8.53705	8.03141	7.44957	0	2.16595	7.46987	0.446	0	0.636288	3.4305	0.122999	3.35368	0
PG16	Patient	13.5383	1.26201	13.5471	1.46837	0.341529	0.000325	0.0251885	5.92529	0.18025	3.31202	4.13671	0	0.00324628	0.413559	0.0167761	4.36836	2.3585	14.5559	10.2782	7.08911	0	2.19223	6.29448	0.280952	0	0.499918	3.69583	0.183729	4.0321	0
PG02	Patient	8.00032	1.65889	20.1713	1.44314	0.0896538	0.000396	0.0579245	4.40614	0.184303	2.81826	3.21858	0	0.00623096	0.714826	0.00317611	10.0286	5.5743	8.75756	8.11406	7.85794	0.000197	2.16789	7.40918	0.463478	0	0.641844	3.40589	0.12552	2.68039	0
PG30	Patient	13.9817	2.79967	17.0512	1.44916	0.424624	0.101291	0.131287	4.9055	0.0758189	2.60255	4.02999	0	0.000768	0.2256	0.14317	5.9552	2.48084	12.9126	7.20881	7.1504	0	2.29309	7.10329	0.172749	0	0.601887	4.0068	0.439161	1.75278	0
PG25	Patient	9.4614	2.24335	18.1143	1.32893	0.151716	0.084935	0.0876229	4.98238	0.163369	2.7442	6.44137	0	0.028493	0.521984	0.000867	9.09395	3.5022	10.9928	7.68618	8.30066	0	2.03846	6.16498	0.353485	0	0.720126	2.93059	0.23444	1.62723	0
PG26	Patient	7.88265	1.88551	20.0097	1.45701	0.0826219	0.000599	0.0578211	4.82744	0.182178	2.81486	3.15242	0	0.00119611	0.714437	0.0019854	10.1	5.53757	8.58597	8.01404	6.45601	0	2.16139	7.41721	0.450009	0	0.634689	3.42013	0.133447	4.01907	0
PG21	Patient	10.3937	2.52091	16.9613	1.45492	0.724654	0.00417091	0.0800958	4.63226	0.139296	3.25076	3.40013	9.74e-07	0.0101578	0.631819	0.0392784	6.70671	4.29622	11.3928	8.10402	6.73276	0	2.31339	6.24816	0.469355	4.26e-06	0.659208	3.57559	0.320529	4.93783	0
PG10	Patient	12.7858	2.85601	16.6629	1.35188	0.832558	0.0598922	0.118662	4.50436	0.106554	2.84129	3.81181	0	0.0102048	0.399918	0.102783	5.49837	2.8475	12.3839	8.27142	6.8952	0	2.228	6.55013	0.369154	0	0.551449	3.6087	0.354001	3.99755	0
PG29	Patient	12.7397	2.54469	17.8705	1.32	1.29247	0.0651588	0.119334	4.52854	0.112367	2.47348	4.38167	0	0.0110796	0.273326	0.0942401	6.05343	2.86034	11.9062	6.24396	8.58578	0	2.22808	6.65554	0.304869	0	0.681755	3.30496	0.341459	3.00708	0
PG06	Patient	10.3836	2.61962	14.715	1.40186	0.214821	0.091732	0.0927381	5.27375	0.131024	2.74354	6.46455	0	0.0300939	0.373152	0.0049208	9.23104	1.64219	11.15	8.29428	8.69812	0	2.05348	5.46023	0.242311	0	0.655741	2.95648	0.230597	4.84503	0
PG22	Patient	7.92973	1.7045	20.4951	1.49671	0.0108781	9.06e-05	0.0574819	4.95236	0.18541	2.89518	3.22612	0	0.000104	0.732044	0.00295713	10.3501	5.67117	8.82139	7.61116	6.49443	0	2.22237	7.65093	0.454712	0	0.649468	3.5253	0.131578	2.72871	0
PG18	Patient	12.9797	1.681	17.2941	1.1119	0.476673	0.00197927	0.0892953	5.6115	0.185097	2.65572	4.09411	0	0.107775	0.299419	0.00980163	5.8499	4.10754	9.82205	6.9117	12.5102	0	1.9758	5.6966	0.382411	0	0.783146	3.01845	0.0867721	2.25744	0
PG28	Patient	11.2047	2.32009	18.1745	1.45257	0.27663	0.0590549	0.0995887	4.8457	0.119219	2.68375	3.49829	0	0.000825	0.427893	0.0833222	7.6585	3.72828	10.9933	8.1775	6.99802	0	2.2345	7.22324	0.285098	0	0.61574	3.75576	0.307774	2.77618	0
PG08	Patient	12.4129	2.53973	15.5032	1.59114	0.503889	0.00136219	0.113564	4.96952	0.112646	3.43383	3.78307	0	0.00484504	0.571963	0.0235089	5.28881	2.98954	12.1008	8.5993	6.76349	0	2.49227	6.90517	0.348982	6.91e-06	0.587112	3.9738	0.284827	4.10076	0
HG06	Healthy	13.1663	2.35245	16.2504	1.44341	0.228419	0.0720032	0.0856698	4.47035	0.0963663	2.76336	3.62715	0	0	0.283433	0.111417	6.69611	2.47178	12.2483	8.23098	9.17086	0.000121	2.20982	6.6541	0.223664	0	0.608985	3.79363	0.359121	2.38187	0
HG01	Healthy	12.2769	2.12894	16.2072	1.29692	0.760617	0.0253324	0.126581	5.09659	0.189504	2.88444	5.33712	0	0	0.445491	0.0248751	6.2384	2.76997	12.6428	7.49772	9.77079	0.00237424	1.8927	5.44827	0.383005	0	0.860991	3.0347	0.194895	2.46288	0
HG07	Healthy	12.7034	2.43781	16.6249	1.43919	0.574024	0.066204	0.0824003	4.26142	0.102013	2.65116	3.74514	0	0	0.28416	0.12304	6.93429	2.57334	11.7324	8.92269	7.58877	0.000153	2.13418	6.82724	0.217193	0	0.606959	3.73258	0.329153	3.30623	0
HG08	Healthy	13.8602	2.06255	15.4411	1.4869	0.289821	0.0836297	0.0760411	4.6123	0.0961966	2.72008	3.87457	0	0	0.266212	0.122142	6.71445	1.9411	13.4213	7.30079	9.69824	0.000449	2.24215	6.60552	0.256882	0	0.659817	3.86811	0.391843	1.90755	0
HG09	Healthy	13.9595	2.58298	17.0027	1.4805	0.2948	0.0871768	0.103942	4.52433	0.10019	2.79598	3.88506	0	0.00743492	0.262492	0.124246	6.50587	2.42078	12.8628	7.24904	8.42674	4.92e-05	2.31032	7.0184	0.207613	0	0.64081	3.9951	0.399042	0.752133	0
HG02	Healthy	12.8108	1.97638	15.9163	1.39039	0.488477	0.0541036	0.0977083	4.83371	0.139167	2.7982	4.43413	0	0.0504227	0.307457	0.0625606	6.54842	2.44072	12.2131	7.65448	9.96233	0.000351	2.03191	6.05052	0.290819	0	0.807639	3.3357	0.266496	3.03749	0.000311
HG10	Healthy	13.7627	2.39671	16.2386	1.44541	0.569748	0.0737774	0.0910635	4.55746	0.10611	2.75903	3.6817	0	0	0.267206	0.109489	6.09517	2.11455	12.1963	7.69687	9.44432	0.000536	2.18144	6.55422	0.242228	0	0.726308	3.75131	0.35428	2.58359	0
HG05	Healthy	12.8483	2.4363	16.2905	1.40814	0.916538	0.0370972	0.0840875	4.87018	0.138379	2.9998	3.35995	0	0.0308302	0.445915	0.0819561	6.69468	2.70811	12.5684	7.30492	9.06961	0.00412255	2.14601	6.20249	0.418563	0	0.722787	3.46319	0.288185	2.46086	0.000177
HG03	Healthy	13.1325	1.8346	16.8999	1.63574	0.954948	0.00614847	0.10418	5.08871	0.184437	3.31115	2.96124	0	0.0744474	0.387742	0.0184782	5.7735	2.65882	12.2956	7.1895	9.73545	0.000209	1.97243	6.21346	0.394435	0	1.20037	3.23876	0.196249	2.53693	4.87e-05
HG04	Healthy	13.2057	2.58082	15.2631	1.42082	0.42743	0.0743288	0.0852358	4.57468	0.115809	2.726	4.24032	0	0.0248241	0.258496	0.0978023	6.37895	2.01168	12.6959	7.99311	9.37296	0.00188624	2.11853	6.37002	0.245685	0	0.648529	3.61555	0.345903	3.10362	0.00232309

## Sheet: S6
Table S6. KEGG level 3 functional pathways of gut microbiota predicted by PICRUSt2
PicrustFunction	Group	ABC transporters	African trypanosomiasis	Alanine, aspartate and glutamate metabolism	Amino sugar and nucleotide sugar metabolism	Aminoacyl-tRNA biosynthesis	Aminobenzoate degradation	Amoebiasis	Apoptosis	Arginine and proline metabolism	Ascorbate and aldarate metabolism	Atrazine degradation	Bacterial chemotaxis	Bacterial invasion of epithelial cells	Bacterial secretion system	Base excision repair	Benzoate degradation	Betalain biosynthesis	Biosynthesis of ansamycins	Biosynthesis of siderophore group nonribosomal peptides	Biosynthesis of type II polyketide backbone	Biosynthesis of type II polyketide products	Biosynthesis of unsaturated fatty acids	Biosynthesis of vancomycin group antibiotics	Biotin metabolism	Bisphenol degradation	Butanoate metabolism	Butirosin and neomycin biosynthesis	C5-Branched dibasic acid metabolism	Caprolactam degradation	Carbon fixation in photosynthetic organisms	Carbon fixation pathways in prokaryotes	Carotenoid biosynthesis	Cell cycle	Cell cycle - Caulobacter	Chloroalkane and chloroalkene degradation	Chlorocyclohexane and chlorobenzene degradation	Citrate cycle (TCA cycle)	Cyanoamino acid metabolism	Cysteine and methionine metabolism	D-Alanine metabolism	D-Arginine and D-ornithine metabolism	D-Glutamine and D-glutamate metabolism	DNA replication	Dioxin degradation	Drug metabolism - other enzymes	ECM-receptor interaction	Endocytosis	Epithelial cell signaling in Helicobacter pylori infection
PG05	Patient	1.26595	0.238303	1.7757	1.38814	1.77096	0.0922137	0	1.13e-05	0.687287	0.33807	0	0.00238287	0.000259	0.526418	0.934348	0.0830278	1.44e-05	4.49524	0.000803	0	0	0.456986	4.49495	0.471921	0	0.483385	0	2.21939	0.00057	1.58753	0.876027	1.16e-05	0	1.34834	0	0.0200626	0.690409	0	1.5964	1.63712	0.000125	2.35179	1.30453	0.365808	1.26629	0	9.97e-05	0.237271
PG07	Patient	0.708044	0.00412071	1.35145	1.37675	2.00497	0.175288	0.000105	0.000211	0.512755	0.466832	0.0849932	0.192048	0.00473077	0.824433	1.10161	0.152563	0.00101013	2.52084	0.0163084	0	0	0.33376	2.55427	0.54529	0.0266768	0.806611	0.241196	2.48593	0.00278839	1.27836	0.88983	0.00228444	0	1.61259	0.560953	0.00862036	0.811357	0.565058	1.53023	2.5673	0.00307201	2.57071	1.48473	0.709996	1.46645	0	0.00705249	0.104502
PG14	Patient	0.823508	0.0107269	1.30201	1.43737	1.68594	0.225942	0.000121	0.00492746	0.578216	1.05683	0.112679	0.237934	0.00528502	0.772818	1.05329	0.281993	0.000396	2.49378	0.128929	0	0	0.519616	2.09778	0.564344	0.161772	0.757552	0	1.67268	0.192373	1.43464	0.83804	0.000845	0	1.32125	0.53561	0.210751	0.872415	0.596423	1.34554	2.13359	0.00181039	1.84523	1.28345	0.706457	1.38012	0	0.00518241	0.0706693
PG24	Patient	0.835701	0.00553489	1.13972	1.94368	1.69506	0.20774	0.00125708	0.00351643	0.429538	0.929477	0.0231654	0.0990027	0.00506491	0.701787	1.20875	0.264904	0.00277184	2.04663	0.026191	0	0	0.314582	2.16477	0.469209	0.0202999	0.59675	0.198429	0.939346	0.0168501	1.58704	0.620978	0.00240082	0	1.47572	0.500178	0.193222	0.604572	0.609916	1.07942	2.15012	0.0228847	2.15778	1.52983	0.597266	1.02808	0	0.00512823	0.0774085
PG17	Patient	0.712943	0.00992047	1.32403	1.43099	2.0046	0.174265	0.0003	0.0005	0.470215	0.422982	0.082554	0.171913	0.0120351	0.808704	1.11299	0.151347	0.000574	2.68299	0.0360126	3.62e-05	0.000108	0.336196	2.54797	0.540625	0.0145785	0.759072	0	2.20229	0.00316438	1.30566	0.839475	0.00287909	1.12e-05	1.59979	0.499106	0.0372661	0.746007	0.591458	1.45489	2.56296	0.0160303	2.56658	1.48529	0.678725	1.47475	7.75e-06	0.0125088	0.101959
PG27	Patient	0.878452	0.00507476	1.09769	2.14348	1.80343	0.324455	0.0020474	0.000832	0.730856	0.752927	0.0325851	0.107998	0.0481639	0.610343	1.11965	0.186756	0.00021	3.17178	0.151354	0	0	0.412534	2.1076	0.61537	0.313669	0.676857	0	0.892308	0.0477051	1.19506	0.561554	0.000892	0	1.35849	0.708241	0.198763	0.753218	0.744652	1.2772	1.96349	0.00242158	2.02283	1.24217	0.586409	1.24044	0	0.000131	0.0870425
PG11	Patient	0.996277	0.133042	1.71086	1.48241	1.86994	0.104504	0.000182	0.000338	0.612119	0.560624	0.0409887	0.362886	0.00605037	0.685449	0.975766	0.0832596	0.000753	2.61865	0.0171447	0	0	0.353081	2.59594	0.529434	0.0220525	0.533998	0.45135	2.37564	0.0134888	1.39429	0.875249	0.0002	0	1.41206	0.423105	0.0201361	0.751064	1.01104	1.44011	1.72824	0.00190575	2.4638	1.43046	0.39946	1.17154	0	0.000708	0.0998547
PG13	Patient	0.80296	0.096086	1.43545	1.17538	1.69457	0.167838	0.00181459	0.00502196	0.482746	0.934501	0.01692	0.233646	0.00589557	0.644043	0.95356	0.236134	0.013075	4.02714	0.126759	0	0	0.321082	2.20199	1.19167	0.308365	0.804137	0.203305	2.02792	0.0378174	1.41699	0.782623	0.00253704	0	1.37822	0.501712	0.0366689	0.784093	0.519224	1.55282	2.17889	0.0257292	2.17256	1.32697	0.623892	1.21631	0	0.0013176	0.0815516
PG15	Patient	0.72067	0.0356212	1.47747	1.49881	1.80322	0.160854	0.000502	0.000531	0.49248	0.359531	0.0119693	0.241534	0.00402561	0.608834	1.0313	0.197135	0.0041979	4.86895	0.0362562	0	0	0.325574	2.67606	1.00259	0.0879461	0.68311	0	1.94294	0.0141321	1.60991	0.714981	0.00257349	0	1.42682	0.424835	0.0131661	0.56897	0.675738	1.47802	2.16619	0.0708944	2.43556	1.38529	0.599644	1.23588	0	0.00177702	0.102062
PG12	Patient	0.875756	0.00301783	1.11309	1.94689	1.63133	0.225456	0	0.00151944	0.446811	1.03562	0.0466289	0.0541757	0.00547738	0.666511	1.17641	0.306082	0.00160268	2.38417	0.0320675	0	0	0.305684	2.01223	0.521014	0.0138003	0.593521	0.191675	0.862468	0.0285544	1.61269	0.618396	0.0191406	0	1.42429	0.503014	0.213788	0.61169	0.604874	1.05097	2.11632	0.0712408	2.07952	1.50011	0.625184	0.988284	0	0.00158656	0.0836031
PG23	Patient	0.861664	0.00519248	1.15248	1.96257	1.68194	0.212652	0	0.000388	0.444158	0.99825	0.0188529	0.0916919	0.0080643	0.696718	1.20273	0.276815	0.000182	2.17112	0.0292725	1.09e-05	3.27e-05	0.304385	2.14823	0.514319	0	0.609029	0	0.931516	0.030445	1.61462	0.633597	0.000377	0	1.46253	0.494965	0.199291	0.611253	0.611255	1.08872	2.16399	0.00314161	2.14844	1.5334	0.64563	1.03746	2.33e-06	0.00230157	0.0841603
PG20	Patient	0.862	0.000751	1.13116	2.06927	1.7009	0.216414	0	0.000299	0.416033	1.06107	0	0.0105766	0.000567	0.649435	1.23543	0.283154	0.00191535	2.20589	0.00247823	0	0	0.292345	2.1733	0.440958	0	0.56192	0	0.752294	0.00290608	1.67585	0.579982	0.000284	5.87e-06	1.49253	0.496565	0.21319	0.564012	0	1.05893	2.1748	0.00213608	2.17699	1.57968	0.617708	0.998226	0	0.000306	0.0777907
PG01	Patient	0.913312	0.00619386	1.3132	1.2709	1.57931	0.3426	0.0011276	0.019973	0.683866	0.849843	0.270637	0.751126	0.0123812	0.812861	0.999721	0.405964	0	1.01192	0.0971823	0	0	0.512074	2.28281	0.567115	0	0.902716	0	1.73827	0.372689	1.15155	0.842044	0.0311284	0	1.27282	0.773875	0.496516	0.801569	0.749855	1.18521	1.91198	0.225829	1.72362	1.17588	0.609784	1.25744	0	0.0147857	0.0703759
PG04	Patient	0.850345	0.00319968	1.08612	1.85733	1.78186	0.291628	0.0106127	0.00345908	0.695073	0.547514	0.180945	0.114286	0.0685423	0.653191	1.07531	0.191382	0.0124082	1.82983	0.108942	0	0	0.375138	1.64752	0.741801	0.216234	0.709465	0	1.26398	0.0319541	1.03454	0.699909	0.115428	0	1.362	0.778851	0.181401	0.833592	0.630353	1.19415	2.16211	0.40327	2.04007	1.25611	0.577909	1.2514	0	0.0133195	0.100357
PG03	Patient	0.881902	0.000301	1.14883	2.12527	1.72734	0.221197	3e-05	7.81e-05	0.422994	1.1022	0	0.0074345	0.000127	0.658983	1.26229	0.290674	0.000106	2.22072	0.000804	0	0	0.296269	2.21303	0.447685	0	0.570357	0	0.743258	0.001562	1.71842	0.587947	0.000191	0	1.51934	0	0.22064	0.575562	0	1.07407	2.20952	0.000841	2.21096	1.61401	0.631231	0	0	1.63e-05	0.0792193
PG19	Patient	0.825966	0.0763315	1.41519	1.29388	1.8844	0.190271	0.00115308	0.0160207	0.551093	0.19537	0.142248	0.607316	0.0248842	0.963822	1.18273	0.192416	0.120841	1.79551	0.242894	8.66e-06	2.6e-05	0.434748	2.4019	0.65828	0.130847	0.820665	0	2.26864	0.168707	1.24061	0.976673	0.00831715	0	1.50307	0.465234	0.0720745	0.972609	0.644092	1.34148	2.06499	0.0259591	2.41147	1.42033	0.400113	1.23587	1.86e-06	0.0252194	0.0843611
PG09	Patient	0.844632	0.000159	1.10422	2.03185	1.66132	0.211977	0	0.000145	0.40696	1.05117	0	0.00683886	0.000105	0.633721	1.21007	0.277467	0.000281	2.12717	0.000418	0	0	0.284181	2.12664	0.428039	0	0.549964	0	0.732218	0.000946	1.64377	0.566741	0.000213	0	1.45977	0.491222	0.209704	0.554517	0.605979	1.03568	2.12686	0.000964	2.126	1.54792	0.607025	0.971334	0	0.00011	0.0762603
PG16	Patient	0.883987	0.011613	1.40006	0.821363	1.87662	0.0616425	0.00351904	0.0011781	0.768819	0.504088	0.0767687	0.255661	0.0156856	0.893035	0.950759	0.334819	0.0046856	4.0108	0.151499	0	0	0.208148	0.641821	2.2494	0.289808	0.874273	0	2.26929	0.0355145	1.55755	1.216	0.0382317	0	1.46434	0.297915	0.0317239	1.15766	0.408977	1.75129	2.26863	1.75356	2.3369	1.30106	0.428705	1.01638	0	0.00375239	0.151837
PG02	Patient	0.853623	0.00292172	1.14212	2.02982	1.65049	0.212453	0.000171	0.000141	0.428822	1.04314	0	0.0508477	0.00330204	0.650332	1.20352	0.28067	0	2.47485	0.013851	0	0	0.292877	2.17654	0.515835	0	0.569273	0	0.774623	0.0162009	1.66648	0.591994	0.000371	0	1.44297	0.482783	0.207565	0.567284	0.626799	1.06703	2.09948	0.00874976	2.13013	1.53399	0.611959	0	0	0.000163	0.0810636
PG30	Patient	1.01904	0.142921	1.81146	1.47731	1.9275	0.0897105	0.000105	0.000316	0.619585	0.575615	0	0.405858	0.00151379	0.706373	0.98474	0.073556	0.000614	2.61073	0.00674162	0	0	0.349482	2.59164	0.535387	0	0.528154	0	2.57116	0.00753706	1.43561	0.917204	0.000158	0	1.44884	0	0.00411079	0.772964	0	1.48531	1.72841	0.00178109	2.56748	1.48304	0.37978	1.17881	0	8.82e-05	0.0945329
PG25	Patient	0.6522	0.00081	1.57836	1.85648	1.42112	0.166832	5.74e-05	0.022954	0.600191	0.738335	0.0021944	0.113678	0.00160056	0.597543	0.982477	0.21028	0	3.46687	0.0743701	0	0	0.258774	2.6274	1.40864	0.139123	0.548175	0	0.933613	0.00608651	1.59834	0.916492	8.4e-05	0	1.30597	0	0.116522	0.824988	0.663605	1.06551	1.65238	0.000249	2.11445	1.24615	0.550152	0	0	0.000237	0.095752
PG26	Patient	0.84235	0.0019854	1.11939	2.00151	1.65856	0.214248	0	0.00151079	0.418155	1.05157	0.00504572	0.0531905	0.000799	0.650445	1.20877	0.280215	0.00178696	2.05723	0.00759617	0	0	0.308021	2.12175	0.442609	0.017047	0.562502	0.19426	0.747469	0.0202287	1.63062	0.582349	0.000787	0	1.4547	0.497634	0.216934	0.574066	0.60994	1.04147	2.11553	0.00360707	2.09626	1.53443	0.599984	0.988033	0	0.000528	0.0734475
PG21	Patient	0.82951	0.0344563	1.17063	1.78554	1.81934	0.291665	0.0048221	0.0177198	0.665245	0.459894	0.0674313	0.487949	0.0425695	0.783566	1.13929	0.171876	0.0709171	2.10823	0.16424	1.99e-05	5.96e-05	0.453994	2.12167	0.593443	0.241154	0.732577	0.22155	1.30588	0.116395	1.09164	0.710838	0.00780579	0	1.42378	0.636338	0.176486	0.905889	0.706447	1.25763	2.07939	0.0491545	2.08263	1.2625	0.474775	1.2757	4.26e-06	0.00439537	0.0677468
PG10	Patient	0.975425	0.102324	1.58814	1.40437	1.74603	0.134449	0.000458	0.00102788	0.626953	0.565767	0.0209131	0.541535	0.0341223	0.844	0.97858	0.152043	0.00250532	2.32	0.10884	0	0	0.382966	2.32247	0.772718	0.0597093	0.699733	0.350019	2.27928	0.115903	1.33947	0.944642	0.0007	0	1.35085	0.432444	0.0591651	0.822511	0.863623	1.36645	1.85693	0.00577363	2.27706	1.35523	0.576535	1.23393	0	0.00840204	0.103124
PG29	Patient	1.18574	0.0936162	1.61631	1.45861	1.68952	0.111076	0.000624	0.000124	0.605871	0.552377	0.00271041	0.914205	0.00497927	0.691226	0.949928	0.0947525	0.000233	4.13273	0.341831	0	0	0.328159	2.43654	0.777135	0	0.619857	0	2.3422	0.0272663	1.49767	0.88138	6.72e-05	0	1.31979	0.49713	0.040512	0.800273	0	1.34997	1.47936	0.0123808	2.07078	1.33101	0.430601	1.3617	0	5.49e-05	0.0993064
PG06	Patient	0.390351	0.0049208	1.80178	1.42423	1.44098	0.34425	0	0.025842	0.614901	0.178524	0.00715601	0.190235	0.00379422	0.607815	0.790389	0.274313	0.00910764	3.42418	0.0537446	0	0	0.322745	2.69556	1.47059	0.742878	0.681925	0.26572	1.02997	0.147202	1.45905	1.01072	0.00043	0	1.37484	0.511404	0.0982044	0.916876	0.586577	1.23509	1.68383	0.920751	1.93711	1.12252	0.533315	1.36723	0	0.00170998	0.0626687
PG22	Patient	0.864615	0.00295713	1.13938	2.073	1.70807	0.214779	0	0.00015	0.41759	1.06696	0	0.00897341	0.000176	0.651819	1.24199	0.280528	0.000183	2.18352	0.0088007	0	0	0.291235	2.18574	0.439902	0	0.564502	0	0.765237	0.00301857	1.68296	0.587138	0.000281	0	1.49552	0	0.213881	0.585886	0	1.0652	2.17903	0.00166282	2.18209	1.58406	0.60955	1.00317	0	9.72e-05	0.0760108
PG18	Patient	0.62652	0.00978278	1.69097	1.67678	1.49493	0.124944	1.89e-05	8.15e-06	0.613512	0.363392	0	0.338761	0.011496	0.596418	0.959758	0.209896	2.21e-05	7.82967	0.0556901	0	0	0.328055	2.85668	1.40654	0	0.596002	0	1.47093	0.0538702	1.73527	0.771222	0.000127	0	1.11189	0	0.107344	0.574641	0	1.5517	1.46594	0.0829821	2.27224	1.18986	0.367118	1.0263	0	2.18e-05	0.139189
PG28	Patient	0.941814	0.08284	1.51666	1.69268	1.81203	0.141738	0.000482	0.00102066	0.531813	0.760383	0.00519724	0.256005	0.000819	0.679567	1.07429	0.159957	0.00177115	2.40004	0.00500259	0	0	0.323598	2.38215	0.490429	0.0095455	0.540326	0	1.80494	0.00882425	1.51131	0.772407	0.000423	0	1.45081	0.44218	0.0892941	0.682295	0.892813	1.29091	1.88883	0.00569456	2.37558	1.50274	0.471762	1.09137	0	0.000225	0.0850788
PG08	Patient	0.734966	0.022876	1.34778	1.37935	1.95222	0.178382	0.000633	0.00841931	0.520266	0.319518	0.0827801	0.382505	0.0186123	0.890225	1.12989	0.183095	0.0595657	2.21206	0.0832016	3.22e-05	9.67e-05	0.378192	2.43215	0.607154	0	0.802196	0	2.28074	0.0764058	1.25298	0.888049	0.00284872	0	1.57743	0.510053	0.0408778	0.790344	0.571555	1.43454	2.42507	0.0349214	2.49321	1.45196	0.611436	1.41297	6.91e-06	0.0176352	0.0952409
HG06	Healthy	0.830184	0.104908	1.72331	1.37241	1.85792	0.118576	0.00650919	0.000693	0.665837	0.407626	0	0.211374	0.0023983	0.627844	0.930599	0.154189	0	3.28482	0.0174867	0	0	0.351791	3.52224	0.677061	0	0.619924	0.276559	2.2043	0.0271768	1.49103	0.879624	0.00209977	0	1.44204	0.638942	0.0287184	0.765604	0.8887	1.54174	1.76167	0.0885505	2.43089	1.37554	0.416158	0	0	0.000182	0.0915293
HG01	Healthy	0.720896	0.0151212	1.5219	1.28179	1.51131	0.136859	0.00975395	0.00065	0.731335	0.48698	0.0786668	0.511337	0.029837	0.763424	0.886967	0.143559	0	4.84746	0.140381	0	0	0.376492	2.57281	1.44439	0	0.711675	0.324098	1.93185	0.0711325	1.62791	0.978487	0.0437902	0	1.29606	0.430556	0.102336	0.963605	0.80016	1.34902	1.72334	0.319891	1.61926	1.08825	0.213596	0	0	0.00189435	0.147659
HG07	Healthy	1.02435	0.0965638	1.80038	1.32346	1.80769	0.126736	0.0264763	5.26e-05	0.618385	0.283191	0	0.46286	0.00223326	0.608651	0.901194	0.179772	6.74e-05	2.87041	0.0132288	0	0	0.281425	2.38607	0.601108	0	0.661651	0.379254	2.19608	0.0407551	1.45295	0.877416	0.00165108	0	1.42057	0.608659	0.123632	0.756203	1.46284	1.4493	1.74543	0.139005	2.35503	1.45573	0.41228	1.15601	0	8.88e-06	0.0795943
HG08	Healthy	0.902288	0.117456	1.75928	1.25668	1.91359	0.0906936	0.00468592	0.00044	0.751574	0.146443	0.0692764	0.244726	0.00193766	0.640885	0.805158	0.143627	0.000857	3.20725	0.00974213	0	0	0.386678	4.55597	0.772584	0	0.569907	0	2.55528	0.0103637	1.4983	0.909207	0.00141575	0	1.48645	0	0.0271743	0.778143	0	1.62535	1.72655	0.0600222	2.49066	1.36473	0.370165	1.04898	0	0.000257	0.116865
HG09	Healthy	0.917976	0.121421	1.80853	1.44337	1.94794	0.10688	0.00282511	0.000115	0.671253	0.481904	0	0.283596	0.00372549	0.665768	1.00946	0.117196	0	3.06703	0.00978017	0	0	0.372028	3.3721	0.637292	0	0.598653	0.362034	2.40591	0.0198844	1.52276	0.918143	0.0051036	0	1.48029	0	0.0209126	0.79254	0	1.57628	1.77013	0.040728	2.54889	1.44692	0.389677	0	0	3.45e-05	0.0942172
HG02	Healthy	0.69244	0.0577869	1.67893	1.28967	1.64914	0.110838	0.00477366	0.00869702	0.677189	0.450039	0.00516219	0.36768	0.00552408	0.656999	0.852944	0.155961	0.000844	4.41967	0.0657355	0	0	0.339385	3.00959	1.23184	0	0.633393	0	2.02196	0.0182787	1.54741	0.921243	0.00383702	0	1.38159	0.555913	0.0426017	0.797123	0.857947	1.47838	1.6332	0.0567977	2.16296	1.25133	0.313723	1.17941	0	9.99e-05	0.11402
HG10	Healthy	0.881072	0.103251	1.77611	1.32207	1.84092	0.0863101	0.00623825	0.000391	0.691795	0.386026	0.0612145	0.45108	0.000695	0.613009	0.952292	0.13341	0.003942	3.6199	0.00387126	0	0	0.381175	3.72285	0.768239	0.292285	0.600624	0.30933	2.44398	0.0135903	1.51175	0.888766	0.000991	0	1.44488	0	0.0350019	0.746193	0.869172	1.53444	1.65116	0.0349684	2.41861	1.32637	0.362591	1.17102	0	1.84e-05	0.11769
HG05	Healthy	0.943013	0.0746426	1.63422	1.22018	1.7126	0.152061	0.00731345	0.0044943	0.703131	0.527842	0	0.606318	0.0277717	0.740338	0.932146	0.205293	7.54e-05	3.93235	0.148886	0	0	0.422086	3.03542	1.19649	0	0.735788	0.194092	2.19448	0.0891785	1.4994	0.943615	0.00632138	0	1.40248	0	0.0803548	0.847274	0	1.48152	1.75249	0.0699232	2.19392	1.26243	0.408501	1.17708	0	1.93e-05	0.124333
HG03	Healthy	0.829208	0.0148529	1.74021	1.14115	1.62221	0.106272	0.00362534	0.000862	0.761947	0.329097	0	0.777013	0.0240992	0.741909	0.778834	0.163556	0	4.81598	0.111161	0	0	0.451851	2.24284	1.41972	0	0.708145	0.198082	2.36742	0.0491264	1.47712	0.89875	0.00224439	0	1.63488	0.590155	0.0450265	0.782409	0.898809	1.45335	1.46645	0.0415309	2.01795	1.27251	0.310142	0	0	0.000162	0.154389
HG04	Healthy	0.781776	0.0935782	1.68911	1.25599	1.78081	0.103441	0.00422414	0.00974669	0.696823	0.279532	0	0.295877	0.00450457	0.650803	0.853902	0.144251	0.000976	3.3725	0.0366479	0	0	0.333002	3.72706	0.869625	0	0.581084	0.204468	2.2302	0.0179244	1.46392	0.930319	0.00329155	0	1.41108	0.666902	0.0295789	0.805345	0.937146	1.51334	1.62717	0.12525	2.33228	1.31658	0.325241	1.07029	0	8.28e-05	0.103909
[truncated: 113 more columns]

## Sheet: S7
Table S7. List of OTUs and their abundance in each PG sample
Patient code	OTU130	OTU131	OTU132	OTU133	OTU134	OTU135	OTU136	OTU137	OTU138	OTU139	OTU38	OTU39	OTU36	OTU37	OTU34	OTU35	OTU32	OTU33	OTU30	OTU31	OTU129	OTU128	OTU127	OTU126	OTU125	OTU124	OTU123	OTU122	OTU121	OTU120	OTU83	OTU82	OTU81	OTU80	OTU87	OTU86	OTU85	OTU84	OTU89	OTU88	OTU158	OTU159	OTU152	OTU153	OTU150	OTU151	OTU156	OTU157	OTU154
PG01	0	0	0	0	0	0	0	1	0	1	0	0	0	0	0	68	0	25	0	0	0	6	0	0	4	0	58	0	0	0	10	0	0	0	0	0	3	7	0	0	1	0	0	0	0	209	2	0	0
PG02	0	0	0	0	2	0	0	1	0	0	0	0	0	0	0	0	0	0	0	15	0	0	0	0	1	0	0	0	0	0	0	0	0	0	0	0	0	1	0	0	0	0	0	0	0	0	0	0	0
PG03	0	0	0	0	0	0	0	1	0	0	0	0	0	0	0	0	0	0	0	0	0	0	0	0	0	0	0	0	0	0	0	0	0	0	0	0	0	0	0	5	0	0	0	0	0	0	0	0	0
PG04	0	0	13	0	0	0	0	0	0	0	0	0	78	0	58	0	8	1	0	0	0	12	0	0	8	0	0	0	0	0	1	20	0	0	0	0	0	22	0	5	0	0	0	0	1	683	0	0	0
PG05	0	0	0	0	0	0	0	1	0	0	0	0	0	0	0	0	2	0	0	0	0	0	0	0	0	0	0	0	0	0	0	7	0	0	0	0	0	0	0	1	0	0	0	0	0	4	0	0	0
PG06	0	0	0	0	0	0	0	2	0	0	0	0	2	0	3	1	0	26	0	0	0	4	0	0	0	0	0	0	0	0	0	0	1	0	0	0	0	0	0	2	0	0	0	0	3	49	0	0	0
PG07	0	0	0	0	0	0	7	1	0	0	9	67	0	3	0	3	193	0	0	0	0	0	0	0	4	9	0	2	0	0	0	0	0	8	0	12	0	3	0	4	0	0	0	0	1	125	0	0	0
PG08	0	0	0	0	0	0	0	1	0	1	228	0	1	0	0	116	27	98	0	0	0	1	1	0	4	0	0	0	0	0	6	0	0	1	1	0	1	423	0	5	0	0	0	4	0	461	2	0	0
PG09	0	0	0	0	0	0	0	2	0	0	0	0	1	0	0	0	0	0	0	0	0	1	1	0	0	0	0	0	0	0	0	0	1	0	0	0	0	2	0	1	0	0	0	0	0	1	0	0	0
PG10	0	0	0	0	0	4	0	2	0	0	1	1	0	0	19	0	11	0	0	0	0	0	0	0	0	0	0	0	0	0	0	0	0	0	2	0	0	1	0	2	0	0	1	0	0	161	0	1	0
PG11	0	0	0	0	0	15	3	1	0	0	0	2	0	0	7	0	37	0	0	0	0	0	0	0	0	0	0	0	0	0	5	0	0	0	0	0	0	1	0	0	0	0	1	0	0	27	0	0	0
PG12	0	0	0	0	33	0	0	5	0	0	65	0	1	0	3	0	6	0	0	0	0	0	0	0	0	0	0	0	0	0	23	0	0	0	3	0	0	7	0	0	0	0	0	0	0	43	0	3	0
PG13	0	0	0	0	1	0	0	0	23	3	11	189	5	0	69	5	1249	0	0	1045	0	5	0	0	1	11	0	2	0	11	12	0	7	28	0	46	0	2	0	0	0	0	0	0	0	275	0	0	0
PG14	0	0	0	0	0	0	0	0	0	1	0	0	0	0	6	5	1	1	0	1	0	5	0	0	0	0	57	0	0	0	2	0	0	0	0	0	2	4	0	1	0	0	0	0	0	111	0	0	0
PG15	0	0	0	0	0	0	0	0	0	0	0	0	0	0	7	2	157	8	1	0	0	3	1	2	1	1	0	14	1143	1	1	0	78	0	0	0	1	6	0	9	0	0	0	0	0	240	1	0	0
PG16	0	0	0	0	0	0	0	0	0	0	288	0	1	0	13	14	45	49	1	1289	31	1	0	0	0	10	0	0	0	0	6	0	0	0	0	0	0	16	1	8	0	0	0	0	0	97	2	0	0
PG17	0	0	0	0	0	0	0	1	0	1	137	110	96	0	6	3	240	0	0	3	0	3	0	0	0	0	0	0	1	0	2	0	32	35	0	49	0	0	3	8	1	0	0	5	0	141	0	0	8
PG18	0	0	0	0	0	1	0	1	0	0	1	0	5	0	0	0	1	0	0	0	0	0	0	0	0	0	0	0	0	0	0	0	0	0	0	0	0	0	0	0	0	0	0	0	0	17	0	0	0
PG19	0	0	0	1	0	0	0	0	0	2	0	0	96	0	32	124	2	247	0	0	0	2	0	0	1	0	0	0	0	0	6	0	0	0	0	0	5	12	17	0	3	3	0	1	0	41	52	5	0
PG20	0	0	0	0	0	0	0	2	0	0	34	0	8	0	0	1	0	4	0	5	0	0	0	0	0	4	0	0	0	0	0	0	0	0	0	0	0	1	0	0	0	4	0	0	0	31	0	0	0
PG21	20	5	12	0	0	0	0	0	0	1	2	0	13	6	136	30	6	156	0	0	0	7	0	0	1	0	0	0	0	0	2	0	0	1	0	0	7	528	1	0	0	0	0	4	0	77	7	7	0
PG22	0	0	0	1	0	0	0	0	0	0	20	0	1	0	0	0	0	1	0	0	0	0	0	0	0	0	0	0	0	0	0	0	0	0	0	0	0	8	0	0	0	0	0	0	1	5	0	0	0
PG23	0	0	0	7	0	0	0	0	0	0	1	0	0	0	0	0	0	2	0	0	0	1	0	0	0	0	0	0	0	0	0	0	0	0	0	0	0	36	0	0	0	0	0	1	0	18	0	0	0
PG24	0	1	0	2	0	0	0	0	0	0	0	0	3	0	3	1	1	3	0	0	0	0	1	0	1	0	0	0	0	0	0	0	0	0	0	0	1	116	0	0	0	0	0	0	0	12	2	0	0
PG25	0	0	0	2	0	0	0	0	0	0	0	0	0	264	1	0	0	0	0	0	0	0	0	0	0	0	0	0	0	1	0	0	0	0	0	0	0	4	0	0	0	0	0	0	0	0	0	0	0
PG26	0	0	0	0	0	0	0	0	0	0	0	0	0	1	9	6	2	43	0	0	0	0	0	0	0	0	1	0	0	0	2	0	0	0	0	0	0	2	0	0	0	0	0	0	1	2	0	0	0
PG27	0	0	0	1	0	0	0	0	0	0	0	0	0	0	1	1	0	16	1746	0	0	1	0	0	0	0	0	0	0	0	0	0	0	0	120	0	0	17	0	0	0	0	0	0	0	1	0	0	0
PG28	0	0	0	0	0	1	0	0	0	0	0	0	1	0	4	0	0	10	1	0	0	0	14	39	0	0	0	0	1	0	0	0	0	0	0	0	0	5	0	2	0	0	0	0	0	2	0	0	0
PG29	0	0	0	3	0	0	0	0	0	0	0	0	0	6332	0	0	0	6	0	0	0	0	10	0	1	0	0	0	0	0	0	0	0	0	0	0	0	2	0	0	0	0	0	0	0	1	0	0	0
PG30	0	0	1	0	0	0	0	0	0	1	2	0	5	0	0	0	6	1	0	1	0	0	0	0	0	0	0	0	0	0	0	0	0	0	0	0	0	3	0	0	0	0	0	0	0	10	0	0	0
[truncated: 126 more columns]

## Sheet: S8
Table S8. Sequences of OTUs in the diarrheal group
>OTU130
AACGCTGGCGGCAGGCTTAACACATGCAAGTCGAGCGGGCGAGGTTGCTTCGGTAACTGAGCTAGCGGCGGACGGGTGAG
TAAAGCTTAGGAATCTGCCTATTAGTGGGGGACAACATTTCGAAAGGGATGCTAATACCGCATACGTCCTACGGGAGAAA
GCAGGGGATCACTTGTGACCTTGCGCTAATAGATGAGCCTAAGTCGGATTAGCTAGTTGGTGGGGTAAAGGCCTACCAAG
GCGACGATCTGTAGCGGGTCTGAGAGGATGATCCGCCACACTGGGACTGAGACACGGCCCAGACTCCTACGGGAGGCAGC
AGTGGGGAATATTGGACAATGGGGGGAACCCTGATCCAGCCATGCCGCGTGTGTGAAGAAGGCCTTTTGGTTGTAAAGCA
CTTTAAGTGGGGAGGAGGCTTACCTGGTTAATACCTGGGCTAAGTGGACGTTACCCACAGAATAAGCACCGGCTAACTCT
GTGCCAGCAGCCGCGGTAATACAGAGGGTGCGAGCGTTAATCGGATTTACTGGGCGTAAAGCGCGCGTAGGTGGTTAATT
AAGTCAAATGTGAAATCCCCGAGCTTAACTTGGGAATTGCATTCGATACTGGTTAGCTAGAGTATGGGAGAGGATGGTAG
AATTCCAGGTGTAGCGGTGAAATGCGTAGAGATCTGGAGGAATACCGATGGCGAAGGCAGCCATCTGGCCTAATACTGAC
ACTGAGGTGCGAAAGCATGGGGAGCAAACAGGATTAGATACCCTGGTAGTCCATGCCGTAAACGATGTCTACTAGCCGTT
GGGGGATTTGATCCTTTAGTGGCGCAGCTAACGCGATAAGTAGACCGCCTGGGGAGTACGGTCGCAAGACTAAAACTCAA
ATGAATTGACGGGGGCCCGCACAAGCGGTGGAGCATGTGGTTTAATTCGATGCAACGCGAAGAACCTTACCTGGCCTTGA
CATAGTAGAAACTTTCCAGAGATGGATTGGTGCCTTCGGGAATCTACATACAGGTGCTGCATGGCTGTCGTCAGCTCGTG
TCGTGAGATGTTGGGTTAAGTCCCGCAACGAGCGCAACCCTTTTCCTTACTTGCCAGCATTTCGGATGGGAACTTTAAGG
ATACTGCCAGTGACAAACTGGAGGAAGGCGGGGACGACGTCAAGTCATCATGGCCCTTACGGCCAGGGCTACACACGTGC
TACAATGGTCGGTACAAAGGGTTGCTACACAGCGATGTGATGCTAATCTCAAAAAGCCGATCGTAGTCCGGATCGCAGTC
TGCAACTCGACTGCGTGAAGTCGGAATCGCTAGTAATCGCGGATCAGAATGCCGCGGTGAATACGTTCCCGGGCCTTGTA
CACACCGCCCGTCACACCATGGGAGTTTGTTGCACCAGAAGTAGGTAGTCTAACCTTAGGGGGGACGCTTACCACGGTGT
GGCCGATGACTGGGGTGA
>OTU131
AACGAACGCTGGCGGCATGCCTAACACATGCAAGTCGAACGAACCCTTCGGGGTTAGTGGCGCACGGGTGCGTAACGCGT
GGGAACCTGCCTTTTGGTTCGGAATAACAGTGAGAAATTACTGCTAATACCGGATAATGTCTTCGGACCAAAGATTTATC
GCCATTAGATGGGCCCGCGTAAGATTAGCTAGTTGGTGGGGTAAAGGCCTACCAAGGCGACGATCTTTAGCTGGTCTGAG
AGGATGATCAGCCACACTGGGACTGAGACACGGCCCAGACTCCTACGGGAGGCAGCAGTGGGGAATATTGGACAATGGGC
GAAAGCCTGATCCAGCAATGCCGCGTGAGTGATGAAGGCCTTAGGGTTGTAAAGCTCTTTTACCAGGGATGATAATGACA
GTACCTGGAGAATAAGCTCCGGCTAACTCCGTGCCAGCAGCCGCGGTAATACGGAGGGAGCTAGCGTTGTTCGGAATTAC
TGGGCGTAAAGCGCACGTAGGCGGCTTTTTAAGTCAGGGGTGAAATCCCGGAGCTCAACTCTGGAACTGCCCTTGAAACT
GGGAAGCTAGAATCTTGGAGAGGCGAGTGGAATTCCGAGTGTAGAGGTGAAATTCGTAGATATTCGGAAGAACACCAGTG
GCGAAGGCGACTCGCTGGACAAGTATTGACGCTGAGGTGCGAAAGCGTGGGGAGCAAACAGGATTAGATACCCTGGTAGT
CCACGCCGTAAACGATGATAACTAGCTGTCCGGGTTCATAGAACTTGGGTGGCGCAGCTAACGCATTAAGTTATCCGCCT
GGGGAGTACGGTCGCAAGATTAAAACTCAAAGGAATTGACGGGGGCCTGCACAAGCGGTGGAGCATGTGGTTTAATTCGA
AGCAACGCGCAGAACCTTACCAGCCTTTGACATCCTAGGACGACTTCTGGAGACAGATTTCTTCCCTTCGGGGACCTAGT
GACAGGTGCTGCATGGCTGTCGTCAGCTCGTGTCGTGAGATGTTGGGTTAAGTCCCGCAACGAGCGCAACCCTCGTCCTT
AGTTGCCATCATTTAGTTGGGCACTTTAAGGAAACTGCCGGTGATAAGCCGGAGGAAGGTGGGGATGACGTCAAGTCCTC
ATGGCCCTTACAGGCTGGGCTACACACGTGCTACAATGGCATCTACAGTGGGCAGCTACTCCGCAAGGACGCGCTAATCT
CCAAAAGATGTCTCAGTTCGGATTGTCCTCTGCAACTCGAGGGCATGAAGGCGGAATCGCTAGTAATCGCGGATCAGCAT
GCCGCGGTGAATACGTTCCCAGGCCTTGTACACACCGCCCGTCACACCATGGGAGTTGGATTCACCCGAAGGCAGTGCGC
TAACCGCAAGGAGGCAGCTGACCACGGTGGGTTCAGCGACTGGGGTG
>OTU132
GGACGAACGCTGGCGGCGTGCTTAACACATGCAAGTCGAACGGAAAGGCCCTGCTTGCAGGGTACTCGAGTGGCGAACGG
GTGAGTAACACGTGGGTGATCTGCCCTGCACTTCGGGATAAGCCTGGGAAACTGGGTCTAATACCGGATAGGAGCCATTT
TTAGTGTGATGGTTGGAAAGTTTTTTCGGTGTAGGATGAGCTCGCGGCCTATCAGCTTGTTGGTGGGGTAATGGCCTACC
AAGGCGGCGACGGGTAGCCGGCCTGAGAGGGTGGACGGCCACATTGGGACTGAGATACGGCCCAGACTCCTACGGGAGGC
AGCAGTGGGGAATATTGCACAATGGGCGCAAGCCTGATGCAGCGACGCCGCGTGGGGGATGACGGCCTTCGGGTTGTAAA
CTCCTTTCGCTAGGGACGAAGCTTTTTGTGACGGTACCTAGATAAGAAGCACCGGCTAACTACGTGCCAGCAGCCGCGGT
AATACGTAGGGTGCGAGCGTTGTCCGGAATTACTGGGCGTAAAGGGCTCGTAGGTGGTTTGTCGCGTCGTCTGTGAAATT
CCGGGGCTTAACTCCGGGCGTGCAGGCGATACGGGCATAACTTGAGTACTGTAGGGGTAACTGGAATTCCTGGTGTAGCG
GTGAAATGCGCAGATATCAGGAGGAACACCGATGGCGAAGGCAGGTTACTGGGCAGTTACTGACGCTGAGGAGCGAAAGC
ATGGGTAGCGAACAGGATTAGATACCCTGGTAGTCCATGCCGTAAACGGTGGGCGCTAGGTGTGAGGGTCTTTTCACGAC
TTTCGTGCCGTAGCTAACGCATTAAGCGCCCCGCCTGGGGAGTACGGCCGCAAGGCTAAAACTCAAAGGAATTGACGGGG
GCCCGCACAAGCGGCGGAGCATGTGGATTAATTCGATGCAACGCGAAGAACCTTACCTGGGCTTGACATACACCGGATCG
GGCTAGAGATAGTCTTTCCCTTTGTGGCTGGTGTACAGGTGGTGCATGGTTGTCGTCAGCTCGTGTCGTGAGATGTTGGG
TTAAGTCCCGCAACGAGCGCAACCCTTGTCTTATGTTGCCAGCATTTGGTTGGGGACTCATGAGAGACTGCCGGGGTCAA
CTCGGAGGAAGGTGGGGATGACGTCAAATCATCATGCCCCTTATGTCCAGGGCTTCACACATGCTACAATGGTCGGTACA
ACGCGCAGCGACACTGTGAGGTGGAGCGAATCGCTGAAAGCCGGCCTTAGTTCGGATTGGGGTCTGCAACTCGACCCCAT
GAAGTCGGAGTCGCTAGTAATCGCAGATCAGCAACGCTGCGGTGAATACGTTCCCGGGCCTTGTACACACCGCCCGTCAC
GTCATGAAAGTTGGTAACACCCGAAGCCGGTGGCCCAAACTTGTTAGGGAGCCGTCGAAGGTGGGATCGGCGATTGGGAC
GA
>OTU133
GAACGAACGCTGGCGGCAGGCCTAACACATGCAAGTCGAGCGAAGCCTTCGGGCTTAGCGGCGGACGGGTGAGTAACGCG
TGGGAACGTGCCCTTTGGTACGGAATAGCCCCGGGAAACTGGGAGTAATACCGTATGTGGTCGAGAGACGAAAGATTTAT
CGCCAAAGGATCGGCCCGCGTTGGATTAGGTAGTTGGTGGGGTAATGGCCTACCAAGCCGACGATCCATAGCTGGTTTGA
GAGGATGATCAGCCACACTGGGACTGAGACACGGCCCAGACTCCTACGGGAGGCAGCAGTGGGGAATCTTAGACAATGGG
GGAAACCCTGATCTAGCCATGCCGCGTGATCGATGAAGGCCTTAGGGTTGTAAAGATCTTTCAGTGGGGAAGATAATGAC
TGTACCCACAGAAGAAGCCCCGGCTAACTCCGTGCCAGCAGCCGCGGTAATACGGAGGGGGCTAGCGTTGTTCGGAATTA
CTGGGCGTAAAGCGCACGTAGGCGGAACAGAAAGTCAGAGGTGAAATCCCAGGGCTCAACCTTGGAACTGCCTTTGAAAC
TCCTGTTCTTGAGGTCGAGAGAGGTGAGTGGAATTCCGAGTGTAGAGGTGAAATTCGTAGATATTCGGAGGAACACCAGT
GGCGAAGGCGGCTCACTGGCTCGATACTGACGCTGAGGTGCGAAAGCGTGGGGAGCAAACAGGATTAGATACCCTGGTAG
TCCACGCCGTAAACGATGAATGCCAGTCGTCGGGTAGCATGCTATTCGGTGACACACCTAACGGATTAAGCATTCCGCCT
GGGGAGTACGGCCGCAAGGTTAAAACTCAAAGGAATTGACGGGGGCCCGCACAAGCGGTGGAGCATGTGGTTTAATTCGA
AGCAACGCGCAGAACCTTACCAACCCTTGACATGGCAGTGACCGTTCCAGAGATGGTCCTTTCTCGCAAGAGACACTGCA
CACAGGTGCTGCATGGCTGTCGTCAGCTCGTGTCGTGAGATGTTCGGTTAAGTCCGGCAACGAGCGCAACCCACGCCTTC
AGTTGCCAGCAGTTCGGCTGGGCACTCTGAAGGAACTGCCGGTGATAAGCCGGAGGAAGGTGTGGATGACGTCAAGTCCT
CATGGCCCTTACGGGTTGGGCTACACACGTGCTACAATGGTGGTGACAATGGGTTAATCCCAAAAAGCCATCTCAGTTCG
GATTGTCGTCTGCAACTCGGCGGCATGAAGTCGGAATCGCTAGTAATCGCGTAACAGCATGACGCGGTGAATACGTTCCC
GGGCCTTGTACACACCGCCCGTCACACCATGGGAATTGGATCCACCCGAAGGCGGTGCGCCAACCTGCAAAGGGGGCAGC
CGACCACGGTGGGTTCAGTGACTGGGGTGA
>OTU134
GGATGAACGCTGGCGGCGTGCCTAACACATGCAAGTTGAGCGATTTACTTCGGTAAAGAGCGGCGGACGGGTGAGTAACG
CGTGGGTAACCTACCCTGTACACACGGATAACATACCGAAAGGTATGCTAATACGGGATAATATATTTGAGAGGCATCTC
TTGAATATCAAAGGTGAGCCAGTACAGGATGGACCCGCGTCTGATTAGCTAGTTGGTAAGGTAACGGCTTACCAAGGCGA
CGATCAGTAGCCGACCTGAGAGGGTGATCGGCCACATTGGAACTGAGACACGGTCCAAACTCCTACGGGAGGCAGCAGTG
GGGAATATTGCACAATGGGCGAAAGCCTGATGCAGCAACGCCGCGTGAGTGATGAAGGCCTTCGGGTCGTAAAACTCTGT
CCTCAAGGAAGATAATGACGGTACTTGAGGAGGAAGCCCCGGCTAACTACGTGCCAGCAGCCGCGGTAATACGTAGGGGG
CTAGCGTTATCCGGATTTACTGGGCGTAAAGGGTGCGTAGGCGGTCTTTCAAGTCAGGAGTGAAAGGCTACGGCTCAACC
GTAGTAAGCTCTTGAAACTGGGAGACTTGAGTGCAGGAGAGGAGAGTGGAATTCCTAGTGTAGCGGTGAAATGCGTAGAT
ATTAGGAGGAACACCAGTTGCGAAGGCGGCTCTCTGGACTGTAACTGACGCTGAGGCACGAAAGCGTGGGGAGCAAACAG
GATTAGATACCCTGGTAGTCCACGCTGTAAACGATGAGTACTAGGTGTCGGGGGTTACCCCCCTCGGTGCCGCAGCTAAC
GCATTAAGTACTCCGCCTGGGAAGTACGCTCGCAAGAGTGAAACTCAAAGGAATTGACGGGGACCCGCACAAGTAGCGGA
GCATGTGGTTTAATTCGAAGCAACGCGAAGAACCTTACCTAAGCTTGACATCCCAATGACATCTCCTTAATCGGAGAGTT
CCCTTCGGGGACATTGGTGACAGGTGGTGCATGGTTGTCGTCAGCTCGTGTCGTGAGATGTTGGGTTAAGTCCCGCAACG
AGCGCAACCCTTGTCTTTAGTTGCCATCATTAAGTTGGGCACTCTAGAGAGACTGCCAGGGATAACCTGGAGGAAGGTGG
GGATGACGTCAAATCATCATGCCCCTTATGCTTAGGGCTACACACGTGCTACAATGGGTAGTACAGAGGGTTGCCAAGCC
GTAAGGTGGAGCTAATCCCTTAAAGCTACTCTCAGTTCGGATTGTAGGCTGAAACTCGCCTACATGAAGCTGGAGTTACT
AGTAATCGCAGATCAGAATGCTGCGGTGAATGCGTTCCCGGGTCTTGTACACACCGCCCGTCACACCACGGGAGTTGGAG
ACGCCCGAAGCCGATTATCTAACCTTTTGGAAGAAGTCGTCGAAGGTGGAATCAATAACTGGGGTGA
>OTU135
GGATGAACGCTGGCGGCGTGCTTAACACATGCAAGTCGAACGAAGCGCTTAAATGGATTTCTTCGGATTGAAGTTTTTTG
TGACTGAGTGGCGGACGGGTGAGTAACGCGTGGGTAACCTGCCTCATACAGGGGGATAACAGTTAGAAATGACTGCTAAT
ACCGCATAAGCGCACAGTGCTGCATGGCACAGTGTGAAAAACTCCGGTGGTATGAGATGGACCCGCGTCTGATTAGCTAG
TTGGTGGGGTAATGGCCTACCAAGGCGACGATCAGTAGCCGGCCTGAGAGGGTGAACGGCCACATTGGGACTGAGACACG
GCCCAAACTCCTACGGGAGGCAGCAGTGGGGAATATTGCACAATGGGGGAAACCCTGATGCAGCGACGCCGCGTGAGCGA
AGAAGTATTTCGGTATGTAAAGCTCTATCAGCAGGGAAGAAAATGACGGTACCTGACTAAGAAGCACCGGCTAAATACGT
GCCAGCAGCCGCGGTAATACGTATGGTGCAAGCGTTATCCGGATTTACTGGGTGTAAAGGGAGCGTAGACGGTTGTGTAA
GTCTGATGTGAAAGCCCGGGGCTCAACCCCGGGACTGCATTGGAAACTATGTAACTAGAGTGTCGGAGAGGTAAGCGGAA
TTCCTAGTGTAGCGGTGAAATGCGTAGATATTAGGAGGAACACCAGTGGCGAAGGCGGCTTACTGGACGATCACTGACGT
TGAGGCTCGAAAGCGTGGGGAGCAAACAGGATTAGATACCCTGGTAGTCCACGCCGTAAACGATGACTACTAGGTGTCGG
GGAGCAAAGCTCTTCGGTGCCGCAGCAAACGCAATAAGTAGTCCACCTGGGGAGTACGTTCGCAAGAATGAAACTCAAAG
GAATTGACGGGGACCCGCACAAGCGGTGGAGCATGTGGTTTAATTCGAAGCAACGCGAAGAACCTTACCTGGTCTTGACA
TCCCGGTGACCGGCAAGTAATGTTGCCTTTCCTTTGGGACACCGGTGACAGGTGGTGCATGGTTGTCGTCAGCTCGTGTC
GTGAGATGTTGGGTTAAGTCCCGCAACGAGCGCAACCCCTATCTTCAGTAGCCAGCATTTAAGGTGGGCACTCTGGAGAG
ACTGCCAGGGATAACCTGGAGGAAGGTGGGGATGACGTCAAATCATCATGCCCCTTATGACCAGGGCTACACACGTGCTA
CAATGGCGTAAACAAAGGGAAGCGAACCTGTGAGGGGAAGCAAATCTCAAAAATAACGTCTCAGTTCGGATTGTAGTCTG
CAACTCGACTACATGAAGCTGGAATCGCTAGTAATCGCGAATCAGCATGTCGCGGTGAATACGTTCCCGGGTCTTGTACA
CACCGCCCGTCACACCATGGGAGTCAGTAACGCCCGAAGTCAGTGACCCAACCGTAAGGAGGGAGCTGCCGAAGGTGGGA
CCGATAACTGGGGTGA
>OTU136
GACGAACGCTGGCGGCGTGCTTAACACATGCAAGTCGAACGGAAAGGTCTCTTCGGAGATACTCGAGTGGCGAACGGGTG
AGTAACACGTGGGTAATCTGCCCTGCACTTCGGGATAAGCCTGGGAAACTGGGTCTAATACCGGATAGGACCTCAAGGCG
CATGCCTTTGTGGTGGAAAGCTTTTGCGGTGTGGGATGGGCCCGCGGCCTATCAGCTTGTTGGTGGGGTGACGGCCTACC
AAGGCGACGACGGGTAGCCGGCCTGAGAGGGTGTCCGGCCACACTGGGACTGAGATACGGCCCAGACTCCTACGGGAGGC
AGCAGTGGGGAATATTGCACAATGGGCGCAAGCCTGATGCAGCGACGCCGCGTGGGGGATGACGGCCTTCGGGTTGTAAA
CCTCTTTCACCATCGACGAAGGTTCGGGTTTTCTCGGATTGACGGTAGGTGGAGAAGAAGCACCGGCCAACTACGTGCCA
GCAGCCGCGGTAATACGTAGGGTGCGAGCGTTGTCCGGAATTACTGGGCGTAAAGAGCTCGTAGGTGGTTTGTCGCGTTG
TTCGTGAAATCTCACGGCTTAACTGTGAGCGTGCGGGCGATACGGGCAGACTGGAGTACTGCAGGGGAGACTGGAATTCC
TGGTGTAGCGGTGGAATGCGCAGATATCAGGAGGAACACCGGTGGCGAAGGCGGGTCTCTGGGCAGTAACTGACGCTGAG
GAGCGAAAGCGTGGGGAGCGAACAGGATTAGATACCCTGGTAGTCCACGCCGTAAACGGTGGGTACTAGGTGTGGGTTTC
CTTCCTTGGGATCCGTGCCGTAGCTAACGCATTAAGTACCCCGCCTGGGGAGTACGGCCGCAAGGCTAAAACTCAAAGGA
ATTGACGGGGGCCCGCACAAGCGGCGGAGCATGTGGATTAATTCGATGCAACGCGAAGAACCTTACCTGGGTTTGACATG
CACAGGACGCGTCTAGAAATAGGCGTTCCCTTGTGGCCTGTGTGCAGGTGGTGCATGGCTGTCGTCAGCTCGTGTCGTGA
GATGTTGGGTTAAGTCCCGCAACGAGCGCAACCCTTATCTTATGTTGCCAGCGGGTAATGCCGGGGACTCGTGAGAGACT
GCCGGGGTCAACTCGGAGGAAGGTGGGGATGACGTCAAGTCATCATGCCCCTTATGTCCAGGGCTTCACACATGCTACAA
TGGCCGGTACAAAGGGCTGCGATGCCGCAAGGTTAAGCGAATCCTTTTAAAGCCGGTCTCAGTTCGGATCGGGGTCTGCA
ACTCGACCCCGTGAAGTCGGAGTCGCTAGTAATCGCAGATCAGCAACGCTGCGGTGAATACGTTCCCGGGCCTTGTACAC
ACCGCCCGTCACGTCATGAAAGTCGGTAACACCCGAAGCCAGTGGCCTAACCCTTGGGAGGGAGCTGTCGAAGGTGGGAT
CGGCGATTGGGACGA
>OTU137
GATTGAACGCTGGCGGCATGCTTTACACATGCAAGTCGAGCGGCAGCGCGGGGCTCAGGCAACTGAGCCCTGGCGGCGAG
CGGCGAACGGGTGAGTAAGACATCGGAACGTATCCCGTAGTGGGGGATAACCCGGCGAAAGCCGGGCTAATACCGCATAT
GCTCTACGGAGGAAAGCGGGGGACCTGTGAGGGCCTTGCGCTATGGGAGCGGCCGATGGCCGATTAGCTAGTTGGTGGGG
TAAAGGCCTACCAAGGCGACGATCGGTAGCTGGTCTGAGAGGATGATCAGCCACACTGGGACTGAGACACGGCCCAGACT
CCTACGGGAGGCAGCAGTGGGGAATTTTGGACAATGGGGGCAACCCTGATCCAGCCATGCCGCGTGCGGGAAGAAGGCCT
TCGGGTTGTAAACCGCTTTTAGTCGGGAAGAAAGGGTTTTCCTTGAATACGGGAGATCTTTGACGGTACCGGCGGAATAA
GCACCGGCTAACTACGTGCCAGCAGCCGCGGTAATACGTAGGGTGCGAGCGTTAATCGGAATTACTGGGCGTAAAGCGTG
CGTAGGCGGTTGCTGAAGTCCGCTGTGAAAGCCCCGGGCTCAACCTGGGAATGGCAGTGGAAACTAGGCGACTGGAATCT
GGCAGAGGGGGGTGGAATGCCGCGTGTAGCAGTGAAATGCGTAGAGATGCGGCGGAACACCGATGGCGAAGGCAGCCCCC
TGGGCTGAGATTGACGCTCAGGCACGAAAGCGTGGGGAGCAAACAGGATTAGATACCCTGGTAGTCCACGCCCTAAACGA
TGGCAACTAGGTGTTGGGGAAGCGATTTCCTGGTACCGCAGCTAACGCGTGAAGTTGCCCGCCTGGGGAGTACGGTCGCA
AGATTAAAACTCAAAGGAATTGACGGGGACCCGCACAAGCGGTGGATGATGTGGATTAATTCGATGCAACGCGAATAACC
TTACCTACCCTTGACATGGTCGGAACCCTGCAGAGATGCGGGGGTGCCTGAAAGGGAGCCGACACACAGGTGCTGCATGG
CTGTCGTCAGCTCGTGTCGTGAGATGTTGGGTTAAGTCCCGCAACGAGCGCAACCCTTGTCCCTAGTTGCTACGCAAGGG
CACTCTAGGGAGACTGCCGGTGACAAACCGGAGGAAGGTGGGGATGACGTCAAGTCCTCATGGCCCTTATGGGTAGGGCT
TCACACGTCATACAATGGCCGGTACAGAGGGTTGCCAAAGCGCGAGCTGGAGCCAATCCCCATAAAAGCCGGTCGTAGTC
CGGATTGCAGTCTGCAACTCGACTGCATGAAGTCGGAATCGCTAGTAATCGCGGATCAGCATGTCGCGGTGAATACGTTC
CCGGGTCTTGTACACACCGCCCGTCACACCATGGGAGCGGGATGTACCAGAAGTAGGTAGGCTAACCGCAAGGGGGCCGC
TTACCACGGTGCGTTTCGTGACTGGGGTGA
>OTU138
CGTGCCTAACACATGCAAGTCGAGCGGCAGCGAGTTTTACACTGAATTCTGGAAGCTTCTGGGTAATATAGAAGATCTAT
TCAAGAATTTTGTGTAAAATGTCGGCGAGCGGCGGACGGCTGAGTAACGCGTAGGAATTTGCCCCAAAGTGAGGAATAAC
TGCCCGAAAGGGTAGCTAATGCCGCATATGGTCTTCGGATTAAAGCCTTCGGGCGCTTTGGGAGAAGCCTGCGTTGGATT
AGGTAGTTGGTAGGGTAATGGCCTACCAAGCCGACGATCCATAGCTGGTCTGAGAGGATGATCAGCCAGACTGGAACTGA
GACACGGTCCAGACTCCTACGGGAGGCAGCAGTGAGGAATCTTCCACAATGGGCGAAAGCCTGATGGAGCAACGCCGCGT
GAAGGATGAAGGCCTTCGGGTTGTAAACTTCTTTTATGAGTGAAGAATATGACGGTAACTCATGAATAAGCACCGGCTAA
CTACGTGCCAGCAGCCGCGGTCATACGTAGGGTGCAAGCATTATCCGGAGTGACTGGGCGTAAAGAGTTGCGTAGGCGGT
TTAATAAGTGAATAGTGAAACCTGGTGGCTCAACCATACAGACTATTATTCAAACTGTTAAACTCGAGAATGGTAGAGGT
AACTGGAATTTCTAGTGTAGGAGTGAAATCCGTAGATATTAGAAGGAACACCGATGGCGTAGGCAGGTTACTGGGCCATT
TCTGACGCTAAGGCACGAAAGCGTGGGGAGCGAACCGGATTAGATACCCGGGTAGTCCACGCCGTAAACGATGGATACTA
GCTGTTGGAGGTATCGACCCCTTCAGTAGCGAAGCTAACGCGTTAAGTATCCCGCCTGTGGAGTACGGCCGCAAGGCTAA
AACATAAAGGAATTGACGGGGACCCGCACAAGCGGTGGATTATGTTCTTTAATTCGATGATAACCGAAGAACCTTACCAG
GGCTTGACATCCAGGGAAGGTCTGCGAAAGTAGACTGTGCCTTTTGGAACCCTGTGACAGGTGATGCATGGCCGTCGTCA
GCTCGTGTCGTGAGATGTTAGGTTAAGTCCTTCAACGAGCGCAACCCTTGTGAATAGTTGTATTTTTCTATTCAGACTGC
CCCGGTAACGGGGAGGAAGGAGGGGATGATGTCAGGTCAGTATTTCCCTTACGTCCTGGGCTAGAAACGTAATACAATGG
CTAGTACAATGCGCAGCGAAGCCGCGAGGTGAAGCAAATCGCATCAAAGCTAGTCCCAGTTCGGATTGTAGGCTGAAACT
CGCCTGCATGAAGTCGGAATCGCTAGTAATCGCAAATCAGCAAGTTGCGGTGAATACGTTCCCGGGTCTTGTACACACCG
CCCGTCAAACCATGAAAGTGACCAACACCCGAAGTCCGATTCGTCGGCCTAAGGTGGGGGGCATGATTGGGGTTA
>OTU139
GAACGAACGCTGGCGGCAGGCTTAACACATGCAAGTCGAGCGCCCCGCAAGGGGAGCGGCAGACGGGTGAGTAACGCGTG
GGAATCTACCGTGCCCTACGGAATAGCTCCGGGAAACTGGAATTAATACCGTATACGCCCTACGGGGGAAAGATTTATCG
GGGTATGATGAGCCCGCGTTGGATTAGCTAGTTGGTGGGGTAAAGGCCTACCAAGGCGACGATCCATAGCTGGTCTGAGA
GGATGATCAGCCACATTGGGACTGAGACACGGCCCAAACTCCTACGGGAGGCAGCAGTGGGGAATATTGGACAATGGGCG
CAAGCCTGATCCAGCCATGCCGCGTGAGTGATGAAGGTCTTAGGATTGTAAAGCTCTTTCACCGGTGAAGATAATGACGG
TAACCGGAGAAGAAGCCCCGGCTAACTTCGTGCCAGCAGCCGCGGTAATACGAAGGGGGCTAGCGTTGTTCGGAATTACT
GGGCGTAAAGCGCACGTAGGCGGATATTTAAGTCAGGGGTGAAATCCCAGAGCTCAACTCTGGAACTGCCTTTGATACTG
GGTATCTTGAGTATGGAAGAGGTGAGTGGAATTCCGAGTGTAGAGGTGAAATTCGTAGATATTCGGAGGAACACCAGTGG
CGAAGGCGGCTCACTGGTCCATTACTGACGCTGAGGTGCGAAAGCGTGGGGAGCAAACAGGATTAGATACCCTGGTAGTC
CACGCCGTAAACGATGAATGTTAGCCGTCGGGCAGTATACTGTTCGGTGGCGCAGCTAACGCATTAAACATTCCGCCTGG
GGAGTACGGTCGCAAGATTAAAACTCAAAGGAATTGACGGGGGCCCGCACAAGCGGTGGAGCATGTGGTTTAATTCGAAG
CAACGCGCAGAACCTTACCAGCTCTTGACATCCGGGTCGCGGACAGTGGAGACATTGTCCTTCAGTTAGGCTGGACCCAG
GACAGGTGCTGCATGGCTGTCGTCAGCTCGTGTCGTGAGATGTTGGGTTAAGTCCCGCAACGAGCGCAACCCTCGCCCTT
AGTTGCCAGCATTCAGTTGGGCACTCTAAGGGGACTGCCGGTGATAAGCCGAGAGGAAGGTGGGGATGACGTCAAGTCCT
CATGGCCCTTACGGGCTGGGCTACACACGTGCTACAATGGTGGTGACAGTGGGCAGCGAGACGGTGACGTCGAGCTAATC
TCCAAAAGCCATCTCAGTTCGGATTGCACTCTGCAACTCGAGTGCATGAAGTTGGAATCGCTAGTAATCGCGGATCAGCA
TGCCGCGGTGAATACGTTCCCGGGCCTTGTACACACCGCCCGTCACACCATGGGAGTTGGTTTTACCCGAAGGTAGTGCG
CTAACCCGCAAGGGAGGCAGCTAACCACGGTAGGGTCAGCGACTGGGGTGA
>OTU38
GCGAACGGCTGAGTAACACGTGGGCAACCTGCCCCTCTCATTGGGATAGCCACGGGAAACCGTGGATAATACCGAATACT
TCGAGACTTCCGCATGGAAGACTCGAGAAAGCTCCGGCGGAGAGGGATGGGCCCGCGGCCTGTTAGCTTGTTGGTGGGGT
AACGGCCTACCAAGGCAATGATGGGTAGCTGGGTTGAGAGACCGACCAGCCAGATTGGGACTGAGACACGGCCCAGACTC
CTACGGGAGGCAGCAGTGGGGAATCTTGCACAATGGGCGAAAGCCTGATGCAGCGACGCCGCGTGCGGGATGAAGGCCTT
CGGGTTGTAAACCGCTTTCAGCAGGGACGAGGCGAAAGTGACGGTACCTGCAGAAGAAGCCCCGGCTAACTACGTGCCAG
CAGCCGCGGTAATACGTAGGGGGCAAGCGTTATCCGGATTCATTGGGCGTAAAGCGCTCGTAGGCGGTCTGTTAGGTCGG
GAGTTAAATCCGGGGGCTCAACCCCCGCTCGCTCCCGATACCGGCAGACTTGAGTTTGGTAGGGGAAGGTGGAATTCCTA
GTGTAGCGGTGGAATGCGCAGATATTAGGAAGAACACCAGTGGCGAAGGCGGCCTTCTGGGCCATAACTGACGCTGAGGA
GCGAAAGCTAGGGGAGCAAACAGGATTAGATACCCTGGTAGTCCTAGCCGTAAACGATGGACACTAGGTGTGGGGGAATA
TTTCTTCCGTGCCGCAGCTAACGCATTAAGTGTCCCGCCTGGGGAGTACGGCCGCAAGGCTAAAACTCAAAGGAATTGAC
GGGGGCCCGCACAAGCAGCGGAGCATGTGGTTTAATTCGAAGCAACGCGAAGAACCTTACCAGGGCTTGACATTTAGGTG
AAGCGGCGGAAACGTCGTGGCCGAAAGGAGCCTAAACAGGTGGTGCATGGCTGTCGTCAGCTCGTGTCGTGAGATGTTAG
GTTAAGTCCTGCAACGAGCGCAACCCTCGTCGTATGTTGCCAGCGGTTAGGCCGGGCACCCATACGAGACCGCCGGCGTC
AAGCCGGAGGAAGGTGGGGACGACGTCAAGTCATCATGCCCCTTATGTCCTGGGCTACACACGTGCTACAATGGCCGGCA
CAATGGGCTGCCAACCCGCGAGGGTGAGCGAATCCCTAAAGCCGGTCCCAGTTCGGATTGGAGGCTGCAACCCGCCTCCA
TGAAGTCGGAGTTGCTAGTAATCGCGGATCAGCACGCCGCGGTGAATGCGTTCCCGGGCCTTGTACACACCGCCCGTCAC
ACCACCCGAGTCGATTGCACCCGAAGTCGTCGGCCTAACCTTTTAGGAGGGAGACGCCGAAGGTGTGGTTGG
>OTU39
GAGGGTTTGCTCAGTATTGAGTATTCTAAGACTAGAATGTTCAATTCTGAGCAAAACCAAGCGGCGGACGGGTGAGTAAC
GCGTGGGTAACCTGCCCTATACACATGGATAACATACTGAAAAGTTTACTAATACATGATAATATATATTTGCGGCATCG
CAGATATATCAAAGTGTTAGCGGTATAGGATGGACCCGCGTCTGATTAGCTAGTTGGTGAGATAACTGCCCACCAAGGCG
ACGATCAGTAGCCGACCTGAGAGGGTGATCGGCCACATTGGAACTGAGACACGGTCCAAACTCCTACGGGAGGCAGCAGT
GGGGAATATTGCACAATGGGCGAAAGCCTGATGCAGCAACGCCGCGTGAACGATGAAGGTCTTCGGATCGTAAAGTTCTG
TTGCAGGGGAAGATAATGACGGTACCCTGTGAGGAAGCCCCGGCTAACTACGTGCCAGCAGCCGCGGTAATACGTAGGGG
GCTAGCGTTATCCGGATTTACTGGGCGTAAAGGGTGCGTAGGTGGTCCTTCAAGTCGGTGGTTAAAGGCTACGGCTCAAC
CGTAGTAAGCCGCCGAAACTGGAGGACTTGAGTGCAGGAGAGGAAAGTGGAATTCCCAGTGTAGCGGTGAAATGCGTAGA
TATTGGGAGGAACACCAGTAGCGAAGGCGGCTTTCTGGACTGCAACTGACACTGAGGCACGAAAGCGTGGGTAGCAAACA
GGATTAGATACCCTGGTAGTCCACGCTGTAAACGATGAGTACTAGGTGTCGGGGGTTACCCCCCTCGGTGCCGCAGCTAA
CGCATTAAGTACTCCGCCTGGGGAGTACGCACGCAAGTGTGAAACTCAAAGGAATTGACGGGGACCCGCACAAGTAGCGG
AGCATGTGGTTTAATTCGAAGCAACGCGAAGAACCTTACCTAAGCTTGACATCCCTCGGACAGGTGTTTAATCACACCCT
TCCTTCGGGACTGAGGTGACAGGTGGTGCATGGTTGTCGTCAGCTCGTGTCGTGAGATGTTGGGTTAAGTCCCGCAACGA
GCGCAACCCTTGTCTTTAGTTGCCAGCATTCAGTTGGGCACTCTAGAGAGACTGCCAGGGATAACCTGGAGGAAGGTGGG
GATGACGTCAAATCATCATGCCCCTTATGCTTAGGGCTACACACGTGCTACAATGGGTGGTACAGAGGGTTGCCAAACCG
TGAGGTGGAGCCAATCCCTTAAAGCCATTCTCAGTTCGGATTGTAGGCTGAAACTCGCCTACATGAAGCTGGAGTTACTA
GTAATCGCAGATCAGAATGCTGCGGTGAATGCGTTCCCGGGTCTTGTACACACCGCCCGTCACACCACGGGAGTCGGAAA
CACCCGAAGCCGATTATCCAACCGCAAGGAGGAAGTCGTCGAAGGTGGCGTCGATAACTGGGGTG
>OTU36
GATGAACGCTGGCGGCATGCTTAACACATGCAAGTCGGACGGGAAGTGGTGTTTCCAGTGGCGGACGGGTGAGTAACGCG
TAAGAACCTGCCCTTGGGAGGGGAACAACAGCTGGAAACGGCTGCTAATACCCCGTAGGCTGAGGAGCAAAAGGAGGAAT
CCGCCCGAGGAGGGGCTCGCGTCTGATTAGCTAGTTGGTGAGGCAATAGCTTACCAAGGCGATGATCAGTAGCTGGTCCG
AGAGGATGATCAGCCACACTGGGACTGAGACACGGCCCAGACTCCTACGGGAGGCAGCAGTGGGGAATTTTCCGCAATGG
GCGAAAGCCTGACGGAGCAATGCCGCGTGGAGGTAGAAGGCCCACGGGTCGTGAACTTCTTTTCCCGGAGAAGAAGCAAT
GACGGTATCTGGGGAATAAGCATCGGCTAACTCTGTGCCAGCAGCCGCGGTAATACAGAGGATGCAAGCGTTATCCGGAA
TGATTGGGCGTAAAGCGTCTGTAGGTGGCTTTTTAAGTCCGCCGTCAAATCCCAGGGCTCAACCCTGGACAGGCGGTGGA
AACTACCAAGCTGGAGTACGGTAGGGGCAGAGGGAATTTCCGGTGGAGCGGTGAAATGCGTAGAGATCGGAAAGAACACC
AACGGCGAAAGCACTCTGCTGGGCCGACACTGACACTGAGAGGCGAAAGCTAGGGGAGCGAATGGGATTAGATACCCCAG
TAGTCCTAGCCGTAAACGATGGATACTAGGCGCTGTGCGTATCGACCCGTGCAGTGCTGTAGCTAACGCGTTAAGTATCC
CGCCTGGGGAGTACGTTCGCAAGAATGAAACTCAAAGGAATTGACGGGGGCCCGCACAAGCGGTGGAGCATGTGGTTTAA
TTCGATGCAAAGCGAAGAACCTTACCAGGGCTTGACATGCCGCGAATCCTCTTGAAAGAGAGGTGTGCCTTCGGGAACGC
GGACACAGGTGGTGCATGGCTGTCGTCAGCTCGTGCCGTAAGGTGTTGGGTTAAGTCCCGCAACGAGCGCAACCCTCGTG
TTTAGTTGCCACCGTTGAGTTTGGAACCCTGAACAGACTGCCGGTGATAAGCCGGAGGAAGGTGAGGATGACGTCAAGTC
ATCATGCCCCTTATGCCCTGGGCGACACACGTGCTACAATGGCCGGGACAAAGGGTCGCGATCCCGCGAGGGTGAGCTAA
CTCCAAAAACCCGTCCTCAGTTCGGATTGCAGGCTGCAACTCGCCTGCATGAAGCCGGAATCGCTAGTAATCGCCGGTCA
GCCATACGGCGGTGAATTCGTTCCCGGGCCTTGTACACACCGCCCGTCACACTATGGGAGCTGGCCATGCCCGAAGTCGT
TACCTTAACCGCAAGGAGGGGGATGCCGAAGGCAGGGCTAGTGACTGGAGTGA
>OTU37
GGATGAACGCTGGCGGCGTGCTTAACACATGCAAGTCGAGCGAAGCGGTTTCGATGAAGTTTTCGGATGGAATTGAAATC
GACTTAGCGGCGGACGGGTGAGTAACGCGTGGGTAACCTGCCTTACACTGGGGGATAACAGTTAGAAATGACTGCTAATA
CCGCATAAGCACACAGGGCCGCATGGTCTGGTGTGAAAAACTCCGGTGGTGTAAGATGGACCCGCGTCTGATTAGGTAGT
TGGTGGGGTAACGGCCCACCAAGCCGACGATCAGTAGCCGACCTGAGAGGGTGACCGGCCACATTGGGACTGAGACACGG
CCCAAACTCCTACGGGAGGCAGCAGTGGGGAATATTGGACAATGGGCGAAAGCCTGATCCAGCGACGCCGCGTGAGTGAA
GAAGTATTTCGGTATGTAAAGCTCTATCAGCAGGGAAGAAAATGACGGTACCTGACTAAGAAGCCCCGGCTAACTACGTG
CCAGCAGCCGCGGTAATACGTAGGGGGCAAGCGTTATCCGGATTTACTGGGTGTAAAGGGAGCGTAGACGGTTAAGCAAG
TCTGAAGTGAAAGCCCGGGGCTCAACCCCGGTACTGCTTTGGAAACTGTTTGACTTGAGTGCAGGAGAGGTAAGTGGAAT
TCCTAGTGTAGCGGTGAAATGCGTAGATATTAGGAGGAACACCAGTGGCGAAGGCGGCTTACTGGACTGTAACTGACGTT
GAGGCTCGAAAGCGTGGGGAGCAAACAGGATTAGATACCCTGGTAGTCCACGCCGTAAACGATGAATACTAGGTGTCGGG
GGACAAAGTCCTTCGGTGCCGCCGCTAACGCAATAAGTATTCCACCTGGGGAGTACGTTCGCAAGAATGAAACTCAAAGG
AATTGACGGGGACCCGCACAAGCGGTGGAGCATGTGGTTTAATTCGAAGCAACGCGAAGAACCTTACCAAGTCTTGACAT
CCCATTGAAAACACTTTAACCGGTGTCCCTCTTCGGAGCAATGGAGACAGGTGGTGCATGGTTGTCGTCAGCTCGTGTCG
TGAGATGTTGGGTTAAGTCCCGCAACGAGCGCAACCCTTATCCTTAGTAGCCAGCACATGATGGTGGGCACTCTGGGGAG
ACTGCCAGGGATAACCTGGAGGAAGGTGGGGATGACGTCAAATCATCATGCCCCTTATGATTTGGGCTACACACGTGCTA
CAATGGCGTAAACAAAGGGAAGCAAAGGAGCGATCTGGAGCAAACCCCAAAAATAACGTCTCAGTTCGGATTGCAGGCTG
CAACTCGCCTGCATGAAGCTGGAATCGCTAGTAATCGCGAATCAGAATGTCGCGGTGAATACGTTCCCGGGTCTTGTACA
CACCGCCCGTCACACCATGGGAGTTGGTAACGCCCGAAGTCAGTGACCCAACCGCAAGGAGGGAGCT
>OTU34
GGACGAACGCTGGCGGCGTGCTTAACACATGCAAGTCGAGCGGTAAGGCCTTTCGGGGTACACGAGCGGCGAACGGGTGA
GTAACACGTGGGTGATCTGCCCTGCACTTCGGGATAAGCCTGGGAAACTGGGTCTAATACCGGATATGACCTCCTATCGC
ATGGTGGGTGGTGGAAAGATTTATCGGTGCAGGATGGGCCCGCGGCCTATCAGCTTGTTGGTGGGGTAATGGCCTACCAA
GGCGACGACGGGTAGCCGACCTGAGAGGGTGACCGGCCACACTGGGACTGAGACACGGCCCAGACTCCTACGGGAGGCAG
CAGTGGGGAATATTGCACAATGGGCGAAAGCCTGATGCAGCGACGCCGCGTGAGGGATGACGGCCTTCGGGTTGTAAACC
TCTTTCAGCAGGGACGAAGCGCAAGTGACGGTACCTGCAGAAGAAGCACCGGCTAACTACGTGCCAGCAGCCGCGGTAAT
ACGTAGGGTGCAAGCGTTGTCCGGAATTACTGGGCGTAAAGAGTTCGTAGGCGGTTTGTCGCGTCGTTTGTGAAAACCAG
CAGCTCAACTGCTGGCTTGCAGGCGATACGGGCAGACTTGAGTACTGCAGGGGAGACTGGAATTCCTGGTGTAGCGGTGA
AATGCGCAGATATCAGGAGGAACACCGGTGGCGAAGGCGGGTCTCTGGGCAGTAACTGACGCTGAGGAACGAAAGCGTGG
GTAGCGAACAGGATTAGATACCCTGGTAGTCCACGCCGTAAACGGTGGGCGCTAGGTGTGGGTTCCTTCCACGGAATCCG
TGCCGTAGCTAACGCATTAAGCGCCCCGCCTGGGGAGTACGGCCGCAAGGCTAAAACTCAAAGGAATTGACGGGGGCCCG
CACAAGCGGCGGAGCATGTGGATTAATTCGATGCAACGCGAAGAACCTTACCTGGGTTTGACATATACCGGAAAGCTGCA
GAGATGTGGCCCCCCTTGTGGTCGGTATACAGGTGGTGCATGGCTGTCGTCAGCTCGTGTCGTGAGATGTTGGGTTAAGT
CCCGCAACGAGCGCAACCCCTATCTTATGTTGCCAGCACGTTATGGTGGGGACTCGTAAGAGACTGCCGGGGTCAACTCG
GAGGAAGGTGGGGACGACGTCAAGTCATCATGCCCCTTATGTCCAGGGCTTCACACATGCTACAATGGCCAGTACAGAGG
GCTGCGAGACCGTGAGGTGGAGCGAATCCCTTAAAGCTGGTCTCAGTTCGGATCGGGGTCTGCAACTCGACCCCGTGAAG
TCGGAGTCGCTAGTAATCGCAGATCAGCAACGCTGCGGTGAATACGTTCCCGGGCCTTGTACACACCGCCCGTCACGTCA
TGAAAGTCGGTAACACCCGAAGCCGGTGGCTTAACCCCTTGTGGGAGGGAGCCGTCGAAGGTGGGATCGGCGATTGGGAC
GA
>OTU35
GAACGAACGCTGGCGGCAGGCTTAACACATGCAAGTCGAGCGAGACCTTCGGGTCTAGCGGCGGACGGGTGAGTAACGCG
TGGGAACGTGCCCTTCTCTACGGAATAGCCCCGGGAAACTGGGAGTAATACCGTATACGCCCTTTGGGGGAAAGATTTAT
CGGAGAAGGATCGGCCCGCGTTGGATTAGGTAGTTGGTGGGGTAATGGCCCACCAAGCCGACGATCCATAGCTGGTTTGA
GAGGATGATCAGCCACACTGGGACTGAGACACGGCCCAGACTCCTACGGGAGGCAGCAGTGGGGAATCTTAGACAATGGG
GGCAACCCTGATCTAGCCATGCCGCGTGAGTGATGAAGGCCTTAGGGTTGTAAAGCTCTTTCAGCTGGGAAGATAATGAC
GGTACCAGCAGAAGAAGCCCCGGCTAACTCCGTGCCAGCAGCCGCGGTAATACGGAGGGGGCTAGCGTTGTTCGGAATTA
CTGGGCGTAAAGCGCACGTAGGCGGACTGGAAAGTCAGAGGTGAAATCCCAGGGCTCAACCTTGGAACTGCCTTTGAAAC
TATCAGTCTGGAGTTCGAGAGAGGTGAGTGGAATTCCGAGTGTAGAGGTGAAATTCGTAGATATTCGGAGGAACACCAGT
GGCGAAGGCGGCTCACTGGCTCGATACTGACGCTGAGGTGCGAAAGCGTGGGGAGCAAACAGGATTAGATACCCTGGTAG
TCCACGCCGTAAACGATGAATGCCAGACGTCGGCAAGCATGCTTGTCGGTGTCACACCTAACGGATTAAGCATTCCGCCT
GGGGAGTACGGTCGCAAGATTAAAACTCAAAGGAATTGACGGGGGCCCGCACAAGCGGTGGAGCATGTGGTTTAATTCGA
AGCAACGCGCAGAACCTTACCAACCCTTGACATGGCAGGACCGCTGGAGAGATTCAGCTTTCTCGTAAGAGACCTGCACA
CAGGTGCTGCATGGCTGTCGTCAGCTCGTGTCGTGAGATGTTCGGTTAAGTCCGGCAACGAGCGCAACCCACGTCCCTAG
TTGCCAGCATTCAGTTGGGCACTCTATGGAAACTGCCGATGATAAGTCGGAGGAAGGTGTGGATGACGTCAAGTCCTCAT
GGCCCTTACGGGTTGGGCTACACACGTGCTACAATGGTGGTGACAGTGGGTTAATCCCCAAAAGCCATCTCAGTTCGGAT
TGTCCTCTGCAACTCGAGGGCATGAAGTTGGAATCGCTAGTAATCGCGGAACAGCATGCCGCGGTGAATACGTTCCCGGG
CCTTGTACACACCGCCCGTCACACCATGGGAGTTGGTTCTACCCGACGACGCTGCGCTAACCTTCGGGGGGCAGGCGGCC
ACGGTAGGATCAGCGACTGGGGTGA
>OTU32
GGACGAACGCTGGCGGCGTGCCTAATACATGCAAGTCGAGCGAAGTTTTTCTGGTGCTTGCACCGGAAAAACTTAGCGGC
GAACGGGTGAGTAACACGTAAAGAACCTGCCTCATAGACTGGGACAACTATTGGAAACGATAGCTAATACCGGATAACAG
CATTAACTGCATGGTTGATGTTTGAAAGTTGGTTTTGCTAACACTATGAGATGGCTTTGCGGTGCATTAGCTAGTTGGTG
GGGTAAAGGCCTACCAAGGCGACGATGCATAGCCGACCTGAGAGGGTGATCGGCCACACTGGGACTGAGACACGGCCCAG
ACTCCTACGGGAGGCAGCAGTAGGGAATCTTCCGCAATGGGCGAAAGCCTGACGGAGCAACGCCGCGTGAGTGAAGAAGG
ATTTCGGTTCGTAAAGCTCTGTTGTTAGGGAAGAATGATTGTGTAGTAACTATACACAGTAGAGACGGTACCTAACCAGA
AAGCCACGGCTAACTACGTGCCAGCAGCCGCGGTAATACGTAGGTGGCAAGCGTTGTCCGGAATTATTGGGCGTAAAGCG
CGCGCAGGTGGTTTAATAAGTCTGATGTGAAAGCCCACGGCTCAACCGTGGAGGGTCATTGGAAACTGTTAAACTTGAGT
GCAGGAGAGAAAAGTGGAATTCCTAGTGTAGCGGTGAAATGCGTAGAGATTAGGAGGAACACCAGTGGCGAAGGCGGCTT
TTTGGCCTGTAACTGACACTGAGGCGCGAAAGCGTGGGGAGCAAACAGGATTAGATACCCTGGTAGTCCACGCCGTAAAC
GATGAGTGCTAAGTGTTGGTCTCATAAGAGATCAGTGCTGCAGCTAACGCATTAAGCACTCCGCCTGGGGAGTACGACCG
CAAGGTTGAAACTCAAAGGAATTGACGGGGACCCGCACAAGCGGTGGAGCATGTGGTTTAATTCGAAGCAACGCGAAGAA
CCTTACCAAGTCTTGACATACTGTGAGGACACAAGAGATTGTGTTGTTCTGACCTTTGGTTAGACACAGATACAGGTGGT
GCATGGTTGTCGTCAGCTCGTGTCGTGAGATGTTGGGTTAAGTCCCGCAACGAGCGCAACCCTTATATCTAGTTGCCAGC
AGTAAGATGGGGACTCTAGATAGACTGCCAGTGATAAACTGGAGGAAGGTGGGGATGACGTCAAATCATCATGCCCCTTA
TGACTTGGGCTACACACGTGCTACAATGGATAGGAACAAAGAGAAGCGAGCTCGCGAGAGTAAGCAAACCTCACAAAACT
ATTCTCAGTTCGGATTGTAGTCTGCAACTCGACTACATGAAGCTGGAATCGCTAGTAATCGCGAATCAGAATGTCGCGGT
GAATACGTTCCCGGGTCTTGTACACACCGCCCGTCACACCACGAGAGTTTGTAACACCCGAAGACGGTGGCCTAACCTTT
TAGGAGGGAGCCGGTCACGGTGGGACAGATGATTGGGGTGA
>OTU33
GATTGAACGCTGGCGGCAGGCCTAACACATGCAAGTCGAGCGGATGAAGGGAGCTTGCTCCCTGATTTAGCGGCGGACGG
GTGAGTAATGCCTAGGAATCTGCCTGGTAGTGGGGGATAACGTTCCGAAAGGAACGCTAATACCGCGTACGTCCTACGGG
AGAAAGCAGGGGACCTTCGGGCCTTGCGCTATCAGATGAGCCTAGGTCGGATTAGCTAGTTGGTGAGGTAATGGCTCACC
AAGGCGACGATCCGTAACTGGTCTGAGAGGATGATCAGTCACACTGGAACTGAGACACGGTCCAGACTCCTACGGGAGGC
AGCAGTGGGGAATATTGGACAATGGGCGAAAGCCTGATCCAGCCATGCCGCGTGTGTGAAGAAGGTCTTCGGATTGTAAA
GCACTTTAAGTTGGGAGGAAGGGCTGCTGGTTAATACCCTGCAGTTTTGACGTTACCAACAGAATAAGCACCGGCTAACT
TCGTGCCAGCAGCCGCGGTAATACGAAGGGTGCAAGCGTTAATCGGAATTACTGGGCGTAAAGCGCGCGTAGGTGGTTCG
TTAAGTTGGATGTGAAAGCCCCGGGCTCAACCTGGGAACTGCATCCAAAACTGGCGAGCTAGAGTACGGTAGAGGGTGGT
GGAATTTCCTGTGTAGCGGTGAAATGCGTAGATATAGGAAGGAACACCAGTGGCGAAGGCGACCACCTGGACTGATACTG
ACACTGAGGTGCGAAAGCGTGGGGAGCAAACAGGATTAGATACCCTGGTAGTCCACGCCGTAAACGATGTCAACTAGCCG
TTGGAATCCTTGAGATTTTAGTGGCGCAGCTAACGCATTAAGTTGACCGCCTGGGGAGTACGGCCGCAAGGTTAAAACTC
AAATGAATTGACGGGGGCCCGCACAAGCGGTGGAGCATGTGGTTTAATTCGAAGCAACGCGAAGAACCTTACCTGGCCTT
GACATGCTGAGAACTTTCCAGAGATGGATTGGTGCCTTCGGGAACTCAGACACAGGTGCTGCATGGCTGTCGTCAGCTCG
TGTCGTGAGATGTTGGGTTAAGTCCCGTAACGAGCGCAACCCTTGTCCTTAGTTACCAGCACCTCGGGTGGGCACTCTAA
GGAGACTGCCGGTGACAAACCGGAGGAAGGTGGGGATGACGTCAAGTCATCATGGCCCTTACGGCCAGGGCTACACACGT
GCTACAATGGTCGGTACAAAGGGTTGCCAAGCCGCGAGGTGGAGCTAATCCCATAAAACCGATCGTAGTCCGGATCGCAG
TCTGCAACTCGACTGCGTGAAGTCGGAATCGCTAGTAATCGTGAATCAGAATGTCACGGTGAATACGTTCCCGGGCCTTG
TACACACCGCCCGTCACACCATGGGAGTGGGTTGCTCCAGAAGTAGCTAGTCTAACCTTCGGGGGGACGGTTACCACGGA
GTGATTCATGACTGGGGTGA
>OTU30
GGATGAACGCTGGCGGCGTGCCTAACACATGCAAGTCGAGCGAAGCGCTGTTTTCAGAATCTTCGGAGGAAGAGGACAGT
GACTGAGCGGCGGACGGGTGAGTAACGCGTGGGCAACCTGCCTCATACAGGGGGATAACAGTTAGAAATGACTGCTAATA
CCGCATAAGCGCACAGGACCGCATGGTGTAGTGTGAAAAACTCCGGTGGTATGAGATGGACCCGCGTCTGATTAGGTAGT
TGGTGGGGTAAAGGCCTACCAAGCCGACGATCAGTAGCCGACCTGAGAGGGTGACCGGCCACATTGGGACTGAGACACGG
CCCAAACTCCTACGGGAGGCAGCAGTGGGGAATATTGCACAATGGGGGAAACCCTGATGCAGCGACGCCGCGTGAAGGAA
GAAGTATTTCGGTATGTAAACTTCTATCAGCAGGGAAGAAGATGACGGTACCTGAGTAAGAAGCACCGGCTAAATACGTG
CCAGCAGCCGCGGTAATACGTATGGTGCAAGCGTTATCCGGATTTACTGGGTGTAAAGGGAGCGTAGACGGATAGGCAAG
TCTGGAGTGAAAACCCAGGGCTCAACTCTGGGACTGCTTTGGAAACTGCAGATCTGGAGTGCCGGAGAGGTAAGCGGAAT
TCCTAGTGTAGCGGTGAAATGCGTAGATATTAGGAGGAACACCAGTGGCGAAGGCGGCTTACTGGACGGTGACTGACGTT
GAGGCTCGAAAGCGTGGGGAGCAAACAGGATTAGATACCCTGGTAGTCCACGCCGTAAACGATGACTACTAGGTGTCGGT
GTGCAAAGCACATCGGTGCCGCAGCAAACGCAATAAGTAGTCCACCTGGGGAGTACGTTCGCAAGAATGAAACTCAAAGG
AATTGACGGGGACCCGCACAAGCGGTGGAGCATGTGGTTTAATTCGAAGCAACGCGAAGAACCTTACCTGGTCTTGACAT
CCGGATGACGGGCGAGTAATGTCGCCGTCCCTTCGGGGCATCCGAGACAGGTGGTGCATGGTTGTCGTCAGCTCGTGTCG
TGAGATGTTGGGTTAAGTCCCGCAACGAGCGCAACCCTTATCTTCAGTAGCCAGCATATAAGGTGGGCACTCTGGAGAGA
CTGCCAGGGAGAACCTGGAGGAAGGTGGGGATGACGTCAAATCATCATGCCCCTTATGGCCAGGGCTACACACGTGCTAC
AATGGCGTAAACAAAGGGAAGCGAGAGGGTGACCTGAAGCGAATCCCAAAAATAACGTCTCAGTTCGGATTGTAGTCTGC
AACTCGACTACATGAAGCTGGAATCGCTAGTAATCGCGGATCAGCATGCCGCGGTGAATACGTTCCCGGGTCTTGTACAC
ACCGCCCGTCACACCATGGGAGTCAGTAACGCCCGAAGCCAGTGACCCAACCTTAGAGGAGGGAGCTGTCGAAGGCGGGA
CGGATAACTGGGGTGA
>OTU31
GGATGAACGCCGGCGGTGTGCCTAATACATGCAAGTCGTACGCACTGGCCCAACTGATTGATGGTGCTTGCACCTGATTG
ACGATGGATCACCAGTGAGTGGCGGACGGGTGAGTAACACGTAGGTAACCTGCCCCGGAGCGGGGGATAACATTTGGAAA
CAGATGCTAATACCGCATAACAACAAAAGCCACATGGCTTTTGTTTAAAAGATGGCTTTGGCTATCACTCTGGGATGGAC
CTGCGGTGCATTAGCTAGTTGGTAAGGTAACGGCTTACCAAGGCGATGATGCATAGCCGAGTTGAGAGACTGATCGGCCA
CAATGGAACTGAGACACGGTCCATACTCCTACGGGAGGCAGCAGTAGGGAATCTTCCACAATGGGCGCAAGCCTGATGGA
GCAACACCGCGTGAGTGAAGAAGGGTTTCGGCTCGTAAAGCTCTGTTGTTGGAGAAGAACGTGCGTGAGAGTAACTGTTC
ACGCAGTGACGGTATCCAACCAGAAAGTCACGGCTAACTACGTGCCAGCAGCCGCGGTAATACGTAGGTGGCAAGCGTTA
TCCGGATTTATTGGGCGTAAAGCGAGCGCAGGCGGTTGCTTAGGTCTGATGTGAAAGCCTTCGGCTTAACCGAAGAAGTG
CATCGGAAACCGGGCGACTTGAGTGCAGAAGAGGACAGTGGAACTCCATGTGTAGCGGTGGAATGCGTAGATATATGGAA
GAACACCAGTGGCGAAGGCGGCTGTCTGGTCTGCAACTGACGCTGAGGCTCGAAAGCATGGGTAGCGAACAGGATTAGAT
ACCCTGGTAGTCCATGCCGTAAACGATGAGTGCTAGGTGTTGGAGGGTTTCCGCCCTTCAGTGCCGGAGCTAACGCATTA
AGCACTCCGCCTGGGGAGTACGACCGCAAGGTTGAAACTCAAAGGAATTGACGGGGGCCCGCACAAGCGGTGGAGCATGT
GGTTTAATTCGAAGCTACGCGAAGAACCTTACCAGGTCTTGACATCTTGCGCTAACCTTAGAGATAAGGCGTTCCCTTCG
GGGACACAATGACAGGTGGTGCATGGTCGTCGTCAGCTCGTGTCGTGAGATGTTGGGTTAAGTCCCGCAACGAGCGCAAC
CCTTGTTACTAGTTGCCAGCATTAAGTTGGGCACTCTAGTGAGACTGCCGGTGACAAACCGGAGGAAGGTGGGGACGACG
TCAGATCATCATGCCCCTTATGACCTGGGCTACACACGTGCTACAATGGACGGTACAACGAGTCGCAAGCTCGCGAGAGT
AAGCTAATCTCTTAAAGCCGTTCTCAGTTCGGACTGTAGGCTGCAACTCGCCTACACGAAGTCGGAATCGCTAGTAATCG
CGGATCAGCATGCCGCGGTGAATACGTTCCCGGGCCTTGTACACACCGCCCGTCACACCATGGGAGTTTGTAACGCCCAA
AGTCGGTGGCCTAACCTTTATGGAGGGAGCCGCCTAAGGCGGGACAGATGACTGGGGTGA
>OTU129
GGATGAACGCTGGCGGCGTGCTTAACACATGCAAGTCGAACGAAGTGTTTATTCAAAGTTCTTCGGGATGGAGAATAGAT
TACTTAGTGGCGGACGGGTGAGTAACGCGTGGGTAACCTGCCTCACACAGGGGGATAACAGTTGGAAACGACTGCTAATA
CCGCATAAGACCACAGCACCGCATGGTGCAGGGGTAAAAGATTTATCGGTGTGAGATGGACCTGCGTCTGATTAGATAGT
TGGTGGGGTAGAAGCCTACCAAGTCAACGATCAGTAGCCGACCTGAGAGGGTGATCGGCCACATTGGGACTGAGACACGG
CCCAAACTCCTACGGGAGGCAGCAGTGGGGAATATTGGACAATGGGGGAAACCCTGATCCAGCAACGCCGCGTGAGTGAA
GAAGTATTTCGGTATGTAAAGCTCTATCAGCAGGGAAGAAAATGACGGTACCTGACTAAGAAGCCCCGGCTAACTACGTG
CCAGCAGCCGCGGTAATACGTAGGGGGCAAGCGTTATCCGGATTTACTGGGTGTAAAGGGAGCGTAGACGGCATAGCAAG
TCTGAAGTGAAAGCCCGGGGCTCAACCCCGGAACTGCTTTGGAAACTGCCAAGCTAGAGTGTCGGAGAGGTAAGTGGAAT
TCCCAGTGTAGCGGTGAAATGCGTAGATATTGGGAGGAACACCGGTGGCGAAGGCGGCTTACTGGACGATAACTGACGTT
GAGGCTCGAAGGCGTGGGGAGCAAACAGGATTAGATACCCTGGTAGTCCACGCGGTAAACGATGAATACTAGGTGTCGGG
AGGATTAACCTTTCGGTGCCGTCGCAAACGCAGTAAGTATTCCACCTGGGGAGTACGTTCGCAAGAATGAAACTCAAAGG
AATTGACGGGGACCCGCACAAGCGGTGGAGCATGTGGTTTAATTCGAAGCAACGCGAAGAACCTTACCAAATCTTGACAT
ACCTATGACAGACAAGTAATGTTGTCCTTCCTTCGGGACATAGGATACAGGTGGTGCATGGTTGTCGTCAGCTCGTGTCG
TGAGATGTTGGGTTAAGTCCCGCAACGAGCGCAACCCTTGTCCTTAGTAGCCAGCAGTAAGATGGGCACTCTAGGGAGAC
TGCCAGGGATAACCTGGAGGAAGGTGGGGATGACGTCAAATCATCATGCCCCTTATGATTTGGGCTACACACGTGCTACA
ATGGCGTAAACAAAGAGAAGCGAGCCTGCGAGGGGGAGCAAATCTCAAAAATAACGTCTCAGTTCGGATTGTAGGCTGCA
ACTCGCCTACATGAAGCTGGAATCGCTAGTAATCGCGAATCAGAATGTCGCGGTGAATACGTTCCCGGGTCTTGTACACA
CCGCCCGTCACACCATGGGAGTCAGCAATGCCCGAAGTCAGTGACCTAACCGAAAGGAAGGAGCTGCCGAAGGCAGGGCA
GGTAACTGGGGTGA
>OTU128
GACGAACGCTGGCGGCGTGCTTAACACATGCAAGTCGAACGGTGAACTTTGGAGCTTGCTTCGAGGGGATCAGTGGCGAA
CGGGTGAGTAACACGTGAGTAACCTGCCCCGGACTCTGGAATAAGCGCTGGAAACGGCGTCTAATACCGGATACGAGACG
CAACCGCATGGTTAGTGTCTGGAAAGTTTTTCGGTCTGGGATGGACTCGCGGCCTATCAGCTTGTTGGTGAGGTAATGGC
TCACCAAGGCGACGACGGGTAGCCGGCCTGAGAGGGCGACCGGCCACACTGGGACTGAGACACGGCCCAGACTCCTACGG
GAGGCAGCAGTGGGGAATATTGCACAATGGGCGAAAGCCTGATGCAGCGACGCCGCGTGAGGGATGACGGCCTTCGGGTT
GTAAACCTCTTTCAGCAGGGAAGAAGCGAAAGTGACGGTACCTGCAGAAGAAGCACCGGCTAACTACGTGCCAGCAGCCG
CGGTAATACGTAGGGTGCGAGCGTTGTCCGGAATTATTGGGCGTAAAGAGCTTGTAGGCGGTTTGTCGCGTCTGCTGTGA
AAATCCGGGGCTCAACCCCGGACTTGCAGTGGGTACGGGCAGACTAGAGTGTGGTAGGGGAGACTGGAATTCCTGGTGTA
GCGGTGAAATGCGCAGATATCAGGAGGAACACCGATGGCGAAGGCAGGTCTCTGGGCCACTACTGACGCTGAGAAGCGAA
AGCATGGGGAGCGAACAGGATTAGATACCCTGGTAGTCCATGCCGTAAACGTTGGGCGCTAGGTGTGGGACTCATTCCAC
GAGTTCCGTGCCGCAGCTAACGCATTAAGCGCCCCGCCTGGGGAGTACGGCCGCAAGGCTAAAACTCAAAGGAATTGACG
GGGGCCCGCACAAGCGGCGGAGCATGCGGATTAATTCGATGCAACGCGAAGAACCTTACCAAGGCTTGACATATACCGGA
AACATCCAGAGATGGGTGCCCCTTTTGGTCGGTATACAGGTGGTGCATGGTTGTCGTCAGCTCGTGTCGTGAGATGTTGG
GTTAAGTCCCGCAACGAGCGCAACCCTCGTTCTATGTTGCCAGCACGTGATGGTGGGGACTCATAGGAGACTGCCGGGGT
CAACTCGGAGGAAGGTGGGGATGACGTCAAATCATCATGCCCCTTATGTCTTGGGCTTCACGCATGCTACAATGGCCGGT
ACAAAGGGCTGCGATACCGCAAGGTGGAGCGAATCCCAAAAAACCGGTCTCAGTTCGGATTGGGGTCTGCAACTCGACCC
CATGAAGTCGGAGTCGCTAGTAATCGCAGATCAGCAACGCTGCGGTGAATACGTTCCCGGGCCTTGTACACACCGCCCGT
CAAGTCACGAAAGTCGGTAACACCCGAAGCCGGTGGCCCAACCCTTGTGGGGGGAGCCGTCGAAGGTGGGACTGGTGATT
GGGACTA
>OTU127
TGGCGGCGTGCCTAATACATGCAAGTCGAACGAAGCGAGCTTGACAGAAGGGGAGTACTTGTACGAACTGGAAGACAAGA
ATATCGCTGAGTGGCGAACGGGTGAGTAACACGTAGGCAACCTACCTTTTAGTGGGGGACAACAGTTGGAAACGACTGCT
AATACCGCATACGATATGAGATCGCATGATTTGATATTAAAAGGAGCTTCGGCTTCGCTAGAAGATGGGCCTGCGTTGCA
TTAGCTAGTTGGTGGGGTAATGGCCTACCAAGGCGACGATGCATAGCCGACCTGAGAGGGTGATCGGCCACACTGGAACT
GAGACACGGTCCAGACTCCTACGGGAGGCAGCAGTAGGGAATTTTCCACAATGGACGAAAGTCTGATGGAGCAACGCCGC
GTGAACGAAGAAGGCCTTCGGGTTGTAAAGTTCTGTTGTAAGGGGAGAAAGATACGTATAGGAAATGATACGTAGATGAC
GGTACCTTACCAGAAAGCCACGGCTAACTACGTGCCAGCAGCCGCGGTAATACGTAGGTGGCGAGCGTTATCCGGAATTA
TTGGGCGTAAAGGGCGTGTAGGCGGCATGTTAAGTCTGATGTGAAAGCCCCCGGCTCAACCGGGGAGGGTCATTGGAAAC
TGGCAAGCTAGAGTACGGTAGAGGAGTGTGGAATTCCTAGTGTAGCGGTAAAATGCGTAGATATTAGGAGGAACACCAGT
GGCGAAGGCGACACTCTGGACCGGAACTGACGCTGAGGCGCGAAAGCGTGGGGAGCAAACAGGATTAGATACCCTGGTAG
TCCACGCCGTAAACGATGAGTGCTAAGTGTTGGGGACATAAGTCCTCAGTGCTGAAGTTAACACATTAAGCACTCCGCCT
GGGGAGTACGGTCGCAAGGCTGAAACTCAAAGGAATTGACGGGGACCCGCACAAGCGGTGGAGCATGTGGTTTAATTCGA
AGCAACGCGAAGAACCTTACCAAGTCTTGACATCCTTCTGACCGTCCTAGAGATAGGATTTCCCTTCGGGGCAGAAGTGA
CAGGTGGTGCATGGTTGTCGTCAGCTCGTGTCGTGAGATGTTGGGTTAAGTCCCGCAACGAGCGCAACCCTTATCTTCAG
TTACCATCATTAAGTTGGGGACTCTGGAGAGACTGCCGGTGACAAACCGGAGGAAGGTGGGGATGACGTCAAATCATCAT
GCCCCTTATGACTTGGGCTACACACGTGCTACAATGGCTGTTACAAAGGGTTGCGAGACGGTGACGTTAAGCTAATCCCA
AAAAGGCAGTCTAAGTTCGGATTGTAGTCTGCAACTCGACTACATGAAGTTGGAATCGCTAGTAATCGCGGATCAGAATG
CCGCGGTGAATACGTTCTCGGGTCTTGTACACACCGCCCGTCACACCACGAGAGTTTGTAACACCCGAAGCCGGTGGCCT
AACCATTTATGGAAGGAGCCGTCTAAGGTGGGATAGATAATTGGGGTGA
>OTU126
GGATGAACGCCGGCGGTGTGCCTAATACATGCAAGTCGAACGCGTTGGCCCAATTGATTGATGGTGCTTGCACCTGATTG
ATTTTGGTCGCCAACGAGTGGCGGACGGGTGAGTAACACGTAGGTAACCTGCCCAGAAGCGGGGGACAACATTTGGAAAC
AGATGCTAATACCGCATAACAACGTTGTTCGCATGAACAACGCTTAAAAGATGGCTTCTCGCTATCACTTCTGGATGGAC
CTGCGGTGCATTAGCTTGTTGGTGGGGTAACGGCCTACCAAGGCGATGATGCATAGCCGAGTTGAGAGACTGATCGGCCA
CAATGGGACTGAGACACGGCCCATACTCCTACGGGAGGCAGCAGTAGGGAATCTTCCACAATGGGCGCAAGCCTGATGGA
GCAACACCGCGTGAGTGAAGAAGGGTTTCGGCTCGTAAAGCTCTGTTGTTAAAGAAGAACACGTATGAGAGTAACTGTTC
ATACGTTGACGGTATTTAACCAGAAAGTCACGGCTAACTACGTGCCAGCAGCCGCGGTAATACGTAGGTGGCAAGCGTTA
TCCGGATTTATTGGGCGTAAAGAGAGTGCAGGCGGTTTTCTAAGTCTGATGTGAAAGCCTTCGGCTTAACCGGAGAAGTG
CATCGGAAACTGGATAACTTGAGTGCAGAAGAGGGTAGTGGAACTCCATGTGTAGCGGTGGAATGCGTAGATATATGGAA
GAACACCAGTGGCGAAGGCGGCTACCTGGTCTGCAACTGACGCTGAGACTCGAAAGCATGGGTAGCGAACAGGATTAGAT
ACCCTGGTAGTCCATGCCGTAAACGATGAGTGCTAGGTGTTGGAGGGTTTCCGCCCTTCAGTGCCGGAGCTAACGCATTA
AGCACTCCGCCTGGGGAGTACGACCGCAAGGTTGAAACTCAAAGGAATTGACGGGGGCCCGCACAAGCGGTGGAGCATGT
GGTTTAATTCGAAGCTACGCGAAGAACCTTACCAGGTCTTGACATCTTGCGCCAACCCTAGAGATAGGGCGTTTCCTTCG
GGAACGCAATGACAGGTGGTGCATGGTCGTCGTCAGCTCGTGTCGTGAGATGTTGGGTTAAGTCCCGCAACGAGCGCAAC
CCTTGTTACTAGTTGCCAGCATTAAGTTGGGCACTCTAGTGAGACTGCCGGTGACAAACCGGAGGAAGGTGGGGACGACG
TCAGATCATCATGCCCCTTATGACCTGGGCTACACACGTGCTACAATGGACGGTACAACGAGTCGCGAACTCGCGAGGGC
AAGCAAATCTCTTAAAACCGTTCTCAGTTCGGACTGCAGGCTGCAACTCGCCTGCACGAAGTCGGAATCGCTAGTAATCG
CGGATCAGCATGCCGCGGTGAATACGTTCCCGGGCCTTGTACACACCGCCCGTCACACCATGAGAGTTTGTAACACCCAA
AGTCGGTGGGGTAACCTTTTAGGAGCCAGCCGCCTAAGGTGGGACAGATGATTAGGGTGA
>OTU125
GGACGAACGCTGGCGGCGTGCCTAATACATGCAAGTCGAGCGGACCGACGGGAGCTTGCTCTCTTAGGTCAGCGGCGGAC
GGGTGAGTAACACGTGGGTAACCTGCCTGTAAGACTGGGATAACTCCGGGAAACCGGGGCTAATACCGGATGCTTGATTG
AACCGCATGGTTCCAATCATAAAAGGTGGCTTTCAGCTACCACTTACAGATGGACCCGCGGCGCATTAGCTAGTTGGTGA
GGTAACGGCTCACCAAGGCGACGATGCGTAGCCGACCTGAGAGGGTGATCGGCCACACTGGGACTGAGACACGGCCCAGA
CTCCTACGGGAGGCAGCAGTAGGGAATCTTCCGCAATGGACGAAAGTCTGACGGAGCAACGCCGCGTGAGTGATGAAGGT
TTTCGGATCGTAAAACTCTGTTGTTAGGGAAGAACAAGTACCGTTCGAATAGGGCGGTACCTTGACGGTACCTAACCAGA
AAGCCACGGCTAACTACGTGCCAGCAGCCGCGGTAATACGTAGGTGGCAAGCGTTGTCCGGAATTATTGGGCGTAAAGCG
CGCGCAGGCGGTTTCTTAAGTCTGATGTGAAAGCCCCCGGCTCAACCGGGGAGGGTCATTGGAAACTGGGGAACTTGAGT
GCAGAAGAGGAGAGTGGAATTCCACGTGTAGCGGTGAAATGCGTAGAGATGTGGAGGAACACCAGTGGCGAAGGCGACTC
TCTGGTCTGTAACTGACGCTGAGGCGCGAAAGCGTGGGGAGCGAACAGGATTAGATACCCTGGTAGTCCACGCCGTAAAC
GATGAGTGCTAAGTGTTAGAGGGTTTCCGCCCTTTAGTGCTGCAGCAAACGCATTAAGCACTCCGCCTGGGGAGTACGGT
CGCAAGACTGAAACTCAAAGGAATTGACGGGGGCCCGCACAAGCGGTGGAGCATGTGGTTTAATTCGAAGCAACGCGAAG
AACCTTACCAGGTCTTGACATCCTCTGACAACCCTAGAGATAGGGCTTCCCCTTCGGGGGCAGAGTGACAGGTGGTGCAT
GGTTGTCGTCAGCTCGTGTCGTGAGATGTTGGGTTAAGTCCCGCAACGAGCGCAACCCTTGATCTTAGTTGCCAGCATTC
AGTTGGGCACTCTAAGGTGACTGCCGGTGACAAACCGGAGGAAGGTGGGGATGACGTCAAATCATCATGCCCCTTATGAC
CTGGGCTACACACGTGCTACAATGGGCAGAACAAAGGGCAGCGAAGCCGCGAGGCTAAGCCAATCCCACAAATCTGTTCT
CAGTTCGGATCGCAGTCTGCAACTCGACTGCGTGAAGCTGGAATCGCTAGTAATCGCGGATCAGCATGCCGCGGTGAATA
CGTTCCCGGGCCTTGTACACACCGCCCGTCACACCACGAGAGTTTGTAACACCCGAAGTCGGTGAGGTAACCTTTTGGAG
CCAGCCGCCGAAGGTGGGACAGATGATTGGGGTGA
>OTU124
GGCGGCGTGCTTAACACATGCAAGTCGAACGAAAATACCAAGCTTGCTTGGTTGATTAGTGGCGAACGGGTGAGTAACAC
GTGAGTAACCTGCCCCTTACTTTCCTGGATAACTGCTCGAAAGGGTAGCTAATACGGGATATTCTGACCGACCCGCATGG
GTTGGTTTGGAAAGGTTGTTTTTCTGGTGAGGGATGGGCTCGCGGCCTATCAGCTTGTTGGTGGGGTGATGGCCTACCAA
GGCTTTGACGGGTAGCCGGCCTGAGAGGGTGGACGGTCACACTGGGACTGAGATACGGCCCAGACTCCTACGGGAGGCAG
CAGTGGGGAATATTGCACAATGGGCGCAAGCCTGATGCAGCGACGCCGCGTGAGGGATGAAGGCCTTCGGGTTGTAAACC
TCTTTCGTCAGGGAACAAGGCACTGTCTTTTTGGTGGTGTTGAGGGTACCTGGATAAGAAGCGCCGGCTAACTACGTGCC
AGCAGCCGCGGTAATACGTAGGGCGCAAGCGTTGTCCGGAATTATTGGGCGTAAAGAGCTCGTAGGCGGCTGGTCGCGTC
TGTCGTGAAAACTTCCGGCTCAACCGGGGGCTTGCGGTGGGTACGGGCCGGCTAGAGTGCGGTAGGGGTAACTGGAACTC
CTGGTGTAGCGGTGGAATGCGCAGATATCAGGAAGAACACCGATGGCGAAGGCAGGTTACTGGGCCGTTACTGACGCTGA
GGAGCGAAAGCGTGGGGAGCGAACAGGATTAGATACCCTGGTAGTCCACGCTGTAAACGTTGGGCACTAGGTGTGAGGCT
CCTTTCCGGGGGTTTTGCGCCGTAGCTAACGCATTAAGTGCCCCGCCTGGGGAGTACGGCCGCAAGGCTAAAACTCAAAG
GAATTGACGGGGGCCCGCACAAGCGGCGGAGCATGCGGATTAATTCGATGCAACGCGAAGAACCTTACCAAGGCTTGACA
TGTTAACCGTGGCTCTAGAGATAGGGTTTACCCTTTTGGGTGGTTTTCACAGGTGGTGCATGGTTGTCGTCAGCTCGTGT
CGTGAGATGTTGGGTTAAGTCCCGCAACGAGCGCAACCCTTGTCCCGTGTTGCCAGCACGTTGTGGTGGGGACTCGCGGG
AGACTGCCGGGGTCAACTCGGAGGAAGGTGGGGATGACGTCAAATCATCATGCCCCTTATGTCTTGGGCTTCACGCATGC
TACAATGGCTGGTACAGAGGGTTGCGATACTGTGAGGTGGAGCTAATCCCTTAAAGCTGGTCTCAGTTCGGATTGGTGTC
TGCAACTCGACACCATGAAGGTGGAGTCGCTAGTAATCGCAGATCAGCAACGCTGCGGTGAATACGTTCTCGGGCCTTGT
ACACACCGCCCGTCACGTCACGAAAGTTGGCAACACCCCAAGCCCGTGGCTCT
>OTU123
GGATGAACGCTGGCGGCGTGCCTAATACATGCAAGTAGAACGCTGAAGGAAGGAGCTTGCTCTTTCTGGATGAGTTGCGA
ACGGGTGAGTAACGCGTAGGTAACCTGCCTCTTAGCGGGGGATAACTATTGGAAACGATAGCTAATACCGCATAACAGTA
GATATTGCATGATATCTGCTTGAAAGGTGCAATTGCATCACTAAGAGATGGACCTGCGTTGTATTAGCTAGTTGGTGAGG
TAACGGCTCACCAAGGCAACGATACATAGCCGACCTGAGAGGGTGATCGGCCACACTGGGACTGAGACACGGCCCAGACT
CCTACGGGAGGCAGCAGTAGGGAATCTTCGGCAATGGGGGGAACCCTGACCGAGCAACGCCGCGTGAGTGAAGAAGGTTT
TCGGATCGTAAAGCTCTGTTGTAAGAGAAGAACGAGTGTGAGAGTGGAAAGTTCACACTGTGACGGTATCTTACCAGAAA
GGGACGGCTAACTACGTGCCAGCAGCCGCGGTAATACGTAGGTCCCGAGCGTTATCCGGATTTATTGGGCGTAAAGCGAG
CGCAGGCGGTTAGATAAGTCTGAAGTTAAAGGCTGTGGCTTAACCATAGTACGCTTTGGAAACTGTTTAACTTGAGTGCA
AGAGGGGAGAGTGGAATTCCATGTGTAGCGGTGAAATGCGTAGATATATGGAGGAACACCGGTGGCGAAAGCGGCTCTCT
GGCTTGTAACTGACGCTGAGGCTCGAAAGCGTGGGGAGCAAACAGGATTAGATACCCTGGTAGTCCACGCCGTAAACGAT
GAGTGCTAGGTGTTAGACCCTTTCCGGGGTTTAGTGCCGTAGCTAACGCATTAAGCACTCCGCCTGGGGAGTACGACCGC
AAGGTTGAAACTCAAAGGAATTGACGGGGGCCCGCACAAGCGGTGGAGCATGTGGTTTAATTCGAAGCAACGCGAAGAAC
CTTACCAGGTCTTGACATCTTTTGATCACCTGAGAGATCAGGTTTCCCCTTCGGGGGCAAAATGACAGGTGGTGCATGGT
TGTCGTCAGCTCGTGTCGTGAGATGTTGGGTTAAGTCCCGCAACGAGCGCAACCCTTATGACTAGTTGCCAGCATTTAGT
TGGGCACTCTAGTAAGACTGCCGGTGACAAACCGGAGGAAGGTGGGGATGACGTCAAATCATCATGCCCCTTATGACCTG
GGCTACACACGTGCTACAATGGATGGTACAACGAGTTGCGAGACCGCGAGGTCAAGCTAATCTCTTAAAGCCATTCTCAG
TTCGGACTGTAGGCTGCAACTCGCCTACACGAAGTCGGAATCGCTAGTAATCGCGGATCAGCACGCCGCGGTGAATACGT
TCCCGGGCCTTGTACACACCGCCCGTCACACCATGAGAGTTTGTAACACCCGAAGCCGGTGGCGTAACCCTTTTAGGGAG
CGAGCCGTCTAAGGTGGGACAAATGATTAGGGTGA
>OTU122
GGACGAACGCTGGCGGCGTGCCTAATACATGCAAGTGGAACGCATGATTGATACCGGAGCTTGCTCCACCATTAATCATG
AGTCGCGAACGGGTGAGTAACGCGTAGGTAACCTACCTCATAGCGGGGGATAACTATTGGAAACGATAGCTAATACCGCA
TAACAGTATTTATCGCATGGTAAATGCTTGAAAGGAGCAAATGCTTCACTATGAGATGGACCTGCGTTGTATTAGCTAGT
TGGTGGGGTAACGGCTCACCAAGGCATCGATACATAGCCGACCTGAGAGGGTGATCGGCCACACTGGGACTGAGACACGG
CCCAGACTCCTACGGGAGGCAGCAGTAGGGAATCTTCGGCAATGGGGGGAACCCTGACCGAGCAACGCCGCGTGAGTGAA
GAAGGTTTTCGGATCGTAAAGCTCTGTTGTAAGAGAAGAACGTGTGTGAGAGTGGAAAGTTCACACAGTGACGGTAACTT
ACCAGAAAGGGACGGCTAACTACGTGCCAGCAGCCGCGGTAATACGTAGGTCCCGAGCGTTGTCCGGATTTATTGGGCGT
AAAGCGAGCGCAGGCGGTTTGATAAGTCTGAAGTAAAAGGCTGTGGCTTAACCATAGTATGCTTTGGAAACTGTCAAACT
TGAGTGCAGAAGGGGAGAGTGGAATTCCATGTGTAGCGGTGAAATGCGTAGATATATGGAGGAACACCGGTGGCGAAAGC
GGCTCTCTGGTCTGTAACTGACGCTGAGGCTCGAAAGCGTGGGGAGCAAACAGGATTAGATACCCTGGTAGTCCACGCCG
TAAACGATGAGTGCTAGGTGTTGGGTCCTTTCCGGGACTCAGTGCCGTAGCTAACGCATTAAGCACTCCGCCTGGGGAGT
ACGACCGCAAGGTTGAAACTCAAAGGAATTGACGGGGGCCCGCACAAGCGGTGGAGCATGTGGTTTAATTCGAAGCAACG
CGAAGAACCTTACCAGGTCTTGACATCCCAGTGACCGTCCTAGAGATAGGATTTTTCTTCGGAACACTGGAGACAGGTGG
TGCATGGTTGTCGTCAGCTCGTGTCGTGAGATGTTGGGTTAAGTCCCGCAACGAGCGCAACCCCTATTGTTAGTTGCCAT
CATTCAGTTGGGCACTCTAGCGAGACTGCCGGTAATAAACCGGAGGAAGGTGGGGATGACGTCAAATCATCATGCCCCTT
ATGACCTGGGCTACACACGTGCTACAATGGCTGGTACAACGAGTCGCAAGTCGGTGACGACAAGCTAATCTCTTAAAGCC
AGTCTCAGTTCGGATTGTAGGCTGCAACTCGCCTACATGAAGTCGGAATCGCTAGTAATCGCGGATCAGCACGCCGCGGT
GAATACGTTCCCGGGCCTTGTACACACCGCCCGTCACACCACGAGAGTTTGTAACACCCGAAGTCGGTGAGGTAACCATT
TGGAGCCAGCCGCCTAAGGTGGGATAGATGATTGGGGTGA
>OTU121
GGACGAACGCTGGCGGCGTGCCTAATACATGCAAGTAGAACGCTGAAGACTTTAGCTTGCTAAAGTTGGAAGAGTTGCGA
ACGGGTGAGTAACGCGTAGGTAACCTGCCTACTAGCGGGGGATAACTATTGGAAACGATAGCTAATACCGCATAACAGCA
TTTAACCCATGTTAGATGCTTGAAAGGAGCAATTGCTTCACTAGTAGATGGACCTGCGTTGTATTAGCTAGTTGGTGAGG
TAACGGCTCACCAAGGCGACGATACATAGCCGACCTGAGAGGGTGATCGGCCACACTGGGACTGAGACACGGCCCAGACT
CCTACGGGAGGCAGCAGTAGGGAATCTTCGGCAATGGGGGCAACCCTGACCGAGCAACGCCGCGTGAGTGAAGAAGGTTT
TCGGATCGTAAAGCTCTGTTGTAAGAGAAGAACGTGTGTGAGAGTGGAAAGTTCACACAGTGACGGTAACTTACCAGAAA
GGGACGGCTAACTACGTGCCAGCAGCCGCGGTAATACGTAGGTCCCGAGCGTTGTCCGGATTTATTGGGCGTAAAGCGAG
CGCAGGCGGTTTAATAAGTCTGAAGTTAAAGGCAGTGGCTTAACCATTGTTCGCTTTGGAAACTGTTAGACTTGAGTGCA
GAAGGGGAGAGTGGAATTCCATGTGTAGCGGTGAAATGCGTAGATATATGGAGGAACACCGGTGGCGAAAGCGGCTCTCT
GGTCTGTAACTGACGCTGAGGCTCGAAAGCGTGGGGAGCAAACAGGATTAGATACCCTGGTAGTCCACGCCGTAAACGAT
GAGTGCTAGGTGTTAGGCCCTTTCCGGGGCTTAGTGCCGCAGCTAACGCATTAAGCACTCCGCCTGGGGAGTACGACCGC
AAGGTTGAAACTCAAAGGAATTGACGGGGGCCCGCACAAGCGGTGGAGCATGTGGTTTAATTCGAAGCAACGCGAAGAAC
CTTACCAGGTCTTGACATACTCATAAAGGCTCCAGAGATGGAGAGATAGCTATATGAGATACAGGTGGTGCATGGTTGTC
GTCAGCTCGTGTCGTGAGATGTTGGGTTAAGTCCCGCAACGAGCGCAACCCTTATCGTTAGTTACCATCATTAAGTTGGG
GACTCTAGCGAGACTGCCAGTGACAAGCTGGAGGAAGGCGGGGATGACGTCAAATCATCATGCCCCTTATGACCTGGGCT
ACACACGTGCTACAATGGTTGGTACAACGAGTCGCGAGTCGGTGACGGCAAGCAAATCTCTTAAAGCCAATCTCAGTTCG
GATTGTAGGCTGCAACTCGCCTACATGAAGTCGGAATCGCTAGTAATCGCGGATCAGCACGCCGCGGTGAATACGTTCCC
GGGCCTTGTACACACCGCCCGTCACACCACGAGAGTTTGTAACACCCGAAGTCGGTGAGGTAACCTTTTAGGAGCCAGCC
GCCTAAGGTGGGATAGATGATTGGGGTGA
>OTU120
GGACGAACGCTGGCGGCGTGCTTAACACATGCAAGTCGAACGCTGAAGCCTGGTGCTTGCACCGGGTGGATGAGTGGCGA
ACGGGTGAGTAATACGTGAGTGACCTGCCTTTGACTCTGGGATAAGCCTGGGAAACTGGGTCTAATACCGGATGCGACTA
CTGCCCGCATGGGCTGGTGGTGGAAAGGGTTATGTACTGGTCTTAGATGGGCTCACGGCCTATCAGCTGGTTGGTGGGGT
AATGGCCTACCAAGGCGACGACGGGTAGCCGGCCTGAGAGGGTGACCGGCCACACTGGGACTGAGACACGGCCCAGACTC
CTACGGGAGGCAGCAGTGGGGAATATTGCACAATGGGCGCAAGCCTGATGCAGCGACGCCGCGTGAGGGATGACGGCCTT
CGGGTTGTAAACCTCTTTCAGCAGGGAAGAAGCGGAAGTGACGGTACCTGCAGAAGAAGCGCCGGCTAACTACGTGCCAG
CAGCCGCGGTAATACGTAGGGCGCAAGCGTTGTCCGGAATTATTGGGCGTAAAGAGCTCGTAGGCGGCTTGTCGCGTCTG
CTGTGAAAGCCCGGGGCTTAACTCCGGGTGTGCAGTGGGTACGGGCAGGCTAGAGTGCAGTAGGGGTAACTGGAATTCCT
GGTGTAGCGGTGAAATGCGCAGATATCAGGAGGAACACCGATGGCGAAGGCAGGTTACTGGGCTGTTACTGACGCTGAGG
AGCGAAAGCATGGGGAGCGAACAGGATTAGATACCCTGGTAGTCCATGCCGTAAACGTTGGGCACTAGGTGTGGGGGACA
TTCCACGTTTTCCGCGCCGTAGCTAACGCATTAAGTGCCCCGCCTGGGGAGTACGGCCGCAAGGCTAAAACTCAAAGGAA
TTGACGGGGGCCCGCACAAGCGGCGGAGCATGCGGATTAATTCGATGCAACGCGAAGAACCTTACCAAGGCTTGACATAC
ACCGGATCGTTCCAGAGATGGTTCTTCCCTTTTGGGCTGGTGTACAGGTGGTGCATGGTTGTCGTCAGCTCGTGTCGTGA
GATGTTGGGTTAAGTCCCGCAACGAGCGCAACCCTCGTTCTATGTTGCCAGCACGTGATGGTGGGGACTCATAGGAGACT
GCCGGGGTCAACTCGGAGGAAGGTGGGGATGACGTCAAATCATCATGCCCCTTATGTCTTGGGCTTCACGCATGCTACAA
TGGCCGGTACAATGGGTTGCGATACTGTGAGGTGGAGCTAATCCCAAAAAGCCGGTCTCAGTTCGGATTGGGGTCTGCAA
CTCGACCCCATGAAGTCGGAGTCGCTAGTAATCGCAGATCAGCAACGCTGCGGTGAATACGTTCCCGGGCCTTGTACACA
CCGCCCGTCAAGTCACGAAAGTTGGTAACACCCGAAGCCGATGGCCTAACCCTTGTGGAGGGAGTCGTCGAAGGTGGGAC
TGGCGATTGGGACTA
>OTU83
GACGAACGCTGGCGGCGTGCCTAATACATGCAAGTCGAGCGGACAGAAGGGAGCTTGCTCCCGGACGTTAGCGGCGGACG
GGTGAGTAACACGTGGGCAACCTGCCCCTTAGACTGGGATAACTCCGGGAAACCGGAGCTAATACCGGATAATCCCTTTC
TCCACCTGGAGAGAGGGTGAAAGATGGCTTCGGCTATCACTAGGGGATGGGCCCGCGGCGCATTAGCTAGTTGGTAAGGT
AACGGCTTACCAAGGCGACGATGCGTAGCCGACCTGAGAGGGTGATCGGCCACACTGGGACTGAGACACGGCCCAGACTC
CTACGGGAGGCAGCAGTAGGGAATCTTCCGCAATGGACGAAAGTCTGACGGAGCAACGCCGCGTGAGTGAGGAAGGCCTT
CGGGTCGTAAAGCTCTGTTGTGAGGGAAGAAGCGGTACCGTTCGAATAGGGCGGTACCTTGACGGTACCTCACCAGAAAG
CCACGGCTAACTACGTGCCAGCAGCCGCGGTAATACGTAGGTGGCAAGCGTTGTCCGGAATTATTGGGCGTAAAGCGCGC
GCAGGCGGCTTCTTAAGTCTGATGTGAAATCTCGGGGCTCAACCCCGAGCGGCCATTGGAAACTGGGGAGCTTGAGTGCA
GAAGAGGAGAGTGGAATTCCACGTGTAGCGGTGAAATGCGTAGAGATGTGGAGGAACACCAGTGGCGAAGGCGACTCTCT
GGTCTGTAACTGACGCTGAGGCGCGAAAGCGTGGGGAGCAAACAGGATTAGATACCCTGGTAGTCCACGCCGTAAACGAT
GAGTGCTAGGTGTTAGGGGTTTCGATGCCCGTAGTGCCGAAGTTAACACATTAAGCACTCCGCCTGGGGAGTACGGCCGC
AAGGCTGAAACTCAAAGGAATTGACGGGGACCCGCACAAGCAGTGGAGCATGTGGTTTAATTCGAAGCAACGCGAAGAAC
CTTACCAGGTCTTGACATCCTTTGACCACCCAAGAGATTGGGCTTCCCCTTCGGGGGCAAAGTGACAGGTGGTGCATGGT
TGTCGTCAGCTCGTGTCGTGAGATGTTGGGTTAAGTCCCGCAACGAGCGCAACCCTTGATCTTAGTTGCCAGCATTAAGT
TGGGCACTCTAAGGTGACTGCCGGTGACAAACCGGAGGAAGGTGGGGATGACGTCAAATCATCATGCCCCTTATGACCTG
GGCTACACACGTGCTACAATGGATGGTACAAAGGGCAGCGAAACCGCGAGGTGAAGCCAATCCCATAAAGCCATTCTCAG
TTCGGATTGCAGGCTGCAACTCGCCTGCATGAAGCCGGAATTGCTAGTAATCGCGGATCAGCATGCCGCGGTGAATACGT
TCCCGGGTCTTGTACACACCGCCCGTCACACCACGAGAGTTTGTAACACCCGAAGTCGGTGAGGCAACCTTTTGGAGCCA
GCCGCCTAAGGTGGGACAAATGATTGGGGTGA
>OTU82
CTGGCAGCGTGTTTTAGGCATGCAAGTCGAACGGCAGCAGCAAAGAGCTTGCTCTTTGGCTGGCGAGTGGCGAACGGGTG
AGTAACGCGTAGGAATCTACCTGAAGGACTGGGATAGCCAAGGGAAACTTTGGGTAATACCGGATGATATCGAAAGATCA
AAGGGGCGTTTGCCTTGCCTTTAGATGAGCCTGCGTCCCATCAGCTAGTTGGTTAGGTAAAGGCTGACCAAGGCAAAGAC
GGGTAGCCGTCTTGAGAGAGTGGCCGGCCACAAGGGTACTGAGATACGGACCCTACTCCTACGGGAGGCAGCAGCCAAGA
ATATTCCGCAATGGGGGAAACCCTGACGGAGCGACGCTGCGTGAATGATGAAGGCATTCGTGTTGTAAAGTTCTTTTATA
AGGGAAGAATAAGTCTGGTAGGAAATGATCAGATGATGACGGTACCTTATGAATAAGTCCCGGCTAATTACGTGCCAGCA
GCCGCGGTAATACGTAAGGGACGAGCGTTATTCGGAATTACTGGGCGTAAAGGGCATGTAGGCGGTTGATTAGGCTGAGT
GTTAAAGACTGGGGCTCAACTCCAGAAGGGCATTCAGAACCGATCATCTAGAATCTAGTGGAAGGTGGCGGAATTTCCTG
TGTAGCGGTGGAATGCATAGATATAGGAAGGAACACCAAAGGCGAAGGCAGCCATCTATGCTAAGATTGACGCTGAGGTG
CGAAAGTGTGGGGATCAAATAGGATTAGATACCCTAGTAGTCCACACCGTAAACGATGTACACTTAGAATTGCATGAGAG
TGTGGTTCTGTAGCTAACGCGGTAAGTGTACCGCCTGGGGAGTACGCTCGCAAGAGTGAAACTCAAAGAAATTGACGGGG
GCCCGCACAAGCGGTGGAGCACGTGGATTAATTCGATGCTAAGCGAAGAACCTTACCAAGGCTTGACATATATGGGAATG
AAGTAGAGATATTTCAGCCTTCGGGCTCATATACAGGTGCTGCATGGCTGTCGTCAGCTCGTGTCGTGAGATGTTGGGTT
AAGTCCCGCAACGAGCGCAACCCCTGTTTTCAGTTGCCAGCACGTCAAGGTGGGGACTCTGGAAAGACTGCCGGCGACAA
GTCGGAGGAAGGAGGGGACGACGTCAAGTCATCATGGCCCTTATGTCTTGGGCTTCACACATGCTACAATGGTAATGGAC
AAAGGGCAGCTAAGTCGCGAGATGGAGCAAAACCTCTAAACCATACCTCAATACGGATTGCACTCTGAAACTCGAGTGCA
TGAAGCTGGAATCGCTAGTAATCGTAGGTCAGCAATACTACGGTGAATACGTTCTCGGGCCTTGTACACACCGCCCGTCA
CACCACCCGAGTTGGTTTGTCCTGAAGTGGGTTACTCTAACCGAAAGGAGGAGGCTTATTAGGGAGAGGCTGGTAAGGGG
GGTGA
>OTU81
GGATGAACGCTGGCGGCGTGCCTAACACATGCAAGTCGAGCGATTCTCTTCGGAGAAGAGCGGCGGACGGGTGAGTAACG
CGTGGGTAACCTGCCCTGTACACACGGATAACATACCGAAAGGTATGCTAATACGAGATAATATGCTTTTATCGCATGGT
AGAAGTATCAAAGCTTTTGCGGTACAGGATGGACCCGCGTCTGATTAGCTAGTTGGTAAGGTAACGGCTTACCAAGGCGA
CGATCAGTAGCCGACCTGAGAGGGTGATCGGCCACATTGGAACTGAGACACGGTCCAAACTCCTACGGGAGGCAGCAGTG
GGGAATATTGCACAATGGGCGAAAGCCTGATGCAGCAACGCCGCGTGAGCGATGAAGGCCTTCGGGTCGTAAAGCTCTGT
CCTCAAGGAAGATAATGACGGTACTTGAGGAGGAAGCCCCGGCTAACTACGTGCCAGCAGCCGCGGTAATACGTAGGGGG
CTAGCGTTATCCGGAATTACTGGGCGTAAAGGGTGCGTAGGTGGTTTCTTAAGTCAGAGGTGAAAGGCTACGGCTCAACC
GTAGTAAGCCTTTGAAACTGGGAAACTTGAGTGCAGGAGAGGAGAGTGGAATTCCTAGTGTAGCGGTGAAATGCGTAGAT
ATTAGGAGGAACACCAGTTGCGAAGGCGGCTCTCTGGACTGTAACTGACACTGAGGCACGAAAGCGTGGGGAGCAAACAG
GATTAGATACCCTGGTAGTCCACGCCGTAAACGATGAGTACTAGCTGTCGGAGGTTACCCCCTTCGGTGGCGCAGCTAAC
GCATTAAGTACTCCGCCTGGGAAGTACGCTCGCAAGAGTGAAACTCAAAGGAATTGACGGGGACCCGCACAAGTAGCGGA
GCATGTGGTTTAATTCGAAGCAACGCGAAGAACCTTACCTAAGCTTGACATCCTTTTGACCGATGCCTAATCGCATCTTT
CCCTTCGGGGACAGAAGTGACAGGTGGTGCATGGTTGTCGTCAGCTCGTGTCGTGAGATGTTGGGTTAAGTCCCGCAACG
AGCGCAACCCTTGCCTTTAGTTGCCAGCATTAAGTTGGGCACTCTAGAGGGACTGCCAGGGATAACCTGGAGGAAGGTGG
GGATGACGTCAAATCATCATGCCCCTTATGCTTAGGGCTACACACGTGCTACAATGGGTGGTACAGAGGGCAGCCAAGTC
GTGAGGCGGAGCTAATCCCTTAAAGCCATTCTCAGTTCGGATTGTAGGCTGAAACTCGCCTACATGAAGCTGGAGTTACT
AGTAATCGCAGATCAGAATGCTGCGGTGAATGCGTTCCCGGGTCTTGTACACACCGCCCGTCACACCACGGGAGTTGGGG
GCGCCCGAAGCCGGATTGCTAACCTTTTGGAAGCGTCCGTCGAAGGTGAAATCAATAACTGGGGTGA
>OTU80
GGACGAACGCTGGCGGCGTGCCTAATACATGCAAGTCGAACGAACCGCGACTGAGTGCTTGCACTTGGTCAAGGTGAGTG
GCGAACGGGTGAGTAACACGTGGGTAACCTACCTCATAGTGGGGGATAACAGTCGGAAACGACTGCTAATACCGCATAGG
ACATGGGATCACATGATTCTGTGAGGAAAGGTGGCGCAAGCTATCGCTAAGAGATGGACCCGCGGTGCATTAGCTAGTTG
GTAGGGTAACGGCCTACCAAGGCAATGATGCATAGCCGACCTGAGAGGGTGATCGGCCACATTGGGACTGAGACACGGCC
CAAACTCCTACGGGAGGCAGCAGTAGGGAATCTTCCGCAATGGACGCAAGTCTGACGGAGCAACGCCGCGTGAGTGAAGA
AGGTCTTCGGATCGTAAAGCTCTGTTGTTAGAGAAGAACAGCGCATAGAGTAACTGTTATGCGTGTGACGGTATCTAACC
AGAAAGCCACGGCTAACTACGTGCCAGCAGCCGCGGTAATACGTAGGTGGCGAGCGTTGTCCGGATTTATTGGGCGTAAA
GGGAGTGTAGGCGGTCTTTTAAGTCTGATGTGAAAGCCCACGGCTCAACCGTGGAGGGTCATTGGAAACTGGGAGACTTG
AGTGCAGAAGAGGAGAGCGGAATTCCATGTGTAGCGGTGAAATGCGTAGATATATGGAGGAACACCAGTGGCGAAGGCGG
CTCTCTGGTCTGTAACTGACGCTGAGGCTCGAAAGCGTGGGGAGCAAACAGGATTAGATACCCTGGTAGTCCACGCCGTA
AACGATGAGTGCTAAGTGTTGGAGGGGTTCCACCCTTCAGTGCTGGAGTTAACGCAATAAGCACTCCGCCTGGGGAGTAC
GGCCGCAAGGCTGAAACTCAAAGGAATTGACGGGGACCCGCACAAGCGGTGGAGCATGTGGTTTAATTCGAAGCAACGCG
AAGAACCTTACCAGGTCTTGACATCCCGACGACCGCTCTAGAGATAGAGTTTTTCTTCGGAACGTCGGTGACAGGTGGTG
CATGGTTGTCGTCAGCTCGTGTCGTGAGATGTTGGGTTAAGTCCCGCAACGAGCGCAACCCCTATAACTAGTTGCCAGCA
TTAAGATGGGGACTCTAGTTAGACTGCCGGTGACAAACCGGAGGAAGGTGGGGATGACGTCAAATCATCATGCCCCTTAT
GACCTGGGCTACACACGTGCTACAATGGATGGTACAACGAGCAGCGAACTCGCGAGGGTAAGCGAATCTCTAAAAGCCAT
TCTCAGTTCGGATTGTAGTCTGCAACTCGACTACATGAAGCCGGAATCGCTAGTAATCGCGGATCAGCACGCCGCGGTGA
ATACGTTCCCGGGTCTTGTACACACCGCCCGT
>OTU87
GGACGAACGCTGGCGGCGTGCCTAATACATGCAAGTCGAACGCTTCTTTCCTCCCGAGTGCTTGCACTCAATTGGAAAGA
GGAGTGGCGGACGGGTGAGTAACACGTGGGTAACCTACCCATCAGAGGGGGATAACACTTGGAAACAGGTGCTAATACCG
CATAACAGTTTATGCCGCATGGCATAAGAGTGAAAGGCGCTTTCGGGTGTCGCTGATGGATGGACCCGCGGTGCATTAGC
TAGTTGGTGAGGTAACGGCTCACCAAGGCCACGATGCATAGCCGACCTGAGAGGGTGATCGGCCACACTGGGACTGAGAC
ACGGCCCAGACTCCTACGGGAGGCAGCAGTAGGGAATCTTCGGCAATGGACGAAAGTCTGACCGAGCAACGCCGCGTGAG
TGAAGAAGGTTTTCGGATCGTAAAACTCTGTTGTTAGAGAAGAACAAGGACGTTAGTAACTGAACGTCCCCTGACGGTAT
CTAACCAGAAAGCCACGGCTAACTACGTGCCAGCAGCCGCGGTAATACGTAGGTGGCAAGCGTTGTCCGGATTTATTGGG
CGTAAAGCGAGCGCAGGCGGTTTCTTAAGTCTGATGTGAAAGCCCCCGGCTCAACCGGGGAGGGTCATTGGAAACTGGGA
GACTTGAGTGCAGAAGAGGAGAGTGGAATTCCATGTGTAGCGGTGAAATGCGTAGATATATGGAGGAACACCAGTGGCGA
AGGCGGCTCTCTGGTCTGTAACTGACGCTGAGGCTCGAAAGCGTGGGGAGCAAACAGGATTAGATACCCTGGTAGTCCAC
GCCGTAAACGATGAGTGCTAAGTGTTGGAGGGTTTCCGCCCTTCAGTGCTGCAGCAAACGCATTAAGCACTCCGCCTGGG
GAGTACGACCGCAAGGTTGAAACTCAAAGGAATTGACGGGGGCCCGCACAAGCGGTGGAGCATGTGGTTTAATTCGATGC
AACGCGAAGAACCTTACCTGGTCTTGACATCCACAGAACTTTCCAGAGATGGATTGGTGCCTTCGGGAACTGTGAGACAG
GTGCTGCATGGCTGTCGTCAGCTCGTGTTGTGAAATGTTGGGTTAAGTCCCGCAACGAGCGCAACCCTTATCCTTTGTTG
CCAGCGGTTCGGCCGGGAACTCAAAGGAGACTGCCAGTGATAAACTGGAGGAAGGTGGGGATGACGTCAAGTCATCATGG
CCCTTACGACCAGGGCTACACACGTGCTACAATGGCATATACAAAGAGAAGCGACCTCGCGAGAGCAAGCGGACCTCATA
AAGTATGTCGTAGTCCGGATTGGAGTCTGCAACTCGACTCCATGAAGTCGGAATCGCTAGTAATCGTAGATCAGAATGCT
ACGGTGAATACGTTCCCGGGCCTTGTACACACCGCCCGTCACACCATGGGAGTGGGTTGCAAAAGAAGTAGGTAGCTTAA
CCTTCGGGAGGGCGCTTACCACTTTGTGATTCATGACTGGGGTGA
>OTU86
CGAACGGGATGCGTATCGGAAAGCTTCGGCCGGAAGATACGTTATCTAGTGGCGGACGGGTGAGTAACACGTGGGTAACC
TGCCTTATGGAGGGGGATAACAGAGAGAAATCACTGCTAATACCGCATAAGCACACAGTACCGCATGGTACAGGGTGAAA
AGATTTATCGCCATAAGATGGACCCGCGTCTGATTAGCCAGTTGGCAGGGTAAAAGCCTACCAAAGCAACGATCAGTAGC
CGATCTGAGAGGATGACCGGCCACATTGGGACTGAGACACGGCCCAAACTCCTACGGGAGGCAGCAGTGGGGAATATTGC
ACAATGGGGGGAACCCTGATGCAGCGACGCCGCGTGAGTGAAGAAGTATTTCGGTATGTAAAGCTCTATCAGCAGGGAAG
ATAATGACAGTACCTGACTAAGAAGCCCCGGCTAACTACGTGCCAGCAGCCGCGGTAATACGTAGGGGGCAAGCGTTATC
CGGATTTACTGGGTGTAAAGGGAGCGTAGACGGAATGGCAAGTCTGAAGTGAAATACCCGGGCTCAACCTGGGAACTGCT
TTGGAAACTGTTGTTCTAGAGTGTTGGAGAGGTAAGTGGAATTCCTGGTGTAGCGGTGAAATGCGTAGATATCAGGAAGA
ACACCGGAGGCAAAGGCGGCTTACTGGACAATAACTGACGTTGAGGCTCGAAAGCGTGGGGATCAAACAGGATTAGATAC
CCTGGTAGTCCACGCTGTAAACGATGAATACTAGGTGTCGGGGTGCAAAGCATCTCGGTGCCGTCGCTAACGCAATAAGT
ATTCCACCTGGGGAGTACGTTCGCAAGAATGAAACTCAAAGGAATTGACGGGGACCCGCACAAGCGGTGGAGCATGTGGT
TTAATTCGAAGCAACGCGAAGAACCTTACCAAGTCTTGAGATCCCATTGACAGAGTATGTAATGTACTTTCCCTTCGGGG
CAATGGTGACAGGTGGTGCATGGTTGTCGTCAGCTCGTGTCGTGAGATGTTGGGTTAAGTCCCGCAACGAGCGCAACCCC
TATAGTTAGTAGCCAGCAGTAAGATGGGCACTCTAACTAGACTGCCAGGGATAACCTGGAGGAAGGCGGGGATGACGTCA
AATCATCATGCCCCTTATGACTTGGGCTACACACGTGCTACAATGGCGTAAACAAAGGGAAGCGAGAGGGTGACCTTAAG
CAAATCTCAAAAATAACGTCTCAGTTCGGACTGTAGTCTGCAACCCGACTACACGAAGCTGGAATCGCTAGTAATCGCAG
ATCAGCATGCTGCGGTGAATACGTTCCCGGGTCTTGTACACACCGCCCGTCACACCATGGGAGTTGGTAATGCCCGAAGT
CAGTGTTCCAAAAG
>OTU85
GGACGAACGCTGGCGGCGTGCTTAACACATGCAAGTCGAACGGTGATCTCGGTGCTTGCACCGGGTGATCAGTGGCGAAC
GGGTGAGTAACACGTGAGCAACCTGCCCCTGACTCTGGGATAACCCCGAGAAATCGGAGCTAATACCGGATACGAGACGC
ACAGGCATCTGTAGCGTCTGGAAAGAACTTCGGTCAGGGATGGGCTCGCGGCCTATCAGCTTGTTGGTGGGGTAATGGCC
TACCAAGGCGACGACGGGTAGCCGGCCTGAGAGGGCGACCGGCCACACTGGGACTGAGACACGGCCCAGACTCCTACGGG
AGGCAGCAGTGGGGAATATTGCACAATGGGCGCAAGCCTGATGCAGCGACGCCGCGTGGGGGATGAAGGCCTTCGGGTTG
TAAACCCCTTTCAGCAGGGAAGAAGCGAAAGTGACGGTACCTGCAGAAGAAGCGCCGGCTAACTACGTGCCAGCAGCCGC
GGTAATACGTAGGGCGCAAGCGTTGTCCGGAATTATTGGGCGTAAAGAGCTCGTAGGCGGTTTGTCGCGTCTGCTGTGAA
AACCCGAGGCTCAACCTCGGGCCTGCAGTGGGTACGGGCAGACTAGAGTGCGGTAGGGGAGACTGGAATTCCTGGTGTAG
CGGTGGAATGCGCAGATATCAGGAGGAACACCGATGGCGAAGGCAGGTCTCTGGGCCGCAACTGACGCTGAGGAGCGAAA
GCATGGGGAGCGAACAGGATTAGATACCCTGGTAGTCCATGCCGTAAACGTTGGGCACTAGGTGTGGGGCTCATTCCACG
AGTTCCGTGCCGCAGCAAACGCATTAAGTGCCCCGCCTGGGGAGTACGGCCGCAAGGCTAAAACTCAAAGGAATTGACGG
GGGCCCGCACAAGCGGCGGAGCATGCGGATTAATTCGATGCAACGCGAAGAACCTTACCAAGGCTTGACATATACCGAAA
ACTCATGGAGACATGGGGTCCGCAAGGGCGGTATACAGGTGGTGCATGGTTGTCGTCAGCTCGTGTCGTGAGATGTTGGG
TTAAGTCCCGCAACGAGCGCAACCCTCGTCCTATGTTGCCAGCACGTGATGGTGGGGACTCATAGGAGACTGCCGGGGTC
AACTCGGAGGAAGGTGGGGATGACGTCAAATCATCATGCCCCTTATGTCTTGGGCTTCACGCATGCTACAATGGCCGGTA
CAAAGGGCTGCGATACCGCGAGGTGGAGCGAATCCCAAAAAGCCGGTCTCAGTTCGGATTGGGGTCTGCAACTCGACCCC
ATGAAGTCGGAGTCGCTAGTAATCGCAGATCAGCAACGCTGCGGTGAATACGTTCCCGGGCCTTGTACACACCGCCCGTC
AAGTCACGAAAGTCGGTAACACCCGAAGCCGGTGGCCCAACCCTTGTGGAGGGAGCCGTCGAAGGTGGGACCAGCGATTG
GGACTA
>OTU84
GGATGAACGCTGGCGGCGTGCCTAATACATGCAAGTAGAACGCTGAAGGAAGGAGCTTGCTCTTTCTGGATGAGTTGCGA
ACGGGTGAGTAACGCGTAGGTAACCTGCCTCTTAGCGGGGGATAACTATTGGAAACGATAGCTAATACCGCATAACAGTC
GACATTGCATGAAGTTGACTTGAAAGGTGCAATTGCATCACTAAGAGATGGACCTGCGTTGTATTAGCTAGTTGGTGAGG
TAACGGCTCACCAAGGCGACGATACATAGCCGACCTGAGAGGGTGATCGGCCACACTGGGACTGAGACACGGCCCAGACT
CCTACGGGAGGCAGCAGTAGGGAATCTTCGGCAATGGGGGGAACCCTGACCGAGCAACGCCGCGTGAGTGAAGAAGGTTT
TCGGATCGTAAAGCTCTGTTGTAAGAGAAGAACGAGTGTGAGAGTGGAAAGTTCACACTGTGACGGTATCTTACCAGAAA
GGGACGGCTAACTACGTGCCAGCAGCCGCGGTAATACGTAGGTCTCGAGCGTTATCCGGATTTATTGGGCGTAAAGCGAG
CGCAGGCGGTTAGATAAGTCTGAAGTTAAAGGCTGTGGCTTAACCATAGTACGCTTTGGAAACTGTTTAACTTGAGTGCA
AGAGGGGAGAGTGGAATTCCATGTGTAGCGGTGAAATGCGTAGATATATGGAGGAACACCGGTGGCGAAAGCGGCTCTCT
GGCTTGTAACTGACGCTGAGGCTCGAAAGCGTGGGGAGCAAACAGGATTAGATACCCTGGTAGTCCACGCCGTAAACGAT
GAGTGCTAGGTGTTGGGTCCTTTCCGGGACTCAGTGCCGCAGCTAACGCATTAAGCACTCCGCCTGGGGAGTACGACCGC
AAGGTTGAAACTCAAAGGAATTGACGGGGGCCCGCACAAGCGGTGGAGCATGTGGTTTAATTCGAAGCAACGCGAAGAAC
CTTACCAGGTCTTGACATCCCGATGCTATTTCTAGAGATAGGAAGTTACTTCGGTACATCGGTGACAGGTGGTGCATGGT
TGTCGTCAGCTCGTGTCGTGAGATGTTGGGTTAAGTCCCGCAACGAGCGCAACCCTTATTGTTAGTTGCCATCATTTAGT
TGGGCACTCTAGCGAGACTGCCGGTGACAAACCGGAGGAAGGTGGGGATGACGTCAAATCATCATGCCCCTTATGACCTG
GGCTACACACGTGCTACAATGGGAAGTACAACGAGTCGCTAGACCGCGAGGTCATGCAAATCTCTTAAAGCTTCTCTCAG
TTCGGATTGCAGGCTGCAACTCGCCTGCATGAAGCCGGAATCGCTAGTAATCGCGGATCAGCACGCCGCGGTGAATACGT
TCCCGGGCCTTGTACACACCGCCCGTCACACCACGAGAGTTTGTAACACCCGAAGTCGGTGAGGTAACCTTTTTGGAGCC
AGCCGCCTAAGGTGGGATAGATGATTGGGGTGA
>OTU89
GATTGAACGCTGGCGGCATGCCTAACACATGCAAGTCGAACGAGGGTAGCAATACCTTAGTGGCGGACGGGTGAGGAATA
CGTAGGAATTTGCCCTTAAGTGGGGGATAGCCCGGGGAAACCCGGATTAATACCGCATGATCTCGAAAGAGCAAAGTGGG
GGATCGCAAGACCTCACGCTTTTGGAGAAGCCTACGTCGGATTAGCTAGTTGGTGAGGTAATGGCTCACCAAGGCGACGA
TCCGTAACTGGTCTGAGAGGATGATCAGTCACACCGGAACTGAGACACGGTCCGGACTCCTACGGGAGGCAGCAGTGGGG
AATATTGGACAATGGGCGAAAGCCTGATCCAGCAATGCCGCGTGTGTGAAGAAGGCCTTCGGGTTGTAAAGCACTTTAAG
TTGGGAAGAAAAAACTCGCTCTAACACAGTGAGTCTTGACGGTACCGACAGAATAAGCACCGGCTAACTCTGTGCCAGCA
GCCGCGGTAATACAGAGGGTGCAAGCGTTAATCGGATTTACTGGGCGTAAAGCGTGCGTAGGCGGTTTGCTAAGTCGGTT
GTGAAAGCCCTGGGCTTAACCTGGGAATTGCAGTCGATACTGGCAGGCTAGAGAACGGTAGAGGGAGGCGGAACTCCAGG
TGTAGCGGTGAAATGCGTAGATATCTGGAAGAACACCGATGGCGAAGGCAACCTCCTGGGCCTGTTCTGACGCTGAGGCA
CGAAAGCGTGGGTAGCAAACAGGATTAGATACCCTGGTAGTCCACGCTGTAAACGATGAGAACTTGACGTCGGGTTGCTT
AGCAATTCGGTGTCGAAGCTAACGCGCTAAGTTCTCCGCCTGGGGAGTACGGCCGCAAGGTTGAAACTCAAAGGAATTGA
CGGGGGCCCGCACAAGCGGTGGAGTATGTGGTTTAATTCGATGCAACGCGAAGAACCTTACCTGGTCTTGACATGTCGAG
AACCCTGCAGAGATGCGGGGGTGCCTTCGGGAACTCGAACACAGGTGCTGCATGGCTGTCGTCAGCTCGTGTCGTGAGAT
GTTGGGTTAAGTCCCGCAACGAGCGCAACCCTTGCCCTTAGTTGCCATCATTCAGTTGGGCACTCTAAGGGGACCGCCGG
TGACAAACCGGAGGAAGGTGGGGATGACGTCAAGTCATCATGGCCCTTATGACCAGGGCTACACACGTACTACAATGGTC
GGTACAGAGGGTTGCCAACCCGCGAGGGGGAGCTAATCCCAGAAAGCCGGTCGTAGTCCGGATTGGAGTCTGCAACTCGA
CTCCATGAAGTCGGAATCGCTAGTAATCGCGGATCAGCATTTGTCGCGGTGAATACGTTCCCGGGCCTTGTACACACCGC
CCGTCACACCATGGGAGTTGGCTGCACCAGAAGCCGGTAGTCTAACCGCAAGGGGGACGCCGTCCACGGTGTGGTCAATG
ACTGGGGTGA
>OTU88
GGATGAACGCTGACAGAATGCTTAACACATGCAAGTCGATTCAATTTACCTTCGGGTAATGAGGATGGCGGACGGGTGAG
TAACGCGTAAGGAACTTGCCTCTTGGTCTGGGACAACTGTTGGAAACGACAGCTAATACCGGATATTATGAGATTCTCGC
ATGGGAAACTTATGAAAGCTATATGCGCCAAGAGAGAGCCTTGCGTTCCATTAGCTAGTTGGTGGGGTAACGGCCCACCA
AGGCGACGATGGATAGCCGGCCTGAGAGGGTGAACGGCCACAAGGGGACTGAGACACGGCCCTTACTCCTACGGGAGGCA
GCAGTGGGGAATATTGGACAATGGGCCACAAGCCTGATCCAGCAATTCTGTGTGCACGATGAAGGTCTTCGGATTGTAAA
GTGCTTTCAGTTGGGAAGAAGAAAGTGACGGTACCAACAGAAGAAGCGACGGCTAAATACGTGCCAGCAGCCGCGGTAAT
ACGTATGTCGCAAGCGTTATCCGGATTTATTGGGCGTAAAGCGCGTCTAGGCGGAAAAATAAGTCTGATGTTAAAATGCG
GGGCTCAACTCCGTATTGCGTTGGAAACTGTTTTTCTAGAGTACTGGAGAGGTGGGCGGAACTACAAGTGTAGAGGTGAA
ATTCGTAGATATTTGTAGGAATGCCGATGGAGAAGTCAGCTCACTGGACAGATACTGACGCTAAAGCGCGAAAGCGTGGG
GAGCAAACAGGATTAGATACCCTGGTAGTCCACGCCGTAAACGATGATCACTAGGTGTTGGGGGTCGAACCTCAGCGCCC
AAGCTAACGCGATAAGTGATCCGCCTGGGGAGTACGCACGCAAGTGTGAAACTCAAAGGAATTGACGGGGACCCGCACAA
GCGGTGGAGCATGTGGTTTAATTCGACGCAACGCGAGAAACCTTACCAGCGTTTGACATCCTAAGAAGTTTCCAGAGATG
GATTCGTGCCGGCTTGCCGGAACTTAGTGACAGGTGGTGCATGGCTGTCGTCAGCTCGTGTCGTGAGATGTTGGGTTAAG
TCCCGCAACGAGCGCAACCCCTATTGTATGTTGCTACCATTAAGTTGAGCACTCATGCGATACTGCCTGCGATGAGCAGG
AGGAAGGTGGGGATGACGTCAAGTCATCATGCCCCTTATACGCTGGGCTACACACGTGCTACAATGGGCAGTACAGAGAG
TTGCCAACCCGCGAGGGTGAGCTAATCTCTTAAAGCTGTTCTTAGTTCGGATTGTACTCTGCAACTCGAGTACATGAAGT
TGGAATCGCTAGTAATCGCAAATCAGCATGTTGCGGTGAATACGTTCTCGGGTCTTGTACACACCGCCCGTCACACCACG
AGAGTTGGTTGCACCTGAAGTAGCAGGCCTAACCGTAAGGAGGGATGTTCCTAAGGTGTGATTAGCGATTGGGGTGA
>OTU158
AACGAACGCTGGCGGCAGGCCTCAAACATGCAAGTCTAGGGGGGTAGCAATACCCACCGGCGGACGGGTGCGTAACACGT
GGGAATATACCTTTCGGTACGGAACAACTGCGGGAAACTGCAGCTAATACCGTATACGTCCTTCGGGAGAAAGTTTTTCG
CCGAAAGATTAGCCCGCGTTCGATTAGCTAGTTGGTGAGGTAATGGCTCACCAAGGCTACGATCGATAGCTGTTCTGAGA
GGAAGATCAGCCACACTGGGACTGAGACACGGCCCAGACTCCTACGGGAGGCAGCAGTTGGGAATCTTGGACAATGGGGG
AAACCCTGATCCAGCCATGCCGCGTGAGTGATGAAGGCCTTCGGGTTGTAAAGCTCTTTTACCCGGGAAGATAATGACTG
TACCGGGAGAATAAGCTCCGGCTAACTTCGTGCCAGCAGCCGCGGTAATACGAAGGGGGCTAGCGTTGTTCGGAATTACT
GGGCGTAAAGCGTGCGCAGGCGGCTTCTCAAGTCAGTGGTGAAAGCCCGGAGCTCAACTCCGGAATTGCCATTGAAACTG
TGAGGCTTGAGGACGAGAGAGGTGAGTGGAATTCCCAGTGTAGAGGTGAAATTCGTAGATATTGGGAAGAACACCGGTGG
CGAAGGCGGCTCACTGGCTCGTTTCTGACGCTCATGCACGATAGCGTGGGGATCAAACAGGATTAGATACCCTGGTAGTC
CACGCCGTAAACGATGATTGCTAGCCGTTGGGCAGCTTGCTGTTCAGTGGCGCAGCTAACGCATTAAGCAATCCGCCTGG
GGAGTACGGCCGCAAGGTTGAAACTCAAAGGAATTGACGGGGGCCCGCACAAGCGGTGGAGCATGTGGTTTAATTCGACG
CAACGCGCAGAACCTTACCAGGGTTTGACATCCTGCGACCGCCCCGTAACGGGGGTTTTCCCGCAAGGGACGCAGAGACA
GGTGCTGCATGGCTGTCGTCAGCTCGTGTCGTGAGATGTTGGGTTAAGTCCCGCAACGAGCGCAACCCTCGCCTTTAGTT
GCCATCATTCAGTTGGGCACTCTAGAGGGACCGCCGGCGACAAGCCGGAGGAAGGTGGGGATGACGTCAAGTCCTCATGG
CCCTTACACCCTGGGCTACACACGTGCTACAATGGCGGTGACAGTGGGCAGCTACGTCGCGAGACGCGGCTAATCCCAAA
AAACCGTCCCAGTTCAGATTGTACTCTGCAACTCGAGTACATGAAGGTGGAATCGCTAGTAATCGCAGAACAGCAGGCTG
CGGTGAATACGTTCCCGGGCCTTGTACACACCGCCCGTCACGGCATGGGAGTTGGTTCTACCCTAAGACAGTGCGCTAAC
CGCAAGGAGGCAGCTGGCCACGGTAGGATCAGCGACTGGGCCG
>OTU159
GGATGAACGCTAGCGGCAGGCCTAATACATGCAAGTCTAAAGGGCAGCAATGTCCTTGGCGCACGGGTGCGTAACACGTA
TGCAACCTGCCCACAACTGGGGGATAACTTTCCGAAAGGGAAGATAATACCGCATAAAACAGGGGCCCCGCATGGGGATA
TTGTTAAAGCTTCGGCGGTTGTGGATGGGCATGCGGACGATTAGCTAGTTGGCGGGGTAACGGCCCACCAAGGCGACGAT
CGTTAGGGGAACTGAGAGGTTGGTCCCCCACACTGGCACTGAGATACGGGCCAGACTCCTACGGGAGGCAGCAGTAGGGA
ATATTGGTCAATGGGCGGAAGCCTGAACCAGCCATGCCGCGTGCAGGAAGAAGGCCCTCTGGGTTGTAAACTGCTTTTGA
CAGGGAACAAGAAGTCCATGCGTGGATTAGTGAGTGTACCTGTAGAATAAGCCACGGCTAACTACGTGCCAGCAGCCGCG
GTAATACGTAGGTGGCAAGCGTTGTCCGGATTTATTGGGTTTAAAGGGTGCGTAGGCGGCCGCCTAAGTCAGTTGTGAAA
TACCCCGGCTCAACCGGGGGGGTGCGATTGATACTGGGCGGCTCGAGTAACAGCGAGGTTGGCGGAATTGACGGTGTAGC
GGTGAAATGCATAGATATCGTCAAGAACACCGATAGCGAAGGCAGCCAACTAGGGGTTAACTGACGCTGAGGCACGAAAG
TGCGGGGATCAAACAGGATTAGATACCCTGGTAGTCCGCACTGTAAACGATGATTACTCGATGTTGGCGATAGACAGCCA
GCGTCCAAGGGAAACCGATAAGTAATCCACCTGGGGAGTACGCCGGCAACGGTGAAACTCAAAGGAATTGACGGGGGTCC
GCACAAGCGGTGGAGCATGTGGTTTAATTCGATGATACGCGAGGAACCTTACCTGGGCTAGAATGTGAGCGAATGTACCA
GAAACGGTACAGTCCGCAAGGACGCGAAACAAGGTGCTGCATGGCTGTCGTCAGCTCGTGCCGTGAGGTGTTGGGTTAAG
TCCCGCAACGAGCGCAACCCCTATGTTTAGTTGCCAGCACGTAATGGTGGGGACTCTAAACAGACTGCCTGCGTAAGCAG
AGAGGAAGGATGGGACGACGTCAAGTCATCATGGCCCTTACGCCCAGGGCTACACACGTGCTACAATGGCGGGTACAGAG
TGTCGCAAGCTGGCAACAGTAAGCCAATCACAAAAAGCCCGTCTCAGTTCGGATTGGGGTCTGCAACTCGGCCCCATGAA
GCTGGAATCGCTAGTAATCGCGCATCAGCAACGGCGCGGTGAATACGTTCCCGGACCTTGTACACACCGCCCGTCAAGCC
ATGGAAGTCAGGGGGACCTGAAGCCGGTAACCGCGAGGAGCCGGTCAGGGTTAAACTGGTAACTGGGGCTA
>OTU152
AACGAACGCTGGCGGCATGCCTAACACATGCAAGTCGAACGCTTCATGGTTTCGGCCATGGGGAGTGGCGCACGGGTGAG
TAACGCGTGGGAACCTGCCCTGGAGTGGGGGATAACCGAGGGAAACCTCGGCTAATACCGCATACGTCCCCAGGACGAGA
GTTTTGGGGAGAAAGATTTATCGCTCCTGGAGGGGCCCGCGTCGGATTAGCTTGTTGGTGGGGTAACGGCCTACCAAGGC
GATGATCCGTAGCTGGTCTGAGAGGATGATCAGCCACACTGGGACTGAGACACGGCCCAGACTCCTACGGGAGGCAGCAG
TGGGGAATATTGGACAATGGGCGCAAGCCTGATCCAGCAATGCCGCGTGAGTGATGAAGGCCTTAGGGTTGTAAAGCTCT
TTCGGCGGGGACGATGATGACGGTACCCGCAGAAGAAGCCCCGGCTAACTTCGTGCCAGCAGCCGCGGTAATACGAAGGG
GGCGAGCGTTGTTCGGAATTACTGGGCGTAAAGGGCGCGCAGGCGGCGCCGGAAGTCAGATGTGAAAGCCCCGGGCTCAA
CCTGGGAATTGCATTTGATACTCTGGCGCTGGAGTTCGGGAGAGGAGAGTGGAATTCCCAGTGTAGAGGTGAAATTCGTA
GATATTGGGAAGAACACCGGTGGCGAAGGCGGCTCTCTGGACCGAGACTGACGCTGAGGCGCGAAAGCGTGGGGAGCAAA
CAGGATTAGATACCCTGGTAGTCCACGCCGTAAACGATGTGTGCTAGACGTTGGGGGGCCTAGCCCTCCGGTGTCGGAGC
TAACGCATTAAGCACACCGCCTGGGGAGTACGGCCGCAAGGTTAAAACTCAAAGGAATTGACGGGGGCCCGCACAAGCGG
TGGAGCATGTGGTTCAATTCGACGCAACGCGAAGAACCTTACCAGCCCTTGACATGTCCCGTATGGGGTCGAGAGATCGG
CTTCTTCAGTTCGGCTGGCGGGAACACAGGTGCTGCATGGCTGTCGTCAGCTCGTGTCGTGAGATGTTGGGTTAAGTCCC
GCAACGAGCGCAACCCTCATCTTCAGTTGCCATCGGGTTATGCCGGGCACTCTGAAGGAACTGCCGGTGACAAGCCGGAG
GAAGGCGGGGATGACGTCAAGTCCTCATGGCCTTTATGGGCTGGGCTACACACGTGCTACAATGGCGGTGACAGAGGGAC
GCGAAGGGGCGACCCTTGGCCAATCTCGAAAAGCCGTCTCAGTTCGGATTGTTCTCTGCAACTCGAGAGCATGAAGCTGG
AATCGCTAGTAATCGCGGATCAGCATGCCGCGGTGAATACGTTCCCGGGCCTTGTACACACCGCCCGTCACACCATGGGA
GTTGGCTTGACCCGAAGCCGGTGTGCGAACCCGCCCAGGAAACTGGATGGGACGCAGCCGACCACGGTCAGGTCAGCGAC
TGGGGTGA
>OTU153
GGACGAACGCTGGCGGCGTGCTTAACACATGCAAGTCGAGCGGTAAGGCCCTTTCGGGGGTACACGAGCGGCGAACGGGT
GAGTAACACGTGGGTGACCTGCCCTCCACTCTGGGATAAGCCCGGGAAACTGGGTCTAATACCGGATAGGACACGTTGAT
GCATGTCTTCGTGTGGAAAGTTTTTTCGGTGGGGGATGGGCCCGCGGCCTATCAGCTTGTTGGTGGGGTGATGGCCTACC
AAGGCGGTGACGGGTAGCCGGCCTGAGAGGGCGACCGGCCACACTGGGACTGAGACACGGCCCAGACTCCTACGGGAGGC
AGCAGTGGGGAATATTGCGCAATGGGCGGAAGCCTGACGCAGCGACGCCGCGTGGGGGATGACGGCCTTCGGGTTGTAAA
CCTCTTTCGCCAGGGACGAAGCTTTTGTGACGGTACCTGGAGAAGAAGCACCGGCCAACTACGTGCCAGCAGCCGCGGTA
ACACGTAGGGTGCGAGCGTTGTCCGGAATTATTGGGCGTAAAGAGCTCGTAGGCGGTGTGTCGCGTCGGCCGTGAAAACT
TGGGGCTTAACTCTGAGCGTGCGGTCGATACGGGCATCACTTGAGTTCGGCAGGGGAGACTGGAATTCCTGGTGTAGCGG
TGAAATGCGCAGATATCAGGAGGAACACCGGTGGCGAAGGCGGGTCTCTGGGCCGATACTGACGCTGAGGAGCGAAAGCG
TGGGGAGCGAACAGGATTAGATACCCTGGTAGTCCACGCCGTAAACGTTGGGCGCTAGGTGTGGGGACCATTCCACGGTT
TCTGTGCCGCAGCTAACGCATTAAGCGCCCCGCCTGGGGAGTACGGCCGCAAGGCTAAAACTCAAAGGAATTGACGGGGG
CCCGCACAAGCGGCGGAGCATGTGGATTAATTCGATGCAACGCGAAGAACCTTACCTGGGTTTGACATGCACAGGATCGC
GGCAGAGATGTCGTTTCCCTTGTGGCCTGTGTGCAGGTGGTGCATGGCTGTCGTCAGCTCGTGTCGTGAGATGTTGGGTT
AAGTCCCGCAACGAGCGCAACCCTTGTTCCATGTTGCCAGCGGGTTATGCCGGGGACTCATGGGAGACTGCCGGGGTCAA
CTCGGAGGAAGGTGGGGATGACGTCAAGTCATCATGCCCCTTATGTCCAGGGCTTCACACATGCTACAATGGCTCATACA
GAGGGCTGCGAGACCGTGAGGTGGAGCGAATCCCTTAAAGTGAGTCTCAGTTCGGATCGGGGTCTGCAACTCGACCCCGT
GAAGTTGGAGTCGCTAGTAATCGCAGATCAGCAACGCTGCGGTGAATACGTTCCCGGGCCTTGTACACACCGCCCGTCAC
GTCACGAAAGTTGGTAACACCCGAAGCCGGCGGCCCAACCCTTGTGGAGGGAGTCGTCGAAGGTGGGACTGGCGATTGGG
ACGA
>OTU150
GAGCGAACGCTGGCGGCGTGCTTAACACATGCAAGTCGAACGCGCAGCATTCTGTAGCAATACAGGATGTGGGCGCGTGG
CGAACGGGTGCGTAACACGTGGATAACCTTCCTTCAGGTGGGGAATAACCCAGTGAAAATTGGGCTAATACCGCATCACA
TTACGAGGGCACATGCTCTTGTACTCAAAGCCGCAAGGCGCCAGAAGAGGGATCCGCGGCCGATTAGCTTGTTGGCGAGG
TAATGGCTCACCAAGGCAATGATCGGTAGCCGGACTGAGAGGTTGGCCGGCCACACTGGAACTGAGACACGGTCCAGACT
CCTACGGGAGGCAGCAGTGGGGAATCTTGCGCAATGGGCGAAAGCCTGACGCAGCAACGCCGCGTGGGGGATGAAGCTTC
TCGGAGTGTAAACCCCTTTCGACCCGGAAGAATGCCCGCAAGGGTTTGACGGTACGGGTATAAGAAGCCCCGGCTAACTA
CGTGCCAGCAGCCGCGGTAATACGTAGGGGGCCAGCGTTGCTCGGAATTACTGGGCGTAAAGGGTCCGTAGGCGGTGTGG
CAAGTCGGGAGTGAAATCTCTGGGCTTAACCCAGAGGCTGCTTCCGAAACTGCCGTGCTAGAGTGTGAGAGAGGCGAGTG
GAATTACGGGTGTAGCGGTGAAATGCGTAGATATCCGTAGGAACATCCGAGGCGAAAGCGGCTCGCTGGATCACAACTGA
CGCTGAGGGACGAAAGCTAGGGGAGCAAACAGGATTAGATACCCTGGTAGTCCTAGCCCTAAACCATCAGGACTTGGGGT
TTGCCCTGTACGGGGCAAGTCCCGTAGCTAACGCGTTAAGTCCTGCGCCTGGGGAGTACGGTCGCAAGACTGAAACTCAA
AGGAATTGACGGGGGCCCGCACAAGCGGTGGAACATGTGGTTCAATTCGACGCAACGCGAAGAACCTTACCTGGGCTTGA
ACCGCACAGGATCATCTCTGGAAACAGAGACTTCCCGCAAGGGACCTGTGTAGAGGTGCTGCATGGCTGTCGTCAGCTCG
TGCCGTGAGGTGTTGGGTTAAGTCCCGCAACGAGCGCAACCCTTACCCTTAGTTGCCACCCGCAAGGGGGAACTCTAAGG
GGACTGCTCCGGATAACGGAGAGGAAGGTGGGGATGAGGTCAAGTCAGCATGGCCTTTATGTCCAGGGCAACACACGTGT
TACAATGCGCGCCACAAAGCGTTGCAAACCCGCGAGGGGGAGCTAATCGCAAAAAAGCGCGCTCAGTTCGGATTGCAGTC
TGCAACTCGACTGCATGAAGCCGGAATCGCTAGTAATGGCGCATCAGAACGGCGCCGTGAATACGTTCCCGGGCCTTGTA
CACACCGCCCGTCACATCACGAAAGTGGGCTGTACTAGAAATCACCGTGCCAACCGCAAGGAGGCAGGTGCTCAAGGTAT
GACTCATGATTGGGGTGA
>OTU151
GGACGAACGCTGGCGGCGTGCCTAATACATGCAAGTAGAACGCTGAAGGAGGAGCTTGCTTCTCTGGATGAGTTGCGAAC
GGGTGAGTAACGCGTAGGTAACCTGCCTGGTAGCGGGGGATAACTATTGGAAACGATAGCTAATACCGCATAAGAGTAGA
TGTTGCATGACATTTGCTTAAAAGGTGCAATTGCATCACTACCAGATGGACCTGCGTTGTATTAGCTAGTTGGTGGGGTA
ACGGCTCACCAAGGCGACGATACATAGCCGACCTGAGAGGGTGATCGGCCACACTGGGACTGAGACACGGCCCAGACTCC
TACGGGAGGCAGCAGTAGGGAATCTTCGGCAATGGACGGAAGTCTGACCGAGCAACGCCGCGTGAGTGAAGAAGGTTTTC
GGATCGTAAAGCTCTGTTGTAAGAGAAGAACGAGTGTGAGAGTGGAAAGTTCACACTGTGACGGTATCTTACCAGAAAGG
GACGGCTAACTACGTGCCAGCAGCCGCGGTAATACGTAGGTCCCGAGCGTTGTCCGGATTTATTGGGCGTAAAGCGAGCG
CAGGCGGTTAGATAAGTCTGAAGTTAAAGGCTGTGGCTTAACCATAGTACGCTTTGGAAACTGTTTAACTTGAGTGCAAG
AGGGGAGAGTGGAATTCCATGTGTAGCGGTGAAATGCGTAGATATATGGAGGAACACCGGTGGCGAAAGCGGCTCTCTGG
CTTGTAACTGACGCTGAGGCTCGAAAGCGTGGGGAGCAAACAGGATTAGATACCCTGGTAGTCCACGCCGTAAACGATGA
GTGCTAGGTGTTAGACCCTTTCCGGGGTTTAGTGCCGTAGCTAACGCATTAAGCACTCCGCCTGGGGAGTACGACCGCAA
GGTTGAAACTCAAAGGAATTGACGGGGGCCCGCACAAGCGGTGGAGCATGTGGTTTAATTCGAAGCAACGCGAAGAACCT
TACCAGGTCTTGACATCCCTCTGACCGCTCTAGAGATAGAGTTTTCCTTCGGGACAGAGGTGACAGGTGGTGCATGGTTG
TCGTCAGCTCGTGTCGTGAGATGTTGGGTTAAGTCCCGCAACGAGCGCAACCCCTATTGTTAGTTGCCATCATTAAGTTG
GGCACTCTAACGAGACTGCCGGTGATAAACCGGAGGAAGGTGGGGATGACGTCAAATCATCATGCCCCTTATGACCTGGG
CTACACACGTGCTACAATGGATGGTACAACGAGTCGCGAGACAGTGATGTTTAGCTAATCTCTTAAAACCATTCTCAGTT
CGGATTGTAGGCTGCAACTCGCCTACATGAAGTCGGAATCGCTAGTAATCGCGGATCAGCACGCCGCGGTGAATACGTTC
CCGGGCCTTGTACACACCGCCCGTCACACCACGGGAGTTGGGAGTACCCGAAGTAGGTTGCCTAACCGCAAGGAGGGCGC
TTCCTAAGGTAAGACCGATGACTGGGGTGA
>OTU156
GGATGAACGCTGGCGGCGTGCCTAATACATGCAAGTAGAACGCTGAAGGAAGGAGCTTGCTCTTTCTGGATGAGTTGCGA
ACGGGTGAGTAACGCGTAGGTAACCTGCCTCTTAGCGGGGGATAACTATTGGAAACGATAGCTAATACCGCATAAAAGTC
GACATTGCATGATGTTGACTTGAAAGGTGCAAATGCATCACTAAGAGATGGACCTGCGTTGTATTAGCTAGTTGGTGAGG
TAACGGCTCACCAAGGCGACGATACATAGCCGACCTGAGAGGGTGATCGGCCACACTGGGACTGAGACACGGCCCAGACT
CCTACGGGAGGCAGCAGTAGGGAATCTTCGGCAATGGGGGGAACCCTGACCGAGCAACGCCGCGTGAGTGAAGAAGGTTT
TCGGATCGTAAAGCTCTGTTGTAAGAGAAGAACGAGTGTGAGAGTGGAAAGTTCACACTGTGACGGTATCTTACCAGAAA
GGGACGGCTAACTACGTGCCAGCAGCCGCGGTAATACGTAGGTCCCGAGCGTTATCCGGATTTATTGGGCGTAAAGCGAG
CGCAGGCGGTTAGATAAGTCTGAAGTTAAAGGCTGTGGCTTAACCATAGTACGCTTTGGAAACTGTTTAACTTGAGTGCA
AGAGGGGAGAGTGGAATTCCATGTGTAGCGGTGAAATGCGTAGATATATGGAGGAACACCGGTGGCGAAAGCGGCTCTCT
GGCTTGTAACTGACGCTGAGGCTCGAAAGCGTGGGGAGCAAACAGGATTAGATACCCTGGTAGTCCACGCCGTAAACGAT
GAGTGCTAGGTGTTAGACCCTTTCCGGGGTTTAGTGCCGCAGCTAACGCATTAAGCACTCCGCCTGGGGAGTACGACCGC
AAGGTTGAAACTCAAAGGAATTGACGGGGGCCCGCACAAGCGGTGGAGCATGTGGTTTAATTCGAAGCAACGCGAAGAAC
CTTACCAGGTCTTGACATCCCGATGCTATTTCTAGAGATAGGAAGTTACTTCGGTACATCGGTGACAGGTGGTGCATGGT
TGTCGTCAGCTCGTGTCGTGAGATGTTGGGTTAAGTCCCGCAACGAGCGCAACCCTCGTTCTATGTTGCCAGCACGTTAT
GGTGGGGACTCATAGGAGACTGCCGGGGTCAACTCGGAGGAAGGTGGGGATGACGTCAAATCATCATGCCCCTTATGTCT
TGGGCTTCACGCATGCTACAATGGCCGGTACAGAGGGTTGCGATACTGTGAGGTGGAGCTAATCCCTAAAAGCCGGTCTC
AGTTCGGATTGGGGTCTGCAACTCGACCCCATGAAGTCGGAGTCGCTAGTAATCGCAGATCAGCAACGCTGCGGTGAATA
CGTTCCCGGGCCTTGTACACACCGCCCGTCAAGTCACGAAAGTTGGTAACACCCAAAGCCGGTGGCCTAACCTTTTGGAG
GGAGCCGTCTAAGGTGGGATTGGCGATTGGGACTA
>OTU157
AACGCTGGCGGCAGGCTTAACACATGCAAGTCGAGCGGGGAAGGGTAGCTTGCTACCTAACCTAGCGGCGGACGGGTGAG
TAATGCTTAGGAATCTGCCATTTAGTGGGGGACAACATTCCGAAAGGAATGCTAATACCGCATACGTCCTACGGGAGAAA
GCAGGGGATCTTCGGACCTTGCGCTAAATGATGAGCCTAAGTCGGATTAGCTAGTTGGTGGGGTAAAGGCCTACCAAGGC
GACGATCTGTAGCGGGTCTGAGAGGATGATCCGCCACACTGGGACTGAGACACGGCCCAGACTCCTACGGGAGGCAGCAG
TGGGGAATATTGGACAATGGGCGAAAGCCTGATCCAGCCATGCCGCGTGTGTGAAGAAGGCCTTTTGGTTGTAAAGCACT
TTAAGCGAGGAGGAGGCTACCTAGATTAATACTCTAGGATAGTGGACGTTACTCGCAGAATAAGCACCGGCTAACTCTGT
GCCAGCAGCCGCGGTAATACAGAGGGTGCGAGCGTTAATCGGATTTACTGGGCGTAAAGCGTGCGTAGGCGGCTTTTTAA
GTCGGATGTGAAATCCCCGAGCTTAACTTGGGAATTGCATTCGATACTGGGAAGCTAGAGTATGGGAGAGGATGGTAGAA
TTCCAGGTGTAGCGGTGAAATGCGTAGAGATCTGGAGGAATACCGATGGCGAAGGCAGCCATCTGGCCTAATACTGACGC
TGAGGTACGAAAGCATGGGGAGCAAACAGGATTAGATACCCTGGTAGTCCATGCCGTAAACGATGTCTACTAGCCGTTGG
GGCCTTTGAGGCTTTAGTGGCGCAGCTAACGCGATAAGTAGACCGCCTGGGGAGTACGGTCGCAAGACTAAAACTCAAAT
GAATTGACGGGGGCCCGCACAAGCGGTGGAGCATGTGGTTTAATTCGATGCAACGCGAAGAACCTTACCTGGTCTTGACA
TAGTAAGAACTTTCCAGAGATGGATTGGTGCCTTCGGGAACTTACATACAGGTGCTGCATGGCTGTCGTCAGCTCGTGTC
GTGAGATGTTGGGTTAAGTCCCGCAACGAGCGCAACCCTTTTCCTTATTTGCCAGCGGGTTAAGCCGGGAACTTTAAGGA
TACTGCCAGTGACAAACTGGAGGAAGGCGGGGACGACGTCAAGTCATCATGGCCCTTACGACCAGGGCTACACACGTGCT
ACAATGGTCGGTACAAAGGGTTGCTACCTAGCGATAGGATGCTAATCTCAAAAAGCCGATCGTAGTCCGGATTGGAGTCT
GCAACTCGACTCCATGAAGTCGGAATCGCTAGTAATCGCGGATCAGAATGCCGCGGTGAATACGTTCCCGGGCCTTGTAC
ACACCGCCCGTCACACCATGGGAGTTTGTTGCACCAGAAGTAGGTAGTCTAACCGTAAGGAGGACGCTTACCACGGTGTG
GCCGATGACTGGGGTGA
>OTU154
GGATGAACGCTGGCGGCGTGCTTAACACATGCAAGTCGAACGATGAAGCCTAGCTTGCTGGGTGGATTAGTGGCGAACGG
GTGAGTAACACGTGAGTAACCTGCCCTTGACTCTGGGATAAGCCTGGGAAACTGGGTCTAATACCGGATACGACCATTGC
CCGCATGGGTTGGTGGTGGAAAGCTTTTGTGGTTTTGGATGGACTCGCGGCCTATCAGCTTGTTGGTGAGGTAATGGCTC
ACCAAGGCGACGACGGGTAGCCGGCCTGAGAGGGTGACCGGCCACACTGGGACTGAGACACGGCCCAGACTCCTACGGGA
GGCAGCAGTGGGGAATATTGCACAATGGGCGAAAGCCTGATGCAGCGACGCCGCGTGAGGGATGACGGCCTTCGGGTTGT
AAACCTCTTTCAGTAGGGAAGAAGCGAAAGTGACGGTACCTGCAGAAGAAGCGCCGGCTAACTACGTGCCAGCAGCCGCG
GTAATACGTAGGGCGCAAGCGTTATCCGGAATTATTGGGCGTAAAGAGCTCGTAGGCGGTTTGTCGCGTCTGCTGTGAAA
GGCCAGGGCTCAACCCTGGTTCTGCAGTGGGTACGGGCAGACTTGAGTGATGTAGGGGAGACTGGAATTCCTGGTGTAGC
GGTGAAATGCGCAGATATCAGGAGGAACACCGATGGCGAAGGCAGGTCTCTGGGCATTAACTGACGCTGAGGAGCGAAAG
CATGGGGAGCGAACAGGATTAGATACCCTGGTAGTCCATGCCGTAAACGTTGGGCACTAGGTGTGGGGGACATTCCACGT
TTTCCGCGCCGTAGCTAACGCATTAAGTGCCCCGCCTGGGGAGTACGGCCGCAAGGCTAAAACTCAAAGGAATTGACGGG
GGCCCGCACAAGCGGCGGAGCATGCGGATTAATTCGATGCAACGCGAAGAACCTTACCAAGGCTTGACATGGACCGGATC
GCATCAGAGATGGTGTTTCCCTTCGGGGCTGGTTCACAGGTGGTGCATGGTTGTCGTCAGCTCGTGTCGTGAGATGTTGG
GTTAAGTCCCGCAACGAGCGCAACCCTCGTTCCATGTTGCCAGCGCGTAATGGCGGGGACTCATGGGAGACTGCCGGGGT
CAACTCGGAGGAAGGTGGGGACGACGTCAAATCATCATGCCCCTTATGTCTTGGGCTTCACGCATGCTACAATGGCCGGT
ACAAAGGGTTGCGATACTGTGAGGTGGAGCTAATCCCAAAAAGCCGGTCTCAGTTCGGATTGGGGTCTGCAACTCGACCC
CATGAAGTTGGAGTCGCTAGTAATCGCAGATCAGCAACGCTGCGGTGAATACGTTCCCGGGCCTTGTACACACCGCCCGT
CAAGTCACGAAAGTTGGTAACACCCGAAGCCGGTGGCCTAACCCCTTGTGGGAGGGAGCTGTCGAAGGTGGGACTGGCGA
TTGGGACTA
>OTU155
GGATGAACGCTGGCGGCGTGCTTAACACATGCAAGTCGAACGAGAAGTGAAGACGGAAACCTTCGGGCGGAAGACTTTAT
TTCGAGTGGCGGACGGGTGAGTAACGCGTGGGTAACCTGCCTCATACAGGGGGATAACAGTTGGAAACGACTGTTAATAC
CGCATAAGACCACAGCACCGCATGGTGCGGGGGTAAAAACTCCGGTGGTATGAGATGGACCCGCGTTCGATTAGCCAGTT
GGCGGGGTAACGGCCCACCAAAGCGACGATCGATAGCCGATCTGAGAGGATGACCGGCCACATTGGAACTGAGACACGGC
CCAAACTCCTACGGGAGGCAGCAGTGGGGAATATTGCACAATGGGGGAAACCCTGATGCAGCGACGCCGCGTGAGTGAAG
AAGTATTTCGGTATGTAAAGCTCTATCAGCAGGGAAGAAAATGACGGTACCTGAGTAAGAAGCCCCGGCTAACTACGTGC
CAGCAGCCGCGGTAATACGTAGGGGGCAAGCGTTATCCGGATTTACTGGGTGTAAAGGGAGCGCAGACGGCTCTGCAAGT
CTGAAGTGAAAGCCCGCGGCTTAACCGCGGGACTGCTTTGGAAACTGCAAGGCTTGAGTATCGGAGGGGCAGGCGGAATT
CCTAGTGTAGCGGTGAAATGCGTAGATATTAGGAAGAACACCGGTGGCGAAGGCGGCCTGCTGGACGAAAACTGACGTTG
AGGCTCGAAGGCGTGGGGAGCAAACAGGATTAGATACCCTGGTAGTCCACGCGGTAAACGATGAATACTAGGTGTTGGTG
CCCGAAGGGCATCGGTGCCGTCGCAAACGCAATAAGTATTCCACCTGGGGAGTACGTTCGCAAGAATGAAACTCAAAGGA
ATTGACGGGGACCCGCACAAGCAGTGGAGCATGTGGTTTAATTCGAAGCAACGCGAAGAACCTTACCAAATCTTGACATC
CTTCTGACCGCACCGTAATGGGTGCTTTCCTTCGGGACAGGAGTGACAGGTGGTGCATGGTTGTCGTCAGCTCGTGTCGT
GAGATGTTGGGTTAAGTCCCGCAACGAGCGCAACCCCTATTGCCGGTAGCCAGCAGGTAAAGCTGGGCACTCCGGCGAGA
CTGCCCGGGATAACCGGGAGGAAGGCGGGGATGACGTCAAATCATCATGCCCCTTATGATTTGGGCAACACACGTGCTAC
AATGGCGTTAACAAAGAGAAGCGAGAACGCGAGTTTAAGCAAAGCTCAAAAATAACGTCTCAGTTCGGACTGCAGTCTGC
AACTCGACTGCACGAAGCTGGAATTGCTAGTAATCGCGAATCAGCATGTCGCGGTGAATACGTTCCCGGGTCTTGTACAC
ACCGCCCGTCACACCATGGGAGTCAGCAACGCCCGAAGTCAGTGACCCAACCGTAAGGAGGGAGCTGCCGAAGGCGGGGC
GGATAACTGGGGTGA
>OTU14
GGATGAACGCTGGCGGCGTGCCTAATACATGCAAGTCGAGCGAACGGACGAGAAGCTTGCTTCTCTGATGTTAGCGGCGG
ACGGGTGAGTAACACGTGGATAACCTACCTATAAGACTGGGATAACTTCGGGAAACCGGAGCTAATACCGGATAATATTT
TGAACCGCATGGTTCAAAAGTGAAAGACGGTCTTGCTGTCACTTATAGATGGATCCGCGCTGCATTAGCTAGTTGGTAAG
GTAACGGCTTACCAAGGCAACGATGCATAGCCGACCTGAGAGGGTGATCGGCCACACTGGAACTGAGACACGGTCCAGAC
TCCTACGGGAGGCAGCAGTAGGGAATCTTCCGCAATGGGCGAAAGCCTGACGGAGCAACGCCGCGTGAGTGATGAAGGTC
TTCGGATCGTAAAACTCTGTTATTAGGGAAGAACATATGTGTAAGTAACTGTGCACATCTTGACGGTACCTAATCAGAAA
GCCACGGCTAACTACGTGCCAGCAGCCGCGGTAATACGTAGGTGGCAAGCGTTATCCGGAATTATTGGGCGTAAAGCGCG
CGTAGGCGGTTTTTTAAGTCTGATGTGAAAGCCCACGGCTCAACCGTGGAGGGTCATTGGAAACTGGAAAACTTGAGTGC
AGAAGAGGAAAGTGGAATTCCATGTGTAGCGGTGAAATGCGCAGAGATATGGAGGAACACCAGTGGCGAAGGCGACTTTC
TGGTCTGTAACTGACGCTGATGTGCGAAAGCGTGGGGATCAAACAGGATTAGATACCCTGGTAGTCCACGCCGTAAACGA
TGAGTGCTAAGTGTTAGGGGGTTTCCGCCCCTTAGTGCTGCAGCTAACGCATTAAGCACTCCGCCTGGGGAGTACGACCG
CAAGGTTGAAACTCAAAGGAATTGACGGGGACCCGCACAAGCGGTGGAGCATGTGGTTTAATTCGAAGCAACGCGAAGAA
CCTTACCAAATCTTGACATCCTTTGACAACTCTAGAGATAGAGCCTTCCCCTTCGGGGGACAAAGTGACAGGTGGTGCAT
GGTTGTCGTCAGCTCGTGTCGTGAGATGTTGGGTTAAGTCCCGCAACGAGCGCAACCCTTAAGCTTAGTTGCCATCATTA
AGTTGGGCACTCTAAGTTGACTGCCGGTGACAAACCGGAGGAAGGTGGGGATGACGTCAAATCATCATGCCCCTTATGAT
TTGGGCTACACACGTGCTACAATGGACAATACAAAGGGCAGCGAAACCGCGAGGTCAAGCAAATCCCATAAAGTTGTTCT
CAGTTCGGATTGTAGTCTGCAACTCGACTACATGAAGCTGGAATCGCTAGTAATCGTAGATCAGCATGCTACGGTGAATA
CGTTCCCGGGTCTTGTACACACCGCCCGTCACACCACGAGAGTTTGTAACACCCGAAGCCGGTGGAGTAACCTTTTAGGA
GCTAGCCGTCGAAGGTGGGACAAATGATTGGGGTGA
>OTU15
CGAACGCTGGCGGCGTGCTTAACACATGCAAGTCGAACGAAGAGCGATGGAAGCTTGCTTCTATCAATCTTAGTGGCGAA
CGGGTGAGTAACGCGTAATCAACCTGCCCTTCAGAGGGGGACAACAGTTGGAAACGACTGCTAATACCGCATACGATCTA
ACCTCGGCATCGAGGATAGATGAAAGGTGGCCTCTATTTATAAGCTATCACTGAAGGAGGGGATTGCGTCTGATTAGCTA
GTTGGAGGGGTAACGGCCCACCAAGGCGATGATCAGTAGCCGGTCTGAGAGGATGAACGGCCACATTGGGACTGAGACAC
GGCCCAGACTCCTACGGGAGGCAGCAGTGGGGAATCTTCCGCAATGGACGAAAGTCTGACGGAGCAACGCCGCGTGAGTG
ATGACGGCCTTCGGGTTGTAAAGCTCTGTTAATCGGGACGAAAGGCCTTCTTGCGAATAGTTAGAAGGATTGACGGTACC
GGAATAGAAAGCCACGGCTAACTACGTGCCAGCAGCCGCGGTAATACGTAGGTGGCAAGCGTTGTCCGGAATTATTGGGC
GTAAAGCGCGCGCAGGCGGATTGGTCAGTCTGTCTTAAAAGTTCGGGGCTTAACCCCGTGATGGGATGGAAACTGCCAAT
CTAGAGTATCGGAGAGGAAAGTGGAATTCCTAGTGTAGCGGTGAAATGCGTAGATATTAGGAAGAACACCAGTGGCGAAG
GCGACTTTCTGGACGAAAACTGACGCTGAGGCGCGAAAGCCAGGGGAGCGAACGGGATTAGATACCCCGGTAGTCCTGGC
CGTAAACGATGGGTACTAGGTGTAGGAGGTATCGACCCCTTCTGTGCCGGAGTTAACGCAATAAGTACCCCGCCTGGGGA
GTACGACCGCAAGGTTGAAACTCAAAGGAATTGACGGGGGCCCGCACAAGCGGTGGAGTATGTGGTTTAATTCGACGCAA
CGCGAAGAACCTTACCAGGTCTTGACATTGATGGACAGAACCAGAGATGGTTCCTCTTCTTCGGAAGCCAGAAAACAGGT
GGTGCACGGTTGTCGTCAGCTCGTGTCGTGAGATGTTGGGTTAAGTCCCGCAACGAGCGCAACCCCTATCTTATGTTGCC
AGCACTTCGGGTGGGAACTCATGAGAGACTGCCGCAGACAATGCGGAGGAAGGCGGGGATGACGTCAAATCATCATGCCC
CTTATGACCTGGGCTACACACGTACTACAATGGGAGTTAATAGACGGAAGCAATACCGCGAGGTGGAGCAAACCCGAGAA
ACACTCTCTCAGTTCGGATCGTAGGCTGCAACTCGCCTACGTGAAGTCGGAATCGCTAGTAATCGCAGGTCAGCATACTG
CGGTGAATACGTTCCCGGGCCTTGTACACACCGCCCGTCACACCACGAAAGTCGGAAGTGCCCAAAGCCGGTGGGGTAAC
CTTCGGGAGCCAGCCGTCTAAGGTAAAGTCGATGATTGGGGTGA
>OTU16
TGAACGCTGGCGGCAGGCCTAACACATGCAAGTCGAACGGTAGCACAGAGAGCTTGCTCTCGGGTGACGAGTGGCGGACG
GGTGAGTAATGTCTGGGAAACTGCCCGATGGAGGGGGATAACTACTGGAAACGGTAGCTAATACCGCATAACGTCGCAAG
ACCAAAGAGGGGGACCTTAGGGCCTCTTGCCATCGGATGTGCCCAGATGGGATTAGCTTGTAGGTGAGGTAACGGCTCAC
CTAGGCGACGATCCCTAGCTGGTCTGAGAGGATGACCAGCCACACTGGAACTGAGACACGGTCCAGACTCCTACGGGAGG
CAGCAGTGGGGAATATTGCACAATGGGCGCAAGCCTGATGCAGCCATGCCGCGTGTATGAAGAAGGCCTTCGGGTTGTAA
AGTACTTTCAGCGGGGAGGAAGGGAGTGAGGTTAATAACCTTATTCATTGACGTTACCCGCAGAAGAAGCACCGGCTAAC
TCCGTGCCAGCAGCCGCGGTAATACGGAGGGTGCAAGCGTTAATCGGAATTACTGGGCGTAAAGCGCACGCAGGCGGTCT
GTCAAGTCGGATGTGAAATCCCCGGGCTCAACCTGGGAACTGCATTCGAAACTGGCAGGCTGGAGTCTTGTAGAGGGGGG
TAGAATTCCAGGTGTAGCGGTGAAATGCGTAGAGATCTGGAGGAATACCGGTGGCGAAGGCGGCCCCCTGGACAAAGACT
GACGCTCAGGTGCGAAAGCGTGGGGAGCAAACAGGATTAGATACCCTGGTAGTCCACGCTGTAAACGATGTCGACTTGGA
GGTTGTTCCCTTGAGGAGTGGCTTCCGGAGCTAACGCGTTAAGTCGACCGCCTGGGGAGTACGGCCGCAAGGTTAAAACT
CAAATGAATTGACGGGGGCCCGCACAAGCGGTGGAGCATGTGGTTTAATTCGATGCAACGCGAAGAACCTTACCTACTCT
TGACATCCAGAGAACTTAGCAGAGATGCTTTGGTGCCTTCGGGAACTCTGAGACAGGTGCTGCATGGCTGTCGTCAGCTC
GTGTTGTGAAATGTTGGGTTAAGTCCCGCAACGAGCGCAACCCTTATCCTTTGTTGCCAGCGATTAGGTCGGGAACTCAA
AGGAGACTGCCAGTGATAAACTGGAGGAAGGTGGGGATGACGTCAAGTCATCATGGCCCTTACGAGTAGGGCTACACACG
TGCTACAATGGCATATACAAAGAGAAGCGACCTCGCGAGAGCAAGCGGACCTCATAAAGTATGTCGTAGTCCGGATTGGA
GTCTGCAACTCGACTCCATGAAGTCGGAATCGCTAGTAATCGTGGATCAGAATGCCACGGTGAATACGTTCCCGGGCCTT
GTACACACCGCCCGTCACACCATGGGAGTGGGTTGCAAAAGAAGTAGGTAGCTTAACCTTCGGGAGGGCGCTTACCACTT
TGTGATTCATGA
>OTU17
TGCCTAATACATGCAAGTAGAACGCTGAAGGAGGAGCTTGCTTCTCTGGATGAGTTGCGAACGGGTGAGTAACGCGTAGG
TAACCTGCCTGGTAGCGGGGGATAACTATTGGAAACGATAGCTAATACCGCATAAGAGCAGTTGTTGCATGACAGCTGTT
TAAAAGGTGCAATTGCACCACTACCAGATGGACCTGCGTTGTATTAGCTAGTTGGTGAGGTAACGGCTCACCAAGGCGAC
GATACATAGCCGACCTGAGAGGGTGATCGGCCACACTGGGACTGAGACACGGCCCAGACTCCTACGGGAGGCAGCAGTAG
GGAATCTTCGGCAATGGGGGCAACCCTGACCGAGCAACGCCGCGTGAGTGAAGAAGGTTTTCGGATCGTAAAGCTCTGTT
GTAAGAGAAGAACGAGTGTGAGAGTGGAAAGTTCACGCTGTGACGGTATCTTACCAGAAAGGGACGGCTAACTACGTGCC
AGCAGCCGCGGTAATACGTAGGTCCCGAGCGTTATCCGGATTTATTGGGCGTAAAGCGAGCGCAGGCGGTTAGATAAGTC
TGAAGTTAAAGGCTGTGGCTTAACCATAGTACGCTTTGGAAACTGTTTAACTTGAGTGCAAGAGGGGAGAGTGGAATTCC
ATGTGTAGCGGTGAAATGCGTAGATATATGGAGGAACACCGGTGGCGAAAGCGGCTCTCTGGCTTGTAACTGACGCTGAG
GCTCGAAAGCGTGGGGAGCAAACAGGATTAGATACCCTGGTAGTCCACGCCGTAAACGATGAGTGCTAGGTGTTAGACCC
TTTCCGGGGTTTAGTGCCGCAGCTAACGCATTAAGCACTCCGCCTGGGGAGTACGACCGCAAGGTTGAAACTCAAAGGAA
TTGACGGGGGCCCGCACAAGCGGTGGAGCATGTGGTTTAATTCGAAGCAACGCGAAGAACCTTACCAGGTCTTGACATCC
CGATGCCATTTCTAGAGATAGGAAGTTACTTCGGTACATCGGTGACAGGTGGTGCATGGTTGTCGTCAGCTCGTGTCGTG
AGATGTTGGGTTAAGTCCCGCAACGAGCGCAACCCCTATTGTTAGTTGCCATCATTCAGTTGGGCACTCTAGCGAGACTG
CCGGTAATAAACCGGAGGAAGGTGGGGATGACGTCAAATCATCATGCCCCTTATGACCTGGGCTACACACGTGCTACAAT
GGCTGGTACAACGAGTCGCGAGTCGGTGACGGCAAGCTAATCTCTTAAAGCCAGTCTCAGTTCGGATTGTAGGCTGCAAC
TCGCCTACATGAAGTCGGAATCGCTAGTAATCGCGGATCAGCACGCCGCGGTGAATACG
>OTU10
GGATGAACGCTGGCGGCGTGCCTAATACATGCAAGTCGAACGCTTCACTTCGGTGAAGAGTGGCGAACGGGTGAGTAATA
CATAAGTAACCTGGCATCTACAGGGGGATAACTGATGGAAACGTCAGCTAAGACCGCATAGGTGTAGAGATCGCATGAAC
TCTATATGAAAAGTGCTACGGGACTGGTAGATGATGGACTTATGGCGCATTAGCTGGTTGGTAGGGTAACGGCCTACCAA
GGCGACGATGCGTAGCCGACCTGAGAGGGTGACCGGCCACACTGGGACTGAGACACGGCCCAGACTCCTACGGGAGGCAG
CAGTAGGGAATTTTCGGCAATGGGGGAAACCCTGACCGAGCAACGCCGCGTGAAGGAAGAAGTAATTCGTTATGTAAACT
TCTGTCATAGAGGAAGAACGGTGGATATAGGGAATGATATCCAAGTGACGGTACTCTATAAGAAAGCCACGGCTAACTAC
GTGCCAGCAGCCGCGGTAATACGTAGGTGGCGAGCGTTATCCGGAATTATTGGGCGTAAAGAGGGAGCAGGCGGCACTAA
GGGTCTGTGGTGAAAGATCGAAGCTTAACTTCGGTAAGCCATGGAAACCGTAGAGCTAGAGTGTGTGAGAGGATCGTGGA
ATTCCATGTGTAGCGGTGAAATGCGTAGATATATGGAGGAACACCAGTGGCGAAGGCGACGATCTGGCGCATAACTGACG
CTCAGTCCCGAAAGCGTGGGGAGCAAATAGGATTAGATACCCTAGTAGTCCACGCCGTAAACGATGAGTACTAAGTGTTG
GGAGTCAAATCTCAGTGCTGCAGTTAACGCAATAAGTACTCCGCCTGAGTAGTACGTTCGCAAGAATGAAACTCAAAGGA
ATTGACGGGGGCCCGCACAAGCGGTGGAGCATGTGGTTTAATTCGAAGCAACGCGAAGAACCTTACCAGGTCTTGACATC
GATCTAAAGGCTCCAGAGATGGAGAGATAGCTATAGAGAAGACAGGTGGTGCATGGTTGTCGTCAGCTCGTGTCGTGAGA
TGTTGGGTTAAGTCCCGCAACGAGCGCAACCCCTGTTGCCAGTTGCCAGCATTAAGTTGGGGACTCTGGCGAGACTGCCG
GTGACAAGCCGGAGGAAGGCGGGGATGACGTCAAATCATCATGCCCCTTATGACCTGGGCTACACACGTGCTACAATGGA
CAGAGCAGAGGGAAGCGAAGCCGCGAGGTGGAGCGAAACCCATAAAACTGTTCTCAGTTCGGACTGCAGTCTGCAACTCG
ACTGCACGAAGATGGAATCGCTAGTAATCGCGAATCAGCATGTCGCGGTGAATACGTTCTCGGGCCTTGTACACACCGCC
CGTCACACCATGAGAGTCGGTAACACCCGAAGCCGGTGGCCTAACCGCAAGGAAGGAGCTGTCTAAGGTGGGACTGATGA
TTGGGGTGA
>OTU11
GCGTGCTTAACACATGCAAGTCGAACGATGAAGCCTAGCTTGCTAGGTGGATTAGTGGCGAACGGGTGAGTAATACGTGA
GTAACCTACCTTTAACTCTGGGATAAGCCTGGGAAACTGGGTCTAATACCGGATACGACCAATCTCCGCATGGGGTGTTG
GTGGAAAGCGTTATGTAGTGGTTATAGATGGGCTCACGGCCTATCAGCTTGTTGGTGAGGTAACGGCTCACCAAGGCGAC
GACGGGTAGCCGGCCTGAGAGGGTGACCGGCCACACTGGGACTGAGACACGGCCCAGACTCCTACGGGAGGCAGCAGTGG
GGAATATTGCACAATGGGCGCAAGCCTGATGCAGCGACGCCGCGTGAGGGATGACGGCCTTCGGGTTGTAAACCTCTGTT
AGCAGGGAAGAAGAGAAATTGACGGTACCTGCAGAGAAAGCGCCGGCTAACTACGTGCCAGCAGCCGCGGTAATACGTAG
GGCGCGAGCGTTGTCCGGAATTATTGGGCGTAAAGAGCTTGTAGGCGGTTTGTCGCGTCTGCTGTGAAAGGCCGGGGCTT
AACTCCGTGTATTGCAGTGGGTACGGGCAGACTAGAGTGCAGTAGGGGAGACTGGAACTCCTGGTGTAGCGGTGGAATGC
GCAGATATCAGGAAGAACACCGATGGCGAAGGCAGGTCTCTGGGCTGTAACTGACGCTGAGAAGCGAAAGCATGGGGAGC
GAACAGGATTAGATACCCTGGTAGTCCATGCCGTAAACGTTGGGCACTAGGTGTGGGGGACATTCCACGTTTTCCGCGCC
GTAGCTAACGCATTAAGTGCCCCGCCTGGGGAGTACGGCCGCAAGGCTAAAACTCAAAGAAATTGACGGGGGCCCGCACA
AGCGGCGGAGCATGCGGATTAATTCGATGCAACGCGAAGAACCTTACCAAGGCTTGACATATACTGGACCGCATCAGAGA
TGGTGTTTCCCTTCGGGGCTGGTATACAGGTGGTGCATGGTTGTCGTCAGCTCGTGTCGTGAGATGTTGGGTTAAGTCCC
GCAACGAGCGCAACCCTCGTTCTATGTTGCCAGCACGTTATGGTGGGGACTCATAGGAGACTGCCGGGGTCAACTCGGAG
GAAGGTGGGGATGACGTCAAATCATCATGCCCCTTATGTCTTGGGCTTCACGCATGCTACAATGGCCGGTACAGAGGGTT
GCGATACTGTGAGGTGGAGCTAATCCCTAAAAGCCGGTCTCAGTTCGGATTGGGGTCTGCAACTCGACCCCATGAAGTCG
GAGTCGCTAGTAATCGCAGATCAGCAACGCTGCGGTGAATACGTTCCCGGGCCTTGTACACACCGCCCGTCAAGTCACGA
AAGTTGGTAACACCCAAAGCCGGTGGCCTAACCTTTTGGAGGGAGCCGTCTAAGGTGGGATTGGCGATTGGGACT
>OTU12
GATTGAACGCTGGCGGCAGGCCTAACACATGCAAGTCGAGCGGTAGAGAGAAGCTTGCTTCTCTTGAGAGCGGCGGACGG
GTGAGTAATGCCTAGGAATCTGCCTGGTAGTGGGGGATAACGTTCGGAAACGGACGCTAATACCGCATACGTCCTACGGG
AGAAAGCAGGGGACCTTCGGGCCTTGCGCTATCAGATGAGCCTAGGTCGGATTAGCTAGTTGGTGAGGTAATGGCTCACC
AAGGCGACGATCCGTAACTGGTCTGAGAGGATGATCAGTCACACTGGAACTGAGACACGGTCCAGACTCCTACGGGAGGC
AGCAGTGGGGAATATTGGACAATGGGCGAAAGCCTGATCCAGCCATGCCGCGTGTGTGAAGAAGGTCTTCGGATTGTAAA
GCACTTTAAGTTGGGAGGAAGGGTTGTAGATTAATACTCTGCAATTTTGACGTTACCGACAGAATAAGCACCGGCTAACT
CTGTGCCAGCAGCCGCGGTAATACAGAGGGTGCAAGCGTTAATCGGAATTACTGGGCGTAAAGCGCGCGTAGGTGGTTTG
TTAAGTTGGATGTGAAATCCCCGGGCTCAACCTGGGAACTGCATTCAAAACTGACTGACTAGAGTATGGTAGAGGGTGGT
GGAATTTCCTGTGTAGCGGTGAAATGCGTAGATATAGGAAGGAACACCAGTGGCGAAGGCGACCACCTGGACTAATACTG
ACACTGAGGTGCGAAAGCGTGGGGAGCAAACAGGATTAGATACCCTGGTAGTCCACGCCGTAAACGATGTCAACTAGCCG
TTGGAAGCCTTGAGCTTTTAGTGGCGCAGCTAACGCATTAAGTTGACCGCCTGGGGAGTACGGCCGCAAGGTTAAAACTC
AAATGAATTGACGGGGGCCCGCACAAGCGGTGGAGCATGTGGTTTAATTCGAAGCAACGCGAAGAACCTTACCAGGCCTT
GACATCCAATGAACTTTCTAGAGATAGATTGGTGCCTTCGGGAACATTGAGACAGGTGCTGCATGGCTGTCGTCAGCTCG
TGTCGTGAGATGTTGGGTTAAGTCCCGTAACGAGCGCAACCCTTGTCCTTAGTTACCAGCACGTTATGGTGGGCACTCTA
AGGAGACTGCCGGTGACAAACCGGAGGAAGGTGGGGATGACGTCAAGTCATCATGGCCCTTACGGCCTGGGCTACACACG
TGCTACAATGGTCGGTACAGAGGGTTGCCAAGCCGCGAGGTGGAGCTAATCCCATAAAACCGATCGTAGTCCGGATCGCA
GTCTGCAACTCGACTGCGTGAAGTCGGAATCGCTAGTAATCGCGAATCAGAATGTCGCGGTGAATACGTTCCCGGGCCTT
GTACACACCGCCCGTCACACCATGGGAGTGGGTTGCACCAGAAGTAGCTAGTCTAACCTTCGGGAGGACGGTTACCACGG
TGTGATTCATGACTGGGGTGA
>OTU13
GATGAACGCTGGCGGCGTGCCTAATACATGCAAGTCGAACGAGTTCTGATTATTGAAAGGTGCTTGCATCTTGATTTAAT
TTTGAACGAGTGGCGGACGGGTGAGTAACACGTGGGTAACCTGCCCTTAAGTGGGGGATAACATTTGGAAACAGATGCTA
ATACCGCATAAATCCAAGAACCGCATGGTTCTTGGCTGAAAGATGGCGTAAGCTATCGCTTTTGGATGGACCCGCGGCGT
ATTAGCTAGTTGGTGAGGTAACGGCTCACCAAGGCAATGATACGTAGCCGAACTGAGAGGTTGATCGGCCACATTGGGAC
TGAGACACGGCCCAAACTCCTACGGGAGGCAGCAGTAGGGAATCTTCCACAATGGACGCAAGTCTGATGGAGCAACGCCG
CGTGAGTGAAGAAGGCTTTCGGGTCGTAAAACTCTGTTGTTGGAGAAGAATGGTCGGCAGAGTAACTGTTGTCGGCGTGA
CGGTATCCAACCAGAAAGCCACGGCTAACTACGTGCCAGCAGCCGCGGTAATACGTAGGTGGCAAGCGTTATCCGGATTT
ATTGGGCGTAAAGCGAGCGCAGGCGGTTTTTTAAGTCTGATGTGAAAGCCCTCGGCTTAACCGAGGAAGTGCATCGGAAA
CTGGGAAACTTGAGTGCAGAAGAGGACAGTGGAACTCCATGTGTAGCGGTGAAATGCGTAGATATATGGAAGAACACCAG
TGGCGAAGGCGGCTGTCTGGTCTGTAACTGACGCTGAGGCTCGAAAGCATGGGTAGCGAACAGGATTAGATACCCTGGTA
GTCCATGCCGTAAACGATGAATGCTAGGTGTTGGAGGGTTTCCGCCCTTCAGTGCCGCAGCTAACGCATTAAGCATTCCG
CCTGGGGAGTACGACCGCAAGGTTGAAACTCAAAGGAATTGACGGGGGCCCGCACAAGCGGTGGAGCATGTGGTTTAATT
CGAAGCAACGCGAAGAACCTTACCAGGTCTTGACATCTTTTGATCACCTGAGAGATCAGGTTTCCCCTTCGGGGGCAAAA
TGACAGGTGGTGCATGGTTGTCGTCAGCTCGTGTCGTGAGATGTTGGGTTAAGTCCCGCAACGAGCGCAACCCTTATGAC
TAGTTGCCAGCATTTAGTTGGGCACTCTAGTAAGACTGCCGGTGACAAACCGGAGGAAGGTGGGGATGACGTCAAATCAT
CATGCCCCTTATGACCTGGGCTACACACGTGCTACAATGGATGGTACAACGAGTTGCGAGACCGCGAGGTCAAGCTAATC
TCTTAAAGCCATTCTCAGTTCGGACTGTAGGCTGCAACTCGCCTACACGAAGTCGGAATCGCTAGTAATCGCGGATCAGC
ACGCCGCGGTGAATACGTTCCCGGGCCTTGTACACACCGCCCGTCACACCATGAGAGTTTGTAACACCCGAAGCCGGTGG
CGTAACCCTTTTAGGGAGCGAGCCGTCTAAGGTGGGACAAATGATTAGGGTGA
>OTU18
GGATGAACGCTGGCGGCGTGCTTAACACATGCAAGTCGAACGGGATCCCTGGCAGCTTGCTGTCGGGGTGAGAGTGGCGA
ACGGGTGAGTAATGCGTGACCAACCTGCCCTGTGCACCGGAATAGCTCCTGGAAACGGGTGGTAATACCGGATGCTCCGC
TCCATCGCATGGTGGGGTGGGAAATGCTTTTGCGGCATGGGATGGGGTCGCGTCCTATCAGCTTGTTGGCGGGGTGATGG
CCCACCAAGGCGTTGACGGGTAGCCGGCCTGAGAGGGTGACCGGCCACATTGGGACTGAGATACGGCCCAGACTCCTACG
GGAGGCAGCAGTGGGGAATATTGCACAATGGGCGCAAGCCTGATGCAGCGACGCCGCGTGCGGGATGGAGGCCTTCGGGT
TGTAAACCGCTTTTGTTCAAGGGCAAGGCACGGTTTCGGCCGTGTTGAGTGGATTGTTCGAATAAGCACCGGCTAACTAC
GTGCCAGCAGCCGCGGTAATACGTAGGGTGCGAGCGTTATCCGGATTTATTGGGCGTAAAGGGCTCGTAGGCGGTTCGTC
GCGTCCGGTGTGAAAGTCCATCGCCTAACGGTGGATCTGCGCCGGGTACGGGCGGGCTGGAGTGCGGTAGGGGAGACTGG
AATTCCCGGTGTAACGGTGGAATGTGTAGATATCGGGAAGAACACCAATGGCGAAGGCAGGTCTCTGGGCCGTCACTGAC
GCTGAGGAGCGAAAGCGTGGGGAGCGAACAGGATTAGATACCCTGGTAGTCCACGCCGTAAACGGTGGATGCTGGATGTG
GGGCCCTTTCCACGGGTCCCGTGTCGGAGCCAACGCGTTAAGCATCCCGCCTGGGGAGTACGGCCGCAAGGCTAAAACTC
AAAGAAATTGACGGGGGCCCGCACAAGCGGCGGAGCATGCGGATTAATTCGATGCAACGCGAAGAACCTTACCTGGGCTT
GACATGTGCCGGATCGCCGTGGAGACACGGTTTCCCTTCGGGGCCGGTTCACAGGTGGTGCATGGTCGTCGTCAGCTCGT
GTCGTGAGATGTTGGGTTAAGTCCCGCAACGAGCGCAACCCTCGCCGCATGTTGCCAGCGGGTGATGCCGGGAACTCATG
TGGGACCGCCGGGGTCAACTCGGAGGAAGGTGGGGATGACGTCAGATCATCATGCCCCTTACGTCCAGGGCTTCACGCAT
GCTACAATGGCCGGTACAACGCGGTGCGACACGGTGACGTGGGGCGGATCGCTGAAAACCGGTCTCAGTTCGGATCGCAG
TCTGCAACTCGACTGCGTGAAGGCGGAGTCGCTAGTAATCGCGGATCAGCAACGCCGCGGTGAATGCGTTCCCGGGCCTT
GTACACACCGCCCGTCAAGTCATGAAAGTGGGTAGCACCCGAAGCCGGTGGCCCGACCCTTGTGGGGGGAGCCGTCTAAG
GTGAGACTCGTGATTGGGACTA
>OTU19
GGATGAACGCTAGCTACAGGCTTAACACATGCAAGTCGAGGGGCAGCATGGTCTTAGCTTGCTAAGGCCGATGGCGACCG
GCGCACGGGTGAGTAACACGTATCCAACCTGCCGTCTACTCTTGGACAGCCTTCTGAAAGGAAGATTAATACAAGATGGC
ATCATGAGTCCGCATGTTCACATGATTAAAGGTATTCCGGTAGACGATGGGGATGCGTTCCATTAGATAGTAGGCGGGGT
AACGGCCCACCTAGTCTTCGATGGATAGGGGTTCTGAGAGGAAGGTCCCCCACATTGGAACTGAGACACGGTCCAAACTC
CTACGGGAGGCAGCAGTGAGGAATATTGGTCAATGGGCGAGAGCCTGAACCAGCCAAGTAGCGTGAAGGATGACTGCCCT
ATGGGTTGTAAACTTCTTTTATAAAGGAATAAAGTCGGGTATGTATACCCGTTTGCATGTACTTTATGAATAAGGATCGG
CTAACTCCGTGCCAGCAGCCGCGGTAATACGGAGGATCCGAGCGTTATCCGGATTTATTGGGTTTAAAGGGAGCGTAGAT
GGATGTTTAAGTCAGTTGTGAAAGTTTGCGGCTCAACCGTAAAATTGCAGTTGATACTGGATATCTTGAGTGCAGTTGAG
GCAGGCGGAATTCGTGGTGTAGCGGTGAAATGCTTAGATATCACGAAGAACTCCGATTGCGAAGGCAGCCTGCTAAGCTG
CAACTGACATTGAGGCTCGAAAGTGTGGGTATCAAACAGGATTAGATACCCTGGTAGTCCACACGGTAAACGATGAATAC
TCGCTGTTTGCGATATACTGCAAGCGGCCAAGCGAAAGCGTTAAGTATTCCACCTGGGGAGTACGCCGGCAACGGTGAAA
CTCAAAGGAATTGACGGGGGCCCGCACAAGCGGAGGAACATGTGGTTTAATTCGATGATACGCGAGGAACCTTACCCGGG
CTTAAATTGCAGATGAATTACGGTGAAAGCCGTAAGCCGCAAGGCATCTGTGAAGGTGCTGCATGGTTGTCGTCAGCTCG
TGCCGTGAGGTGTCGGCTTAAGTGCCATAACGAGCGCAACCCTTGTTGTCAGTTACTAACAGGTTCCGCTGAGGACTCTG
ACAAGACTGCCATCGTAAGATGTGAGGAAGGTGGGGATGACGTCAAATCAGCACGGCCCTTACGTCCGGGGCTACACACG
TGTTACAATGGGGGGTACAGAGGGCCGCTACCACGCGAGTGGATGCCAATCCCCAAAACCTCTCTCAGTTCGGACTGGAG
TCTGCAACCCGACTCCACGAAGCTGGATTCGCTAGTAATCGCGCATCAGCCACGGCGCGGTGAATACGTTCCCGGGCCTT
GTACACACCGCCCGTCAAGCCATGGGAGCCGGGGGTACCTGAAGTGCGTAACCGCGAGGAGCGCCCTAGGGTAAAACTGG
TGACTGGGGCTA
>OTU98
GGACGAACGCTGGCGGCGTGCCTAATACATGCAAGTCGAACGCTTCTTTTTCCACCGGAGCTTGCTCCACCGGAAAAAGA
GGAGTGGCGAACGGGTGAGTAACACGTGGGTAACCTGCCCATTAGAAGGGGATAACACTTGGAAACAGGTGCTAATACCG
TATAACAATCAAAACCGCATGGTTTTGATTTGAAAGGCGCTTTCGGGTGTCGCTGATGGATGGACCCGCGGTGCATTAGC
TAGTTGGTGAGGTAACGGCTCACCAAGGCCACGATGCATAGCCGACCTGAGAGGGTGATCGGCCACATTGGGACTGAGAC
ACGGCCCAAACTCCTACGGGAGGCAGCAGTAGGGAATCTTCGGCAATGGACGAAAGTCTGACCGAGCAACGCCGCGTGAG
TGAAGAAGGTTTTCGGATCGTAAAACTCTGTTGTTAGAGAAGAACAAGGATGAGAGTAACTGTTCATCCCTTGACGGTAT
CTAACCAGAAAGCCACGGCTAACTACGTGCCAGCAGCCGCGGTAATACGTAGGTGGCAAGCGTTGTCCGGATTTATTGGG
CGTAAAGCGAGCGCAGGCGGTTTCTTAAGTCTGATGTGAAAGCCCCCGGCTCAACCGGGGAGGGTCATTGGAAACTGGGA
GACTTGAGTGCAGAAGAGGAGAGTGGAATTCCATGTGTAGCGGTGAAATGCGTAGATATATGGAGGAACACCAGTGGCGA
AGGCGGCTCTCTGGTCTGTAACTGACGCTGAGGCTCGAAAGCGTGGGGAGCAAACAGGATTAGATACCCTGGTAGTCCAC
GCCGTAAACGATGAGTGCTAAGTGTTGGAGGGTTTCCGCCCTTCAGTGCTGCAGCTAACGCATTAAGCACTCCGCCTGGG
GAGTACGACCGCAAGGTTGAAACTCAAAGGAATTGACGGGGGCCCGCACAAGCGGTGGAGCATGTGGTTTAATTCGAAGC
AACGCGAAGAACCTTACCAGGTCTTGACATCCCGATGCTATTTCTAGAGATAGGAAGTTACTTCGGTACATCGGTGACAG
GTGGTGCATGGTTGTCGTCAGCTCGTGTCGTGAGATGTTGGGTTAAGTCCCGCAACGAGCGCAACCCCTATTGTTAGTTG
CCATCATTCAGTTGGGCACTCTAGCGAGACTGCCGGTAATAAACCGGAGGAAGGTGGGGATGACGTCAAATCATCATGCC
CCTTATGACCTGGGCTACACACGTGCTACAATGGTTGGTACAACGAGTTGCGAGTCGGTGACGGCGAGCTAATCTCTTAA
AGCCAATCTCAGTTCGGATTGTAGGCTGCAACTCGCCTACATGAAGTCGGAATCGCTAGTAATCGCGGATCAGCACGCCG
CGGTGAATACGTTCCCGGGCCTTGTACACACCGCCCGTCACACCACGAGAGTTTGTAACACCCGAAGTCGGTGAGGTAAC
CTTATGGAGCCAGCCGCCTAAGGTGGGATAGATGATTGGGGTGA
>OTU99
GGACGAACGCTGGCGGCGTGCCTAATACATGCAAGTCGAACGCTTCTTTTTCCACCGGAGCTTGCTCCACCGGAAAAAGA
AGAGTGGCGAACGGGTGAGTAACACGTGGGTAACCTGCCCATCAGAAGGGGATAACACTTGGAAACAGGTGCTAATACCG
TATAACAATCAAAACCGCATGGTTTTGATTTGAAAGGCGCTTTCGGGTGTCGCTGATGGATGGACCCGCGGTGCATTAGC
TAGTTGGTGAGGTAACGGCTCACCAAGGCCACGATGCATAGCCGACCTGAGAGGGTGATCGGCCACATTGGGACTGAGAC
ACGGCCCAAACTCCTACGGGAGGCAGCAGTAGGGAATCTTCGGCAATGGACGAAAGTCTGACCGAGCAACGCCGCGTGAG
TGAAGAAGGTTTTCGGATCGTAAAGCTCTGTTGTAAGTCAAGAACGAGTGTGAGAGTGGAAAGTTCACACTGTGACGGTA
GCTTACCAGAAAGGGACGGCTAACTACGTGCCAGCAGCCGCGGTAATACGTAGGTCCCGAGCGTTGTCCGGATTTATTGG
GCGTAAAGCGAGCGCAGGCGGTTTGATAAGTCTGAAGTTAAAGGCTGTGGCTCAACCATAGTTCGCTTTGGAAACTGTCA
AACTTGAGTGCAGAAGGGGAGAGTGGAATTCCATGTGTAGCGGTGAAATGCGTAGATATATGGAGGAACACCGGTGGCGA
AAGCGGCTCTCTGGTCTGTAACTGACGCTGAGGCTCGAAAGCGTGGGGAGCGAACAGGATTAGATACCCTGGTAGTCCAC
GCCGTAAACGATGAGTGCTAGGTGTTGGGTCCTTTCCGGGATTCAGTGCCGCAGCTAACGCATTAAGCACTCCGCCTGGG
GAGTACGACCGCAAGGTTGAAACTCAAAGGAATTGACGGGGGCCCGCACAAGCGGTGGAGCATGTGGTTTAATTCGAAGC
AACGCGAAGAACCTTACCAGGTCTTGACATCCCGATGCTATTTCTAGAGATAGGAAGTTACTTCGGTACATCGGTGACAG
GTGGTGCATGGTTGTCGTCAGCTCGTGTCGTGAGATGTTGGGTTAAGTCCCGCAACGAGCGCAACCCCTATTGTTAGTTG
CCATCATTCAGTTGGGCACTCTAGCGAGACTGCCGGTAATAAACCGGAGGAAGGTGGGGATGACGTCAAATCATCATGCC
CCTTATGACCTGGGCTACACACGTGCTACAATGGTTGGTACAACGAGTTGCGAGTCGGTGACGGCGAGCTAATCTCTTAA
AGCCAATCTCAGTTCGGATTGTAGGCTGCAACTCGCCTACATGAAGTCGGAATCGCTAGTAATCGCGGATCAGCACGCCG
CGGTGAATACGTTCCCGGGCCTTGTACACACCGCCCGTCACACCACGAGAGTTTGTAACACCCGAAGTCGGTGAGGTAAC
CTTATGGAGCCAGCCGCCTAAGGTGGGATAGATGATTGGGGTGA
>OTU94
GAGTGAACGCTGGCGGCGTGCCTAATACATGCAAGTCGAACGGACAAGTAAGAGCTTGCTCTTATGAGTTAGTGGCGCAC
GGGTGAGTAATGTATAGCTAATCTGCCCTACACTAGAGGACAACAGTTGGAAACGACTGCTAATACTCTATACTCCTCTC
TAGCATAAGTTAGATAGGGAAAGTTTTTCGGTGTAGGATGAGGCTATATTGTATCAGCTAGTTGGTGAGGTAATGGCTCA
CCAAGGCTATGACGCATAACTGGTCTGAGAGGATGATCAGTCACACTGGAACTGAGACACGGTCCAGACTCCTACGGGAG
GCAGCAGTAGGGAATATTGCTCAATGGGGGAAACCCTGAAGCAGCAACGCCGCGTGGAGGATGACACTTTTCGGAGCGTA
AACTCCTTTTGTTAGGGAAGAACAATGACGGTACCTAACGAATAAGCACCGGCTAACTCCGTGCCAGCAGCCGCGGTAAT
ACGGAGGGTGCAAGCGTTACTCGGAATCACTGGGCGTAAAGGACGCGTAGGCGGATTATCAAGTCTCTTGTGAAATCCTA
TGGCTTAACCATAGAACTGCTTGGGAAACTGATAATCTAGAGTGAGGGAGAGGCAGATGGAATTGGTGGTGTAGGGGTAA
AATCCGTAGAGATCACCAGGAATACCCATTGCGAAGGCGATCTGCTGGAACTCAACTGACGCTAATGCGTGAAAGCGTGG
GGAGCAAACAGGATTAGATACCCTGGTAGTCCACGCCCTAAACGATGTATACTAGTTGTTGCTAAGCTAGTCTTGGCAGT
AATGCACCTAACGGATTAAGTATACCGCCTGGGGAGTACGGTCGCAAGATTAAAACTCAAAGGAATAGACGGGGACCCGC
ACAAGCGGTGGAGCATGTGGTTTAATTCGAAGATACGCGAAGAACCTTACCCGGACTTGATATCTAACAAATCATCTAGA
GATAGAAGAGTGTCTGCTTGCAGAAATGTTAAGACAGGTGCTGCACGGCTGTCGTCAGCTCGTGTCGTGAGATGTTGGGT
TAAGTCCCGCAACGAGCGCAACCCACGTCATTAGTTGCTAACAGTTCGGCTGAGCACTCTAATGAGACTGCCTTCGTAAG
GAGGAGGAAGGTGTGGACGACGTCAAGTCATCATGGCCCTTATGTCCGGGGCGACACACGTGCTACAATGGCATATACAA
TGAGAAGCAATATCGCGAGATGGAGCAAATCTATAAAATATGTCCCAGTTCGGATTGGAGTCTGCAACTCGACTCCATGA
AGCCGGAATCGCTAGTAATCGTAGATCAGCCATGCTACGGTGAATACGTTCCCGGGTCTTGTACTCACCGCCCGTCACAC
CATGGGAGTTGATTTCACTCGAAGCCGGAATACTAAATTAGTTACCGTCCACAGTGGAATCAGCGACTGGGGTGA
>OTU95
GAACGAACGCTGGCGGCAGGCTTAACACATGCAAGTCGAGCGCCCTTTTCGGAGGGAGCGGCAGACGGGTGAGTAACGCG
TGGGAATCTACCTATCTCTAGGGAATAACTCAGGGAAACTTGTGCTAATACCCTATACGTCCTTCGGGAGAAAGATTTAT
CGGAGATGGATGAGCCCGCGTTGGATTAGCTAGTTGGTGGGGTAAAGGCCTACCAAGGCGACGATCCATAGCTGGTCTGA
GAGGATGATCAGCCACACTGGGACTGAGACACGGCCCAGACTCCTACGGGAGGCAGCAGTGGGGAATATTGGACAATGGG
CGCAAGCCTGATCCAGCCATGCCGCGTGAGTGATGAAGGCCCTAGGGTTGTAAAGCTCTTTCACCGGTGAAGATAATGAC
GGTAACCGGAGAAGAAGCCCCGGCTAACTTCGTGCCAGCAGCCGCGGTAATACGAAGGGGGCTAGCGTTGTTCGGATTTA
CTGGGCGTAAAGCGCACGTAGGCGGATTGGTCAGTTAGGGGTGAAATCCCAGGGCTCAACCCTGGAACTGCCTTTAATAC
TGCCAGTCTTGAGTATGGAAGAGGTGAGTGGAATTCCGAGTGTAGAGGTGAAATTCGTAGATATTCGGAGGAACACCAGT
GGCGAAGGCGGCTCACTGGTCCATTACTGACGCTGAGGTGCGAAAGCGTGGGGAGCAAACAGGATTAGATACCCTGGTAG
TCCACGCCGTAAACGATGAATGTTAGCCGTCGGGGAGTTTACTCTTCGGTGGCGCAGCTAACGCATTAAACATTCCGCCT
GGGGAGTACGGTCGCAAGATTAAAACTCAAAGGAATTGACGGGGGCCCGCACAAGCGGTGGAGCATGTGGTTTAATTCGA
AGCAACGCGCAGAACCTTACCAGCCCTTGACATCCCGATCGCGGTTAGTGGAGACACTATCCTTCAGTTTGGCTGGATCG
GAGACAGGTGCTGCATGGCTGTCGTCAGCTCGTGTCGTGAGATGTTGGGTTAAGTCCCGCAACGAGCGCAACCCTCGCCC
TTAGTTGCCAGCATTGAGTTGGGCACTCTAAGGGGACTGCCGGTGATAAGCCGAGAGGAAGGTGGGGATGACGTCAAGTC
CTCATGGCCCTTACGGGCTGGGCTACACACGTGCTACAATGGTGGTGACAGTGGGCAGCGAGCACGCGAGTGTGAGCTAA
TCTCCAAAAGCCATCTCAGTTCGGATTGCACTCTGCAACTCGAGTGCATGAAGTTGGAATCGCTAGTAATCGCGGATCAG
CATGCCGCGGTGAATACGTTCCCGGGCCTTGTACACACCGCCCGTCACACCATGGGAGTTGGTTTTACCCGAAGGCGCTG
TGCTAACCGCAAGGAGGCAGGCGACCACGGTAGGGTCAGCGACTGGGGTGA
>OTU96
GGGTGAACGCTGGCGGCGTGCTTAAGACATGCAAGTCGAACGATCTGGTTTACCAGGTAGTGGCGCACGGGTGAGTAACA
CGTAACTGACCTACCCCTTAATCGCGGATAACACTTCGAAAGAAGTGCTAATACGTGATGTGATCCCACCTTTCTGGGGT
GTGATTAAAGACTTGATCGTTAAGGGATGGGGTTGCGTTTCATCAGCTAGTTGGTGGGGTAAAGGCCTACCAAGGCGACG
ACGAATAACCGGCCTGAGAGGGTGGCCGGTCACAGGGGCACTGAGACACGGGCCCCACTCCTACGGGAGGCAGCAGTTAG
GAATCTTCCACAATGGGCGCAAGCCTGATGGAGCGACGCCGCGTGAGGGATGAAGGTTTTCGGATCGTAAACCTCTGAAC
TAAGGACGAAAGACCCGACGAGGGGGATGACGGTACTTAGGTAATAGCACCGGCTAACTCCGTGCCAGCAGCCGCGGTAA
TACGGAGGGTGCAAGCGTTACCCGGAATCACTGGGCGTAAAGGGCGTGTAGGCGGCTCATTAAGTCCGACTTTAAAGACC
GAAGCTCAACTTCGGCAGTGGGTTGGATACTGGTGGACTTGACCTCTGGAGAGAGAACTGGAATTCCTGGTGTAGCGGTG
GAATGCGTAGATACCAGGAGGAACACCCATGGCGAAGGCAGGTTCTTGGACAGAAGGTGACGCTGAGGCGCGAAAGTGTG
GGGAGCGAACCGGATTAGATACCCGGGTAGTCCACACCCTAAACGATGTACGTTGGCTCATGGCGGGATGCTGTCATGGG
CGAAGTTAACGCGATAAACGTACCGCCTGGGAAGTACGGCCGCAAGGTTGAAACTCAAAGAAATTGACGGGGGCCCGCAC
AAGCGGTGGAGCATGTGGTTTAATTCGAAGCAACGCGAAGAACCTTACCAGGTCTTGACATCCTAGGAACCTTTGAGAGA
TCAGAGGGTGCCCTTCGGGGAGCCTAGAGACAGGTGCTGCATGGCTGTCGTCAGCTCGTGTCGTGAGATGTTGGGTTAAG
TCCCGCAACGAGCGCAACCCTTACCTTCAGTTGCCAGCATTGAGTTGGGCACTCTGGAGGGACTGCCTATGAAAGTAGGA
GGAAGGCGGGGATGACGTCTAGTCAGCATGGTCCTTACGACCTGGGCGACACACGTGCTACAATGGCCAGGACAACGCGC
AGCAAACACGCGAGTGTAAGCGAATCGCTGAAACCTGGCCTCAGTTCAGATCGGAGTCTGCAACTCGACTCCGTGAAGTT
GGAATCGCTAGTAATCGCAGGTCAGCATACTGCGGTGAATACGTTCCCGGGCCTTGTACACACCGCCCGTCACACCATGG
GAGTCCATTGCAGCTCAAACCGCCGGGAGCCGAAGGGCAGGCGTCTAGGCTGTGGTGTATGACTGGGGTGA
>OTU97
AGCGAACGCTGGCGGCAGGCCTAACACATGCAAGTCGAACGAACTCTTCGGAGTTAGTGGCGGACGGGTGAGTAACACGT
GGGAACGTGCCTTTAGGTTCGGAATAACTCAGGGAAACTTGTGCTAATACCGAATGTGCCCTTCGGGGGAAAGATTTATC
GCCTTTAGAGCGGCCCGCGTCTGATTAGCTAGTTGGTGAGGTAAAGGCTCACCAAGGCGACGATCAGTAGCTGGTCTGAG
AGGATGATCAGCCACATTGGGACTGAGACACGGCCCAAACTCCTACGGGAGGCAGCAGTGGGGAATCTTGCGCAATGGGC
GAAAGCCTGACGCAGCCATGCCGCGTGAATGATGAAGGTCTTAGGATTGTAAAATTCTTTCACCGGGGACGATAATGACG
GTACCCGGAGAAGAAGCCCCGGCTAACTTCGTGCCAGCAGCCGCGGTAATACGAAGGGGGCTAGCGTTGCTCGGAATTAC
TGGGCGTAAAGGGAGCGTAGGCGGACATTTAAGTCAGGGGTGAAATCCCGGGGCTCAACCTCGGAATTGCCTTTGATACT
GGGTGTCTTGAGTATGAGAGAGGTGTGTGGAACTCCGAGTGTAGAGGTGAAATTCGTAGATATTCGGAAGAACACCAGTG
GCGAAGGCGACACACTGGCTCATTACTGACGCTGAGGCTCGAAAGCGTGGGGAGCAAACAGGATTAGATACCCTGGTAGT
CCACGCCGTAAACGATGATTGCTAGTTGTCGGGATGCATGCATTTCGGTGACGCAGCTAACGCATTAAGCAATCCGCCTG
GGGAGTACGGTCGCAAGATTAAAACTCAAAGGAATTGACGGGGGCCCGCACAAGCGGTGGAGCATGTGGTTTAATTCGAA
GCAACGCGCAGAACCTTACCACCTTTTGACATGCCTGGACCGCCACGGAGACGTGGCTTTCCCTTCGGGGACTAGGACAC
AGGTGCTGCATGGCTGTCGTCAGCTCGTGTCGTGAGATGTTGGGTTAAGTCCCGCAACGAGCGCAACCCTCGCCATTAGT
TGCCATCATTTAGTTGGGAACTCTAATGGGACTGCCGGTGCTAAGCCGGAGGAAGGTGGGGATGACGTCAAGTCCTCATG
GCCCTTACAGGGTGGGCTACACACGTGCTACAATGGCGACTACAGAGGGTTAATCCTTAAAAGTCGTCTCAGTTCGGATT
GTCCTCTGCAACTCGAGGGCATGAAGTTGGAATCGCTAGTAATCGCGGATCAGCATGCCGCGGTGAATACGTTCCCGGGC
CTTGTACACACCGCCCGTCACACCATGGGAGTTGGTTCTACCCGAAGGCGCTGCGCTGACCGCAAGGAGGCAGGCGACCA
CGGTAGGGTCAGCGACTGGGGTGA
>OTU90
GGATGAACGCTGGCGGCATGCCTAATACATGCAAGTCGAACGAAGTCTCTAGGAAGCTTGCTTCCAAAGAGACTTAGTGG
CGAACGGGTGAGTAACACGTAGGTAACCTGCCCATGTGTCTGGGATAACTGCTGGAAACGGTAGCTAAAACCGGATAGGT
ATATGGAGCGCATGCTCTGTATATTAAAGCGCCCTTCAAGGCGTGAACATGGATGGACCTGCGGCGCATTAGCTAGTTGG
TGAGGTAACGGCCCACCAAGGCGATGATGCGTAGCCGGCCTGAGAGGGTAAACGGCCACATTGGGACTGAGACACGGCCC
AAACTCCTACGGGAGGCAGCAGTAGGGAATTTTCGTCAATGGGGGAAACCCTGAACGAGCAATGCCGCGTGAGTGAAGAA
GGTCTTCGGATCGTAAAGCTCTGTTGTAAGTGAAGAATGGCTCATAGAGGAAATGCTATGGGAGTGACGGTAGCTTACCA
GAAAGCCACGGCTAACTACGTGCCAGCAGCCGCGGTAATACGTAGGTGGCAAGCGTTATCCGGAATCATTGGGCGTAAAG
GGTGCGTAGGTGGCGTACTAAGTCTGTAGTAAAAGGCAATGGCTCAACCATTGTAAGCTATGGAAACTGGTATGCTAGAG
TGCAGAAGAGGGCGATGGAATTCCATGTGTAGCGGTAAAATGCGTAGATATATGGAGGAACACCAGTGGCGAAGGCGGTC
GCCTGGTCTGTAACTGACACTGAGGCACGAAAGCGTGGGGAGCAAATAGGATTAGATACCCTAGTAGTCCACGCCGTAAA
CGATGAGAACTAAGTGTTGGAGGAATTCAGTGCTGCAGTTAACGCAATAAGTTCTCCGCCTGGGGAGTATGCACGCAAGT
GTGAAACTCAAAGGAATTGACGGGGGCCCGCACAAGCGGTGGAGTATGTGGTTTAATTCGAAGCAACGCGAAGAACCTTA
CCAGGCCTTGACATGGATACAAAGACTCTAGAGATAGAGGGATAATTATGGATCACACAGGTGGTGCATGGTTGTCGTCA
GCTCGTGTCGTGAGATGTTGGGTTAAGTCCCGCAACGAGCGCAACCCTTGTCGCATGTTACCAGCATCAAGTTGGGGACT
CATGCGAGACTGCCGGTGACAAACCGGAGGAAGGTGGGGATGACGTCAAATCATCATGCCCCTTATGGCCTGGGCTACAC
ACGTACTACAATGGCGACCACAAAGAGCAGCGACTTGGTGACAAGGAGCGAATCTCATAAAGGTCGTCTCAGTTCGGATT
GAAGTCTGCAACTCGACTTCATGAAGTCGGAATCGCTAGTAATCGCAGATCAGCATGCTGCGGTGAATACGTTCTCGGGC
CTTGTACACACCGCCCGTCAAACCATGGGAGTCAGTAATACCCGAAGCCGGTGGCATAACCGTAAGGAGTGAGCCGTCGA
AGGTAGGACCGA
>OTU91
GGATGAACGCTGGCGGCGTGCCTAATACATGCAAGTCGAACGCTTTGTGGTTCAACTGATTTGAAGAGCTTGCTCAGATA
TGACGATGGACATTGCAAAGAGTGGCGAACGGGTGAGTAACACGTGGGAAACCTACCTCTTAGCAGGGGATAACATTTGG
AAACAGATGCTAATACCGTATAACAATGACAACCGCATGGTTGTTATTTAAAAGATGGTTCTGCTATCACTAAGAGATGG
TCCCGCGGTGCATTAGCTAGTTGGTAAGGTAATGGCTTACCAAGGCGATGATGCATAGCCGAGTTGAGAGACTGATCGGC
CACAATGGGACTGAGACACGGCCCATACTCCTACGGGAGGCAGCAGTAGGGAATCTTCCACAATGGGCGAAAGCCTGATG
GAGCAACGCCGCGTGTGTGATGAAGGGTTTCGGCTCGTAAAACACTGTTGTAAGAGAAGAATGACATTGAGAGTAACTGT
TCAATGTGTGACGGTATCTTACCAGAAAGGAACGGCTAAATACGTGCCAGCAGCCGCGGTAATACGTATGTTCCAAGCGT
TATCCGGATTTATTGGGCGTAAAGCGAGCGCAGACGGTTATTTAAGTCTGAAGTGAAAGCCCTCAGCTCAACTGAGGAAT
TGCTTTGGAAACTGGATGACTTGAGTGCAGTAGAGGAAAGTGGAACTCCATGTGTAGCGGTGAAATGCGTAGATATATGG
AAGAACACCAGTGGCGAAGGCGGCTTTCTGGACTGTAACTGACGTTGAGGCTCGAAAGTGTGGGTAGCAAACAGGATTAG
ATACCCTGGTAGTCCACACCGTAAACGATGAGTGCTAGGTGTTTGAGGGTTTCCGCCCTTAAGTGCCGCAGCTAACGCAT
TAAGCACTCCGCCTGGGGAGTACGACCGCAAGGTTGAAACTCAAAGGAATTGACGGGGACCCGCACAAGCGGTGGAGCAT
GTGGTTTAATTCGAAGCAACGCGAAGAACCTTACCAGGTCTTGACATCCCTTGACAACTCCAGAGATGGAGCGTTCCCTT
CGGGGACAAGGTGACAGGTGGTGCATGGTTGTCGTCAGCTCGTGTCGTGAGATGTTGGGTTAAGTCCCGCAACGAGCGCA
ACCCTTATTACTAGTTGCCAGCATTCAGTTGGGCACTCTAGTGAGACTGCCGGTGACAAACCGGAGGAAGGTGGGGATGA
CGTCAAATCATCATGCCCCTTATGACCTGGGCTACACACGTGCTACAATGGCGTATACAACGAGTTGCCAACCCGCGAGG
GTGAGCTAATCTCTTAAAGTACGTCTCAGTTCGGATTGTAGGCTGCAACTCGCCTACATGAAGTCGGAATCGCTAGTAAT
CGCGGATCAGCACGCCGCGGTGAATACGTTCCCGGGTCTTGTACACACCGCCCGTCACACCATGAGAGTTTGTAACACCC
AAAGCCGGTGGGGTAACCTTCGGGAGCCAGCCGTCTAAGGTGGGACAGATGATTAGG
>OTU92
ACGAACGCTGGCGGCGTGCTTAACACATGCAAGTCGAACGGAAAGGCCTTTTCGGAGGTACTCGAGTGGCGAACGGGTGA
GTAACACGTGGGTGATCTGCCCTGCACTCTGGGATAAGCCTGGGAAACTGGGTCTAATACCGGATAGGACCGCACTTTAG
TGTGTGTGGTGGAAAGTTTTTTCGGTGTAGGATGAGCCCGCGGCCTATCAGCTTGTTGGTGGGGTAATGGCCTACCAAGG
CGGCGACGGGTAGCCGGACTGAGAGGTTGGTCGGCCACATTGGGACTGAGATACGGCCCAGACTCCTACGGGAGGCAGCA
GTGGGGAATATTGCACAATGGGCGCAAGCCTGATGCAGCGACGCCGCGTGGGGGATGACGGCCTTCGGGTTGTAAACTCC
TTTCGCCAGGGACGAAGCGTTTTGTGACGGTACCTGGAGAAGAAGCACCGGCTAACTACGTGCCAGCAGCCGCGGTAATA
CGTAGGGTGCAAGCGTTGTCCGGAATTACTGGGCGTAAAGAGCTCGTAGGTGGTTTGTCGCGTCGTCTGTGAAATTCCAC
AGCTTAACTGTGGGCGTGCAGGCGATACGGGCATAACTTGAGTACTGTAGGGGTAACTGGAATTCCTGGTGTAGCGGTGA
AATGCGCAGATATCAGGAGGAACACCGATGGCGAAGGCAGGTTACTGGGCAGTTACTGACGCTGAGGAGCGAAAGCATGG
GTAGCAAACAGGATTAGATACCCTGGTAGTCCATGCCGTAAACGGTGGGCGCTAGGTGTAGGGGCCTTTTGGGGTTTCTG
TGCCGTAGCTAACGCATTAAGCGCCCCGCCTGGGGAGTACGGCCGCAAGGCTAAAACTCAAAGGAATTGACGGGGGCCCG
CACAAGCGGCGGAGCATGTGGATTAATTCGATGCAACGCGAAGAACCTTACCTGGGCTTGACATACACTGGATCGCTGCA
GAGATGTAGTTTCCCTTGTGGCTGGTGTACAGGTGGTGCATGGCTGTCGTCAGCTCGTGTCGTGAGATGTTGGGTTAAGT
CCCGCAACGAGCGCAACCCTTGTCTTATGTTGCCAGCACGTTATGGTGGGGACTCATGAGAGACTGCCGGGGTTAACTCG
GAGGAAGGTGGGGACGACGTCAAGTCATCATGCCCCTTATGTCCAGGGCTTCACACATGCTACAATGGCCGGTACAATGC
GCAGCGAGCCTGTGAGGGTGAGCGAATCGCTTAAAGCTGGTCTTAGTTCGGATTGGGGTCTGCAACTCGACCCCATGAAG
TCGGAGTCGCTAGTAATCGCAGATCAGCAATGCTGCGGTGAATACGTTCCCGGGCCTTGTACACACCGCCCGTCACGTCA
TGAAAGTTGGTAACACCCGAAGCCGGTGGCTCAAACT
>OTU93
GATTGAACGCTGGCGGCAGGCCTAACACATGCAAGTCGAGCGGTAACACAGAGGAGCTTGCTCCTTGGGTGACGAGCGGC
GGACGGGTGAGTAATGCCTGGGGATCTGCCCGATAGAGGGGGATAACTACGGGAAACTGTAGCTAATACCGCATAATGTC
TACGGACCAAAGTGGGGGCTCTTCGGACCTCATGCTATCGGATGAACCCAGGTGGGATTAGCTAGTTGGTGAGGTAATGG
CTCACCAAGGCGACGATCTCTAACTGGTTTGAGAGAATGACCAGTCACACTGGAACTGAGACACGGTCCAGACTCCTACG
GGAGGCAGCAGTGGGGAATATTGCACAATGGGCGCAAGCCTGATGCAGCCATGCCGCGTGTGTGAAGAAGGCCTTCGGGT
TGTAAAGCACTTTCAGCGGGGAGGAAGGGTCACTAGTTAATACCTAGTGGCATTGACGTTACTCGCAGAAGAAGCACCGG
CTAACTCCGTGCCAGCAGCCGCGGTAATACGGAGGGTGCAAGCGTTAATCGGAATTACTGGGCGTAAAGCGCACGCAGGC
GGTTTGTTAAGTCAGATGTGAAATCCCCGAGCTCAACTTGGGAACTGCATTTGAAACTGGCAAGCTAGAGTCTTGTAGAG
GGGGGTAGAATTCCAGGTGTAGCGGTGAAATGCGTAGAGATCTGGAGGAATACCGGTGGCGAAGGCGGCCCCCTGGACAA
AGACTGACGCTCAGGTGCGAAAGCGTGGGGAGCAAACAGGATTAGATACCCTGGTAGTCCACGCTGTAAACGATGTCGAT
TTGGAGGTTGTGCCCTTGAGGCGTGGCTTCCGGAGCTAACGCGTTAAATCGACCGCCTGGGGAGTACGGCCGCAAGGTTA
AAACTCAAATGAATTGACGGGGGCCCGCACAAGCGGTGGAGCATGTGGTTTAATTCGATGCAACGCGAAGAACCTTACCT
ACTCTTGACATCCAGAGAACTTTCCAGAGATGGATTGGTGCCTTCGGGAACTCTGAGACAGGTGCTGCATGGCTGTCGTC
AGCTCGTGTTGTGAAATGTTGGGTTAAGTCCCGCAACGAGCGCAACCCTTATCCTTTGTTGCCAGCGATTCGGTCGGGAA
CTCAAAGGAGACTGCCGGTGATAAACCGGAGGAAGGTGGGGATGACGTCAAGTCATCATGGCCCTTACGAGTAGGGCTAC
ACACGTGCTACAATGGCATATACAAAGGGCGGCAAGCTAGCGATAGTGAGCGAATCCCATAAAGTATGTCGTAGTCCGGA
TTGGAGTCTGCAACTCGACTCCATGAAGTCGGAATCGCTAGTAATCGCGGATCAGAATGCCGCGGTGAATACGTTCCCGG
GCCTTGTACACACCGCCCGTCACACCATGGGAGTGGGTTGCAAAAGAAGTAGGTAGCTTAACCTTCGGGAGGG
>OTU149
AGTGAACGCTGGCGGCATGCCTAACACATGCAAGTCGAACGGCAGCATGATCTGTAGCAATACAGGTTGATGGCGAGTGG
CGGACGGGTGAGGAACACATCGGAATCTGCCCGGTCGTGGGGGATAACGTAGGGAAACTTACGCTAATACCGCATGAGAC
CGAGAGGTGAAAGCGGGGGATCGCAAGACCTCGCGCGATCGGATGAGCCGATGTCGGATTAGCTAGTTGGTGGGGTAAAG
GCCTACCAAGGCGACGATCCGTAGCTGGTCTGAGAGGATGATCAGCCACACTGGGACTGAGACACGGCCCAGACTCCTAC
GGGAGGCAGCAGTGGGGAATATTGGACAATGGGGGCAACCCTGATCCAGCAATGCCGCGTGTGTGAAGAAGGCCTTCGGG
TTGTAAAGCACTTTTATCCGGAACGAAACGTGTCGGGTTAACAACCCGGCAAACTGACGGTACCGGAGGAATAAGCACCG
GCTAACTTCGTGCCAGCAGCCGCGGTAATACGAAGGGTGCAAGCGTTACTCGGAATTACTGGGCGTAAAGGGTGCGTAGG
TGGTTTTTTAAGTCTGCTGTGAAATCCCCGGGCTCAACCTGGGAATGGCAGTGGATACTGGAAAGCTAGAGTGCGGTAGA
GGGTAGTGGAATTCCCGGTGTAGCAGTGAAATGCGTAGAGATCGGGAGGAACACCAGTGGCGAAGGCGGCTACCTGGACC
AGCACTGACACTGAGGCACGAAAGCGTGGGGAGCAAACAGGATTAGATACCCTGGTAGTCCACGCCCTAAACGATGCGAA
CTGGATGTTGGGTGCAACTTGGCACTCAGTATCGAAGCTAACGCGTTAAGTTCGCCGCCTGGGGAGTACGGTCGCAAGAC
TGAAACTCAAAGGAATTGACGGGGGCCCGCACAAGCGGTGGAGTATGTGGTTTAATTCGATGCAACGCGAAGAACCTTAC
CTGGTCTTGACATGTCCGGAATCCTGCAGAGATGCGGGAGTGCCTTCGGGAATCGGAACACAGGTGCTGCATGGCTGTCG
TCAGCTCGTGTCGTGAGATGTTGGGTTAAGTCCCGCAACGAGCGCAACCCTTGTCCTTAGTTGCCAGCACGTTATGGTGG
GAACTCTAAGGAGACTGCCGGTGACAAACCGGAGGAAGGTGGGGATGACGTCAAGTCATCATGGCCCTTACGACCAGGGC
TACACACGTACTACAATGGGAGGTACAGAGGGAAGCCAAGCCGCGAGGCGGAGCCAATCCCGCTAAAACCTCTCTCAGTC
CGGATCGCAGTCTGCAACTCGACTGCGTGAAGTCGGAATCGCTAGTAATCGCGAATCAGCATTGTCGCGGTGAATACGTT
CCCGGGCCTTGTACACACCGCCCGTCACACCATGGGAGTGGGTTGCTCCAGAAGCAGGTAGCCTAACCGCAAGGAGGGCG
CTTGCCACGGAGTGGTTCATGACTGGGGTGA
>OTU148
GGACGAACGCTGGCGGCGTGCCTAACACATGCAAGTCGAGCGAGAGGAGTTCCTTCGGGAACAAATCTAGCGGCGGACGG
GTGAGTAACACGTGGGCAACCTGCCTTGTAGAGGGGAATAGCCTTCCGAAAGGAAGATTAATACCGCATAACATTACATT
TTCGCATGAAGAAGTAATTAAAGGAGCAATCCGCTACAAGATGGGCCCGCGGCGCATTAGCTAGTTGGTGAGGTAACGGC
TCACCAAGGCGACGATGCGTAGCCGACCTGAGAGGGTGATCGGCCACATTGGGACTGAGACACGGCCCAGACTCCTACGG
GAGGCAGCAGTGGGGAATATTGCACAATGGGGGAAACCCTGATGCAGCAACGCCGCGTGAGTGATGAAGGTTTTCGGATC
GTAAAGCTCTGTCTTCAGGGACGATAATGACGGTACCTGAGGAGGAAGCCACGGCTAACTACGTGCCAGCAGCCGCGGTA
ATACGTAGGTGGCGAGCGTTGTCCGGATTTACTGGGCGTAAAGGGAGCGTAGGCGGATTTTTAAGTGAGATGTGAAATAC
CCGGGCTCAACTTGGGTGCTGCATTTCAAACTGGAAGTCTAGAGTGCAGGAGAGGAGAGTGGAATTCCTAGTGTAGCGGT
GAAATGCGTAGAGATTAGGAAGAACACCAGTGGCGAAGGCGACTCTCTGGACTGTAACTGACGCTGAGGCTCGAAAGCGT
GGGGAGCAAACAGGATTAGATACCCTGGTAGTCCACGCCGTAAACGATGAATACTAGGTGTAGGGGTTGTCATGACCTCT
GTGCCGCCGCAAACGCATTAAGTATTCCGCCTGGGGAGTACGGTCGCAAGATTAAAACTCAAAGGAATTGACGGGGGCCC
GCACAAGCAGCGGAGCATGTGGTTTAATTCGAAGCAACGCGAAGAACCTTACCTAGACTTGACATCTCCTGCATTACTCT
TAATAGAGGAAGTCCTTTCGGGGACAGGATGACAGGTGGTGCATGGTTGTCGTCAGCTCGTGTCGTGAGATGTTGGGTTA
AGTCCCGCAACGAGCGCAACCCTTATTGTTAGTTGCTACCATTTAGTTGAGCACTCTAGCGAGACTGCCCGGGTTAACCG
GGAGGAAGGTGGGGATGACGTCAAATCATCATGCCCCTTATGTCTAGGGCTACACACGTGCTACAATGGCAAGTACAAAG
AGATGCGATACCGCGAGGTGGAGCTAAACTATAAAACTTGTCTCAGTTCGGATTGTAGGCTGAAACTCGCCTACATGAAG
CTGGAGTTGCTAGTAATCGCGAATCAGAATGTCGCGGTGAATACGTTCCCGGGCCTTGTACACACCGCCCGTCACACCAT
GAGAGTTGGCAATACCCAAAGTTCGTGAGCTAACCCGTAAGGGAGGCAGCGACCTAAGGTAGGGTCAGCGATTGGGGTGA
>OTU141
GACGAACGCTGGCGGCGCGCCTAACACATGCAAGTCGAGCGATGAAAGTTGTTCAGATCCTTCGGGTGACGAACTTCTGG
ATTAGCGGCGAACGGGTGAGTAACGCGTGAGGAACCTGCCTCTCACAACGGGATAGCCTCGGGAAACCGGGATTAATACC
GTATGACACTATCAGATGGCATCATCAGGTAGTTAAAGTGCTAGCGGTGAGAGATGGCCTCGCGTCTGATTAGTTAGTTG
GTGGGGTAACGGCCTACCAAGACGACGATCAGTAACCGGCCTGAGAGGGTGAACGGTCACATTGGAACTGAGACACGGTC
CAAACTCCTACGGGAGGCAGCAGTGGGGAATCTTGCACAATGGGGGAAACCCTGATGCAGCGACGCCGCGTGAGCGATGA
AGGTTTTCGAATCGTAAAGCTCTGTCCTATGGGAAGATAATGACGGTACCATAGGAGGAAGCCCCGGCTAACTACGTGCC
AGCAGCCGCGGTAATACGTAGGGGGCGAGCGTTGTCCGGAATTACTGGGCGTAAAGGGTTCGCAGGCGGCATGACAAGTC
CGATGTAAAAGGCGAAAGCTCAACTTTCGTAAGCATCGGAAACTGTCAAGCTTGAGTGAAGGAGAGGCAAGTGGAATTCC
TAGTGTAGCGGTGGAATGCGTAGATATTAGGAGGAATACCGGTGGCGAAGGCGACTTGCTGGACTTCAACTGACGCTGAG
GAACGAAAGCGTGGGTAGCAAACAGGATTAGATACCCTGGTAGTCCACGCCGTAAACGATGAGTGCTAGGTGTCGGGGGT
CAAACCTCGGTGCCGTCGTTAACACACTAAGCACTCCGCCTGGGGAGTACGTGCGCAAGCATGAAACTCAAAGGAATTGA
CGGGGACCCGCACAAGCAGCGGAGCATGTGGTTTAATTCGAAGCAACGCGAAGAACCTTACCAGGACTTGAAATACTAGC
GCCCACTTTAGAGATAAAGTTTTTTCTTCGGAAACGCTAATACAGGTGGTGCATGGTTGTCGTCAGCTCGTGTCGTGAGA
TGTTGGGTTAAGTCCCGCAACGAGCGCAACCCTTACTTCTAGTTGCCAGCACGTAATGGTGGGAACTCTAGAGGGACTGC
CGATGATAAATCGGAGGAAGGTGGGGATGACGTCAAATCATCATGCCCTTTATGTCCTGGGCTACACACGTGCTACAATG
GTCGGTACAGAGGGCAGCGAAAGAGCGATCTCAAGCGAATCTCAAAAAACCGATCCCAGTTCGGATTGCAGGCTGCAACT
CGCCTGCATGAAGTCGGAGTTGCTAGTAATCGCAGATCAGAATGCTGCGGTGAATGCGTTCCCGGGTCTTGTACACACCG
CCCGTCACACCATGGGAGTTGGCAATACCCGAAGCCGGCGAGCTAACCGCAAGGAGGCAGCCGTCGAAGGTAGGGTTAAT
GACTGGGGTGA
>OTU140
GAGCGAACGCTGGCGGCAGGCTTAACACATGCAAGTCGAACGGGCACTTCGGTGCTAGTGGCAGACGGGTGAGTAACGCG
TGGGAACGTGCCTTTCGGTTCGGAATAATCCAGGGAAACTTGGACTAATACCGGATACGCCCTTCGGGGGAAAGATTTAT
CGCCGAAAGATCGGCCCGCGTCTGATTAGCTAGTTGGTGAGGTAAAGGCTCACCAAGGCGACGATCAGTAGCTGGTCTGA
GAGGATGATCAGCCACACTGGGACTGAGACACGGCCCAGACTCCTACGGGAGGCAGCAGTGGGGAATATTGGACAATGGG
CGAAAGCCTGATCCAGCCATGCCGCGTGAGTGATGAAGGCCTTAGGGTTGTAAAGCTCTTTTGTCCGGGAAGATAATGAC
TGTACCGGAAGAATAAGCCCCGGCTAACTTCGTGCCAGCAGCCGCGGTAATACGAAGGGGGCTAGCGTTGCTCGGAATCA
CTGGGCGTAAAGGGCGCGTAGGCGGACTTTTAAGTCGGAGGTGAAAGCCCAGGGCTCAACCCTGGAATTGCCTTCGATAC
TGGGAGTCTTGAGTTCGGAAGAGGTTGGTGGAACTGCGAGTGTAGAGGTGAAATTCGTAGATATTCGCAAGAACACCGGT
GGCGAAGGCGGCCAACTGGTCCGAAACTGACGCTGAGGCGCGAAAGCGTGGGGAGCAAACAGGATTAGATACCCTGGTAG
TCCACGCCGTAAACGATGAATGCCAGCCGTTGGGGAGCTTGCTCTTCAGTGGCGCAGCTAACGCTTTAAGCATTCCGCCT
GGGGAGTACGGTCGCAAGATTAAAACTCAAAGGAATTGACGGGGGCCCGCACAAGCGGTGGAGCATGTGGTTTAATTCGA
AGCAACGCGCAGAACCTTACCAGCTTTTGACATGTCCGGTTTGATCGGCAGAGATGCCTTTCTTCAGTTCGGCTGGCCGG
AACACAGGTGCTGCATGGCTGTCGTCAGCTCGTGTCGTGAGATGTTGGGTTAAGTCCCGCAACGAGCGCAACCCTCGCCC
CTAGTTGCCATCATTCAGTTGGGAACTCTAGGGGGACTGCCGGTGATAAGCCGCGAGGAAGGTGGGGATGACGTCAAGTC
CTCATGGCCCTTACAGGCTGGGCTACACACGTGCTACAATGGCGGTGACAATGGGCAGCGAAAGGGTGACCTCGAGCTAA
TCCCAAAAAGCCGTCTCAGTTCAGATTGCACTCTGCAACTCGAGTGCATGAAGGTGGAATCGCTAGTAATCGTGGATCAG
CATGCCACGGTGAATACGTTCCCGGGCCTTGTACACACCGCCCGTCACACCATGGGAGTTGGGTTTACCCGAAGGCGTCG
CGCTAACCGCAAGGAGGCAGGCGACCACGGTAGGCTCAGCGACTGGGGTGA
>OTU143
GGACGAACGCTGGCGGCGTGCCTAATACATGCAAGTAGAACGCACAGTTTATACCGTAGCTTGCTACACCATAGACTGTG
AGTTGCGAACGGGTGAGTAACGCGTAGGTAACCTGCCTGGTAGCGGGGGATAACTATTGGAAACGATAGCTAATACCGCA
TAATATTAATTATTGCATGATAATTGATTGAAAGATGCAACTGCATCACTACCAGATGGACCTGCGTTGTATTAGCTAGT
AGGTGAGGTAACGGCTCACCTAGGCGACGATACATAGCCGACCTGAGAGGGTGATCGGCCACACTGGGACTGAGACACGG
CCCAGACTCCTACGGGAGGCAGCAGTAGGGAATCTTCGGCAATGGACGAAAGTCTGACCGAGCAACGCCGCGTGAGTGAA
GAAGGTTTTCGGATCGTAAAGCTCTGTTGTAAGAGAAGAACGGGTGTGAGAGTGGAAAGTTCACACTGTGACGGTATCTT
ACCAGAAAGGGACGGCTAACTACGTGCCAGCAGCCGCGGTAATACGTAGGTCCCGAGCGTTGTCCGGATTTATTGGGCGT
AAAGCGAGCGCAGGCGGTTAGATAAGTCTGAAGTTAAAGGCTGTGGCTTAACCATAGTACGCTTTGGAAACTGTTTAACT
TGAGTGCAGAAGGGGAGAGTGGAATTCCATGTGTAGCGGTGAAATGCGTAGATATATGGAGGAACACCGGTGGCGAAAGC
GGCTCTCTGGTCTGTAACTGACGCTGAGGCTCGAAAGCGTGGGGAGCGAACAGGATTAGATACCCTGGTAGTCCACGCCG
TAAACGATGAGTGCTAGGTGTTAGGCCCTTTCCGGGGCTTAGTGCCGCAGCTAACGCATTAAGCACTCCGCCTGGGGAGT
ACGACCGCAAGGTTGAAACTCAAAGGAATTGACGGGGGCCCGCACAAGCGGTGGAGCATGTGGTTTAATTCGAAGCAACG
CGAAGAACCTTACCAGGTCTTGACATCCCGATGCCCGCTCTAGAGATAGAGTTTTACTTCGGTACATCGGTGACAGGTGG
TGCATGGTTGTCGTCAGCTCGTGTCGTGAGATGTTGGGTTAAGTCCCGCAACGAGCGCAACCCTTATTGTTAGTTGCCAT
CATTCAGTTGGGCACTCTAGCGAGACTGCCGGTAATAAACCGGAGGAAGGTGGGGATGACGTCAAATCATCATGCCCCTT
ATGACCTGGGCTACACACGTGCTACAATGGCTGGTACAACGAGTCGCAAGTCGGTGACGGCAAGCTAATCTCTTAAAGCC
AGTCTCAGTTCGGATTGTAGGCTGCAACTCGCCTACATGAAGTCGGAATCGCTAGTAATCGCGGATCAGCACGCCGCGGT
GAATACGTTCCCGGGCCTTGTACACACCGCCCGTCACACCACGAGAGTTTGTAACACCCGAAGTCGGTGAGGTAACCTTT
TAGGAGCCAGCCGCCTAAGGTGGGATAGATGATTGGGGTGA
>OTU142
CGGCGTGCCTAACACATGCAAGTCGAGCGGGGTTTTATTAGAGCTTGCTTTAATAAAACTTAGCGGCGGACGGGTGAGTA
ACGCGTGGGTAACCTGCCCTATACACAGGGATAACATGGAGAAATCGATGCTAATACCTGATAAGCTAACATCTAGGCAT
CTAGTTGTTAGAAAAACTGAGGTGGTATAGGAGGGGCCCGCGTCTGATTAGCTAGTTGGTGGGGTAAAGGCTTACCAAGG
CGACGATCAGTAGCCGACCTGAGAGGGTGATCGGCCACATTGGAACTGAGACACGGTCCAAACTCCTACGGGAGGCAGCA
GTGGGGAATATTGCACAATGGGGGGAACCCTGATGCAGCAACGCCGCGTGAAGGAAGAAGTATTTCGGTATGTAAACTTC
TATCGACAGGGAAGAAAGAAATGACGGTACCTGAATAAGAAGCACCGGCTAAATACGTGCCAGCAGCCGCGGTAATACGT
ATGGTGCAAGCGTTATCCGGATTTACTGGGTGTAAAGGGTGAGTAGGCGGTTATGCAAGTCATATGTGAAATTCTGGGGC
TCAACCTCAGAGCTGCATAAGAAACTGTGTAACTAGAGTACAGGAGAGGTAAGCGGAATTCCTAGTGTAGCGGTGAAATG
CGTAGATATTAGGAAGAACACCGGTGGCGAAGGCGGCTTACTGGACTGAAACTGACGCTGAGTCACGAAAGCGTGGGGAG
CGAACAGGATTAGATACCCTGGTAGTCCACGCCGTAAACGATGAGTGCTAGGTGTTGGGAAGAGATTCTCGGTGCCGCAG
CAAACGCAATAAGCACTCCACCTGGGGAGTACGACCGCAAGGTTGAAACTCAAAGGAATTGACGGGGACCCGCACAAGCG
GTGGAGCATGTGGTTTAATTCGAAGCAACGCGAAGAACCTTACCTAAACTTGACATCTCGATGACAATCTATGTAAAGTA
GACTTCCTTCGGGACATCGAAGACAGGTGGTGCATGGTTGTCGTCAGCTCGTGTCGTGAGATGTTGGGTTAAGTCCCGCA
ACGAGCGCAACCCCTATTCTTAGTAGCCAGCATTTAAGATGGGCACTCTAGGGAGACTGCCGTGGATAACACGGAGGAAG
GTGGGGATGACGTCAAATCATCATGCCCCTTATGTTTAGGGCTACACACGTGCTACAATGGCTGCAACAAAGTGAAGCGA
GTCAGTGATGAGGAGCAAAGCACATAAAAGCAGTCCCAGTTCGGATTGTAGTCTGCAACTCGACTACATGAAGTTGGAAT
CGCTAGTAATCGCGAATCAGAATGTCGCGGTGAATACGTTCCCGGGTCTTGTACACACCGCCCGTCACACCATGGGAGTT
GGAAGCGCCCGAAGCCTGTGACCTAACCTAAGGGGAGGAGCAGTCGAAGGTGAAGCCAGTGACTGGGGTGA
>OTU145
GACGAACGCTGGCGGCGTGCTTAACACATGCAAGTCACGGGGGTCCGCAAGGGCAACCGGCGAACGGGTGCGTAACACGT
GAGCGACCTGCCTGAGTGCGGGGGATAGCCGGCCCAACGGCCGGGTAATACCGCATACGCTTTTTCGAGGGCATCCTTGG
GAAAGGAAACCTCCGGGGCACTCAGAGGGGCTCGCGGCCTATCAGCTAGTTGGCGGGGTAATGGCCCACCAAGGCGACGA
CGGGTAGCTGGTCTGAGAGGATGGCCAGCCACATTGGGACTGAGAGACGGCCCAGACTCCTACGGGAGGCAGCAGTGGGG
AATCTTGCGCAATGGCCGAAAGGCTGACGCAGCGACGCCGCGTGTGGGAGGAAGCTCTTCGGGGTGTAAACCACTGTTGC
CCGGGACGAACATCGGTTTTCGAGCCGACTGACGGTACCGGGTGAGGAAGCACCGGCTAACTCTGTGCCAGCAGCCGCGG
TAATACAGAGGGTGCGAGCGTTGTCCGGAATCACTGGGCGTAAAGGGCGCGTAGGCGGCTCGATAAGGTTGCGGTGAAAG
CCCGGGGCTCAACCCCGGGTCGGCCGTGGCAACTGTCGAGCTGGAGCACTGTAGAGGCAGGTGGAATTCCGGGTGTAGCG
GTGGAATGCGTAGAGATCCGGAAGAACACCGGTGGCGAAGGCGGCCTGCTGGGCAGTGGCTGACGCTGAGGCGCGACAGC
GTGGGGAGCAAACAGGATTAGATACCCTGGTAGTCCACGCCGTAAACGATGGGCACTAGGTGCTTGGGGGAGCGACCCTC
CGAGTGCCGGCGCTAACGCATTAAGTGCCCCGCCTGGGGAGTACGGCCGCAAGGCTGAAACTCAAAGGAATTGACGGGGG
CCCGCACAAGCGGTGGAGCATGTGGTTTAATTCGACGCAACGCGCAGAACCTTACCTGGGCTTGACATGCACGGGCAAGC
CGGTGGAAACATCGGCCCCTCTTCGGAGTCCGTGCACAGGTGCTGCATGGCTGTCGTCAGCTCGTGTCGTGAGATGTTGG
GTTAAGTCCCGCAACGAGCGCAACCCCTGCCCCGTGTTGCTCACAGGTAACGCTGAGGACTCTCGGGGGACTGCCGGTGC
CAAACCGGAGGAAGGTGGGGACGACGTCAAGTCATCATGGTCCTTACGTCCAGGGCTACACACGTGCTACAATGGCCGGT
ACAGCGGGCTGCGACAGGGCAACCTGGAGCCAATCCCCGAAAGCCGGCCTCAGTGCGGATTGGAGGCTGCAACCCGCCTC
CATGAAGCTGGAATCGCTAGTAATCGCGGATCAGCTACGCCGCGGTGAATACGTTCCCGGGCCTTGTACACACCGCCCGT
CACGCCATGGAAGCTGTGAGCGCCCGAAGTCCGTGTCGGAACCCGCAAGGGGCCAAGCGGCCGAAGGCGAGCGCAGTGAC
TGGGGCG
>OTU144
GGACGAACGCTGGCGGCGTGCTTAACACATGCAAGTCGAACGGAAAGGCCCTGCTTTTGTGGGGTGCTCGAGTGGCGAAC
GGGTGAGTAACACGTGAGTAACCTGCCCTTGACTTTGGGATAACTTCAGGAAACTGGGGCTAATACCGGATAGGAGCTCC
TGCTGCATGGTGGGGGTTGGAAAGTTTCGGCGGTTGGGGATGGACTCGCGGCTTATCAGCTTGTTGGTGGGGTAGTGGCT
TACCAAGGCTTTGACGGGTAGCCGGCCTGAGAGGGTGACCGGCCACATTGGGACTGAGATACGGCCCAGACTCCTACGGG
AGGCAGCAGTGGGGAATATTGCACAATGGGCGGAAGCCTGATGCAGCAACGCCGCGTGCGGGATGACGGCCTTCGGGTTG
TAAACCGCTTTCGCCTGTGACGAAGCGTGAGTGACGGTAATGGGTAAAGAAGCACCGGCTAACTACGTGCCAGCAGCCGC
GGTGATACGTAGGGTGCGAGCGTTGTCCGGATTTATTGGGCGTAAAGGGCTCGTAGGTGGTTGATCGCGTCGGAAGTGTA
ATCTTGGGGCTTAACCCTGAGCGTGCTTTCGATACGGGTTGACTTGAGGAAGGTAGGGGAGAATGGAATTCCTGGTGGAG
CGGTGGAATGCGCAGATATCAGGAGGAACACCAGTGGCGAAGGCGGTTCTCTGGGCCTTTCCTGACGCTGAGGAGCGAAA
GCGTGGGGAGCGAACAGGCTTAGATACCCTGGTAGTCCACGCTGTAAACGGTGGGTACTAGGTGTGGGGTCCATTCCACG
GGTTCCGTGCCGTAGCTAACGCTTTAAGTACCCCGCCTGGGGAGTACGGCCGCAAGGCTAAAACTCAAAGGAATTGACGG
GGCCCCGCACAAGCGGCGGAGCATGCGGATTAATTCGATGCAACGCGTAGAACCTTACCTGGGTTTGACATGGATCGGGA
GTGCTCAGAGATGGGTGTGCCTCTTTTGGGGTCGGTTCACAGGTGGTGCATGGCTGTCGTCAGCTCGTGTCGTGAGATGT
TGGGTTAAGTCCCGCAACGAGCGCAACCCTTGTTCACTGTTGCCAGCACGTTATGGTGGGGACTCAGTGGAGACCGCCGG
GGTCAACTCGGAGGAAGGTGGGGATGACGTCAAGTCATCATGCCCCTTATGTCCAGGGCTTCACGCATGCTACAATGGCT
GGTACAGAGAGTGGCGAGCCTGTGAGGGTGAGCGAATCTCGGAAAGCCGGTCTCAGTTCGGATTGGGGTCTGCAACTCGA
CCTCATGAAGTCGGAGTCGCTAGTAATCGCAGATCAGCAACGCTGCGGTGAATACGTTCCCGGGGCTTGTACACACCGCC
CGTCAAGTCATGAAAGTTGGTAACACCCGAAGCCGGTGGCCTAACCGTTGTGGGGGAGCCGTCGAAGGTGGGACTGGTGA
TTAGGACTA
>OTU147
GATAAACGCTGGCGGCGTGCATAACACATGCAAGTCGAACGATGAAGCTTAGATGATTTCTTCGGAATGAACTTAAGTGG
ATTAGTGGCGAACGGGTGAGTAACACGTGAGTAACCTGCCTTACACAAGGGGATAGCCTCTGGAAACGGAGAATAATACC
CTATAAAGTCTAATCAGCCCATGCTGGAAAGACCAAAGATTTATCGGTGTAAGATGGACTTGCGTCTGATTAGCTAGTTG
GTGAGATAAAAGCTCACCAAGGCGACGATCAGTAGCCGGCTTGAGAGAGTGTACGGCCACATTGGGACTGAGACACGGCC
CAAACTCCTACGGGAGGCAGCAGTGGGGAATTTTGCACAATGGGGGAAACCCTGATGCAGCGACGCCGCGTGATTTAGAA
GGCCTTCGGGTTGTAAAAATCTTTTTTACGGGATGAAAATGACAGTACCGTAAGAATAAGGTCCGGCTAAATACGTGCCA
GCAGCCGCGGTAATACGTATGGACCGAGCGTTGTCCGGAATCATTGGGCGTAAAGGGTACGTAGGCGGCCTAGTAAGTTA
GAAGTTAAAGAATATAGCTCAACTATATAAAGCTTTTAAAACTGCTAGGCTTGAGAGATGGAAGGGAAAGTGGAATTCCT
AGTGTAGCGGTGAAATGCGCAGATATTAGGAAGAATACCGGTGGCGAAGGCGACTTTCTGGTCATCATCTGACGCTGAGG
TACGAAAGCGTGGGTAGCAAACAGGATTAGATACCCTGGTAGTCCACGCTGTAAACGATGAGTGTTAGGTTCTTGGAATA
ATCTGGGAGCCGCAGCTAACGCATTAAACACTCCGCCTGGGGAGTACGCACGCAAGTGTGAAACTCAAAGGAATTGACGG
GGACCCGCACAAGCAGCGGAGCATGTGGTTTAATTCGACGCAACGCGAAGAACCTTACCAAATCTTGACATATTTCGGAG
GGAATTAGAGATAATTCCTTACGACTTCGGTCGACTGAAATACAGGTGGTGCATGGTTGTCGTCAGCTCGTGTCGTGAGA
TGTTGGGTTAAGTCCCATAACGAGCGCAACCCCTATCGTTAGTTACCATCATTAAGTTGGGGACTCTAGCGATACTGCCG
GTGATAAACCGGAGGAAGGTGGGGACGACGTCAAATCATCATGCCCTTTATGACTTGGGCTACACACGTGCTACAATGGC
AGATACAGAGGGCAGCGAAAGAGTGATCTGAAGCGAAACTCACAAAATCTGTCCCAGTTCGGATTGTACTCTGCAACTCG
AGTACATGAAGTTGGAGTTGCTAGTAATCGCGAATCAGAATGTCGCGGTGAATGCGTTCCCGGGTCTTGTACACACCGCC
CGTCACACCATGGAAGTTGGCAATACCCGAAGCCTGTGAGCGAACC
>OTU146
GGACGAACGCTGGCGGCGTGCCTAATACATGCAAGTCGAGCGCAGGAAATCGACGGAACCCTTCGGGGGGAAGTCGATGG
AATGAGCGGCGGACGGGTGAGTAACACGTAAAGAACCTGCCCTCAGGTCTGGGATAACCACGAGAAATCGGGGCTAATAC
CGGATGGGTCATCGGACCGCATGGTCCGAGGATGAAAGGCGCTTCGGCGTCGCCTGGGGATGGCTTTGCGGTGCATTAGC
TAGTTGGTGGGGTAATGGCCCACCAAGGCGACGATGCATAGCCGACCTGAGAGGGTGATCGGCCACACTGGGACTGAGAC
ACGGCCCAGACTCCTACGGGAGGCAGCAGTAGGGAATCTTCCACAATGGACGAAAGTCTGATGGAGCAACGCCGCGTGAA
CGATGAAGGCCTTCGGGTCGTAAAGTTCTGTTGTAAGGGAAGAACAAGTGCCGCAGGCAATGGCGGCACCTTGACGGTAC
CTTGCGAGAAAGCCACGGCTAACTACGTGCCAGCAGCCGCGGTAATACGTAGGTGGCAAGCGTTGTCCGGAATTATTGGG
CGTAAAGCGCGCGCAGGCGGCCTCTTAAGTCTGATGTGAAAGCCCCCGGCTCAACCGGGGAGGGCCATTGGAAACTGGGA
GGCTTGAGTATAGGAGAGAAGAGTGGAATTCCACGTGTAGCGGTGAAATGCGTAGAGATGTGGAGGAACACCAGTGGCGA
AGGCGACTCTTTGGCCTATAACTGACGCTGAGGCGCGAAAGCGTGGGGAGCAAACAGGATTAGATACCCTGGTAGTCCAC
GCCGTAAACGATGAGTGCTAGGTGTTGGAGGGTTTCCGCCCTTCAGTGCTGAAGCTAACGCATTAAGCACTCCGCCTGGG
GAGTACGGTCGCAAGGCTGAAACTCAAAGGAATTGACGGGGACCCGCACAAGCGGTGGAGCATGTGGTTTAATTCGAAGC
AACGCGAAGAACCTTACCAACTCTTGACATCCCCCTGACCGGTACAGAGATGTACCTTCCCCTTCGGGGGCAGGGGTGAC
AGGTGGTGCATGGTTGTCGTCAGCTCGTGTCGTGAGATGTTGGGTTAAGTCCCGCAACGAGCGCAACCCTTGTCCTTAGT
TGCCACCATTCAGTTGGGCACTCTAAGGAGACTGCCGGTGACAAACCGGAGGAAGGTGGGGATGACGTCAAATCATCATG
CCCCTTATGAGTTGGGCTACACACGTGCTACAATGGACGGTACAAAGGGCAGCGAAGCCGCGAGGTGGAGCCAATCCCAG
AAAGCCGTTCTCAGTTCGGATTGCAGGCTGCAACTCGCCTGCATGAAGTCGGAATCGCTAGTAATCGCAGGTCAGCATAC
TGCGGTGAATACGTTCCCGGGTCTTGTACACACCGCCCGTCACACCACGAGAGTTTGTAACACCCGAAGTCGGTGAGGTA
ACCTTAGGGAGCCAGCCGCCGAAGGTGGGACAGATGATTGGGGTGA
>OTU61
GATTGAACGCTGGCGGCATGCCTTACACATGCAAGTCGAACGGCAGCATGATCTAGCTTGCTAGATTGATGGCGAGTGGC
GAACGGGTGAGTAATACATCGGAACGTGCCCTGTAGTGGGGGATAACTAGTCGAAAGATTAGCTAATACCGCATACGACC
TGAGGGTGAAAGTGGGGGACCGCAAGGCCTCATGCTATAGGAGCGGCCGATGTCTGATTAGCTAGTTGGTGAGGTAAAGG
CTCACCAAGGCGACGATCAGTAGCTGGTCTGAGAGGACGATCAGCCACACTGGGACTGAGACACGGCCCAGACTCCTACG
GGAGGCAGCAGTGGGGAATTTTGGACAATGGGCGAAAGCCTGATCCAGCAATGCCGCGTGTGTGAAGAAGGCCTTCGGGT
TGTAAAGCACTTTTGTCCGGAAAGAAATGGCTCTGGTTAATACCTGGGGTCGATGACGGTACCGGAAGAATAAGGACCGG
CTAACTACGTGCCAGCAGCCGCGGTAATACGTAGGGTCCAAGCGTTAATCGGAATTACTGGGCGTAAAGCGTGCGCAGGC
GGTTGTGCAAGACCGATGTGAAATCCCCGAGCTTAACTTGGGAATTGCATTGGTGACTGCACGGCTAGAGTGTGTCAGAG
GGGGGTAGAATTCCACGTGTAGCAGTGAAATGCGTAGAGATGTGGAGGAATACCGATGGCGAAGGCAGCCCCCTGGGATA
ACACTGACGCTCATGCACGAAAGCGTGGGGAGCAAACAGGATTAGATACCCTGGTAGTCCACGCCCTAAACGATGTCAAC
TAGTTGTTGGGGATTCATTTCCTTAGTAACGTAGCTAACGCGTGAAGTTGACCGCCTGGGGAGTACGGTCGCAAGATTAA
AACTCAAAGGAATTGACGGGGACCCGCACAAGCGGTGGATGATGTGGATTAATTCGATGCAACGCGAAAAACCTTACCTA
CCCTTGACATGCCACTAACGAAGCAGAGATGCATTAGGTGCTCGAAAGAGAAAGTGGACACAGGTGCTGCATGGCTGTCG
TCAGCTCGTGTCGTGAGATGTTGGGTTAAGTCCCGCAACGAGCGCAACCCTTGTCTCTAGTTGCTACGAAAGGGCACTCT
AGAGAGACTGCCGGTGACAAACCGGAGGAAGGTGGGGATGACGTCAAGTCCTCATGGCCCTTATGGGTAGGGCTTCACAC
GTCATACAATGGTGCATACAGAGGGTTGCCAAGCCGCGAGGTGGAGCTAATCCCAGAAAATGCATCGTAGTCCGGATCGT
AGTCTGCAACTCGACTACGTGAAGCTGGAATCGCTAGTAATCGCGGATCAGCATGCCGCGGTGAATACGTTCCCGGGTCT
TGTACACACCGCCCGTCACACCATGGGAGTGGGCTTTACCAGAAGTAGTTAGCCTAACCGCAAGGAGGGCGATTACCACG
GTAGGGTTCATGACTGGGGTGA
>OTU60
GGATGAACGCTGGCGGCGTGCCTAACACATGCAAGTCGAACGAAGCAATTGAAGGAAGTTTTCGGATGGAATTCGATTGA
CTGAGTGGCGGACGGGTGAGTAACGCGTGGATAACCTGCCTCACACTGGGGGATAACAGTTAGAAATGACTGCTAATACC
GCATAAGCGCACAGTACCGCATGGTACGGTGTGAAAAACTCCGGTGGTGTGAAATGGATCCGCGTCTGATTAGCCAGTTG
GCGGGGTAACGGCCCACCAAAGCGACGATCAGTAGCCGACCTGAGAGGGTGACCGGCCACATTGGGACTGAGACACGGCC
CAAACTCCTACGGGAGGCAGCAGTGGGGAATATTGCACAATGGGCGAAAGCCTGATGCAGCGACGCCGCGTGAGTGAAGA
AGTATTTCGGTATGTAAAGCTCTATCAGCAGGGAAGAAAATGACGGTACCTGACTAAGAAGCCCCGGCTAACTACGTGCC
AGCAGCCGCGGTAATACGTAGGGGGCAAGCGTTATCCGGATTTACTGGGTGTAAAGGGAGCGTAGACGGCGAAGCAAGTC
TGAAGTGAAAACCCAGGGCTCAACCCTGGGACTGCTTTGGAAACTGTTTTGCTAGAGTGTCGGAGAGGTAAGTGGAATTC
CTAGTGTAGCGGTGAAATGCGTAGATATTAGGAGGAACACCAGTGGCGAAGGCGGCTTACTGGACGATAACTGACGTTGA
GGCTCGAAAGCGTGGGGAGCAAACAGGATTAGATACCCTGGTAGTCCACGCCGTAAACGATGAATGCTAGGTGTTGGGGG
GCAAAGCCCTTCGGTGCCGTCGCAAACGCAGTAAGCATTCCACCTGGGGAGTACGTTCGCAAGAATGAAACTCAAAGGAA
TTGACGGGGACCCGCACAAGCGGTGGAGCATGTGGTTTAATTCGAAGCAACGCGAAGAACCTTACCAAGTCTTGACATCC
TCTTGACCGGCGTGTAACGGCGCCTTCCCTTCGGGGCAAGAGAGACAGGTGGTGCATGGTTGTCGTCAGCTCGTGTCGTG
AGATGTTGGGTTAAGTCCCGCAACGAGCGCAACCCTTATCCTTAGTAGCCAGCAGGTGGAGCTGGGCACTCTAGGGAGAC
TGCCAGGGATAACCTGGAGGAAGGTGGGGATGACGTCAAATCATCATGCCCCTTATGATTTGGGCTACACACGTGCTACA
ATGGCGTAAACAAAGGGAAGCAAGACAGTGATGTGGAGCAAATCCCAAAAATAACGTCCCAGTTCGGACTGTAGTCTGCA
ACCCGACTACACGAAGCTGGAATCGCTAGTAATCGCGAATCAGAATGTCGCGGTGAATACGTTCCCGGGTCTTGTACACA
CCGCCCGTCACACCATGGGAGTCAGCAACGCCCGAAGTCAGTGACCCAACTCGCAAGAGAGGGAGCTGCCGAAGGCGGGG
CAGGTAACTGGGGTGA
>OTU63
AACGAACGCTGGCGGCAGGCTTAACACATGCAAGTCGAACGCACCTTTCGGGGTGAGTGGCAGACGGGTGAGTAACGCGT
GGGAATCTACCCTTCTCTACGGGATAGCTCCGGGAAACTGGAATTAATACCGTATACGTCCTGAGGGAGAAAGATTTATC
GGGGAAGGATGAGCCCGCGTTGGATTAGCTAGTTGGTGGGGTAAAGGCCTACCAAGGCGACGATCCATAGCTGGTCTAAG
AGGATGATCAGCCACATTGGGACTGAGACACGGCCCAAACTCCTACGGGAGGCAGCAGTGGGGAATATTGGACAATGGGC
GCAAGCCTGATCCAGCCATGCCGCGTGAGTGATGAAGGCCCTAGGGTTGTAAAGCTCTTTCAGTGGGGACGATAATGACG
GTACCCACAGAAGAAGCCCCGGCTAACTTCGTGCCAGCAGCCGCGGTAATACGAAGGGGGCTAGCGTTGTTCGGAATTAC
TGGGCGTAAAGCGCACGTAGGCGGATATTTAAGTCAGGGGTGAAATCCCGGGGCTCAACCCCGGAACTGCCTTTGATACT
GGGTATCTTGAGTTCGGAAGAGGTAAGTGGAATTGCGAGTGTAGAGGTGAAATTCGTAGATATTCGCAGGAACACCAGTG
GCGAAGGCGGCTTACTGGTCCGATACTGACGCTGAGGTGCGAAAGCGTGGGGAGCAAACAGGATTAGATACCCTGGTAGT
CCACGCCGTAAACGATGGAAGCTAGCCGTCGGGTGATTTATCACTCGGTGGCGCAGCAAACGCATTAAGCTTCCCGCCTG
GGGAGTACGGTCGCAAGATTAAAACTCAAAGGAATTGACGGGGGCCCGCACAAGCGGTGGAGCATGTGGTTTAATTCGAA
GCAACGCGCAGAACCTTACCAGCTCTTGACATGCCACGACGATGACCGGAGACGGACATCTTCCTTCGGGACGTGGACAC
AGGTGCTGCATGGCTGTCGTCAGCTCGTGTCGTGAGATGTTGGGTTAAGTCCCGCAACGAGCGCAACCCTCGCCCTTAGT
TGCCAGCATTGAGTTGGGCACTCTAAGGGGACTGCCGGTGATAAGCCGAGAGGAAGGTGGGGATGACGTCAAGTCCTCAT
GGCCCTTACGGGCTGGGCTACACACGTGCTACAATGGCGGTGACAATGGGCAGCCAACTCGCGAGAGTGCGCTAATCCCA
AAAAGCCGTCTCAGTTCGGATTGCACTCTGCAACTCGGGTGCATGAAGTTGGAATCGCTAGTAATCGTGGATCAGCATGC
CACGGTGAATACGTTCCCGGGCCTTGTACACACCGCCCGTCACACCATGGGAGTTGGTTCTACCCGAAGGTGGTGCGCTA
ACCGCAAGGAGGCAGCCAACCACGGTAGGGTCAGCGACTGGGGTGA
>OTU62
GGATGAACGCTGGCGGCGTGCCTAATACATGCAAGTCGAGCGAGATGTTAGCGCATGAACCTTCGGGGGATTATGCTAAC
GGACAGCGGCGGACGGGTGAGTAACGCGTAGGCAACCTGCCCCTGACAGAGGGATAGCCATTGGAAACGATGATTAAAAC
CTCATGACACCGTAGAAGCACATGCTTCATCGGTCAAAGATTTATCGGTCAGGGATGGGCCTGCGTCTGATTAACTAGTT
GGTGAGGTAACGGCTCACCAAGGTGACGATCAGTAGCCGACCTGAGAGGGTGATCGGCCACATTGGAACTGAGACACGGT
CCAAACTTCTACGGAAGGCAGCAGTAGGGAATCTTGCACAATGGGCGAAAGCCTGATGCAGCAACGCCGCGTGAAGGATG
AAGGCCTTCGGGTTGTAAACTTCTGTTCTAAGGGAAGAAACAAATGACGGTACCTTAGGAGCAAGCCCCGGCTAACTACG
TGCCAGCAGCCGCGGTAATACGTAGGGGGCAAGCGTTATCCGGAATTATTGGGCGTAAAGAGTGCGTAGGTGGTTACCTA
AGCGCAAGGTTTAATTTAGAGGCTCAACCTCTACTTGCCTTGCGAACTGGGCTACTTGAGTGCAGGAGGGGAAAGCGGAA
TTCCTAGTGTAGCGGTGAAATGCGTAGATATTAGGAGGAACACCAGCGGCGAAGGCGGCTTTCTGGACTGTAACTGACAC
TGAGGCACGAAAGCGTGGGTAGCAAACAGGATTAGATACCCTGGTAGTCCACGCCGTAAACGATGAGCACTAGGTGTTGG
GCCCGTTAGGGCTCAGTGCCGCAGTTAACGCAATAAGTGCTCCGCCTGGGGAGTACGCTCGCAAGAGTAAAACTCAAAGG
AATTGACGGGGACCCGCACAAGCAGCGGAGCATGTGGTTTAATTCGAAGCAACGCGAAGAACCTTACCAGGGCTTGACAT
CCTGCTGACAGGACCTTAACCGGTCCCTTCTTCGGACAGCAGAGACAGGTGGTGCATGGTTGTCGTCAGCTCGTGTCGTG
AGATGTTGGGTTAAGTCCCGCAACGAGCGCAACCCTTGTCGCTAGTTACTAACATTCAGTTGAGGACTCTAGCGAGACTG
CCGAGGTCAACTCGGAGGAAGGTGGGGATGACGTCAAATCATCATGCCCCTTATGTTCTGGGCTACACACGTGCTACAAT
GGTCGGTACAATGAGAGGCAATACTGTGAAGTGGAGCAAATCACCAAAACCGATCCCAGTTCGGATTGTAGGCTGCAACT
CGCCTACATGAAGTTGGAGTTGCTAGTAATCGCAGATCAGAATGCTGCGGTGAATGCGTTCCCGGGTCTTGTACACACCG
CCCGTCACACCATGGAAGTTGGGGGTGCCCAAAGTCGGTTAATTAATCTATCGCCTAAGGCAAAACCAATGACTGGGGTG
A
>OTU65
CGAACGCTGGCGGTATGCTTAACACATGCAAGTCGAACGAGAAGGTTTTGGTGGATCCTTCGGGTGACATCAGAACTGGA
AAGTGGCGAACGGGTGAGTAACGCGTGGGTAACCTGCCCTATGGAAAGGAATAGCCTCGGGAAACTGGGAGTAAAGCCTT
ATATTATGGAGTGGCCGCATGGTCATTTCATGAAAACTCCGGTGCCATAGGATGGACCCGCGTCCCATTAGCTAGTTGGT
GAGATAACAGCCCACCAAGGCGACGATGGGTAACCGGTCTGAGAGGGCGAACGGTCACACTGGAACTGAGACACGGTCCA
GACTCCTACGGGAGGCAGCAGTGGGGAATATTGCGCAATGGGGGCAACCCTGACGCAGCAATACCGCGTGAGTGAAGAAG
GTTTTCGGATCGTAAAGCTCTGTTATTGGGGAAGAAGAATGACGGTACCCAATGAGGAAGTCCCGGCTAACTACGTGCCA
GCAGCCGCGGTAATACGTAGGGGACAAGCGTTGTCCGGAATGACTGGGCGTAAAGGGCGCGTAGGCGGTCTATTAAGTCT
GATGTGAAAGGTACCGGCTCAACCGGTGAAGTGCATTGGAAACTGGTAGACTTGAGTATTGGAGAGGCAAGTGGAATTCC
TAGTGTAGCGGTGAAATGCGTAGATATTAGGAGGAACACCAGTGGCGAAGGCGGCTTGCTGGACAAATACTGACGCTGAG
GTGCGAAAGCGTGGGGAGCGAACAGGATTAGATACCCTGGTAGTCCACGCCGTAAACGATGAATGCTAGGTGTTGGGGAA
ACTCAGTGCCGCAGTTAACACAATAAGCATTCCGCCTGGGGAGTACGACCGCAAGGTTGAAACTCAAAGGAATTGACGGG
GACCCGCACAAGCAGCGGAGCATGTGGTTTAATTCGAAGCAACGCGAAGAACCTTACCAGGTCTTGACATCCTCTGACGA
GCCTAGAGATAGGAAGTTTCCTTCGGGAACAGAGAGACAGGTGGTGCATGGTTGTCGTCAGCTCGTGTCGTGAGATGTTG
GGTTAAGTCCCGCAACGAGCGCAACCCCTGCCTTTAGTTGCCAGCATTAAGTTGGGCACTCTAGAGGGACTGCCGTAGAC
AATACGGAGGAAGGTGGGGACGACGTCAAATCATCATGCCCCTTATGACCTGGGCTACACACGTGCTACAATGGTCTGAA
CAGAGGGCCGCGAAGCCGCGAGGTGAAGCAAATCCCTTAAAACAGATCCCAGTTCGGATTGCAGGCTGCAACTCGCCTGC
ATGAAGTTGGAGTTGCTAGTAATCGCGGATCAGAATGCCGCGGTGAATGCGTTCCCGGGTCTTGTACACACCGCCCGTCA
CACCACGAGAGTTGGCAACACCCGAAGCCTGTGAGAGAACCGCAAGGACTCAGCAGTCGAAGGTGGGGCTAGTAATTGGG
GTGA
>OTU64
GGATGAACGCTAGCTACAGGCTTAACACATGCAAGTCGAGGGGCAGCATGAACTTAGCTTGCTAAGTTTGATGGCGACCG
GCGCACGGGTGAGTAACACGTATCCAACCTGCCGATGACTCGGGGATAGCCTTTCGAAAGAAAGATTAATACCCGATGGC
ATAGTTCTTCCGCATGGTAGAACTATTAAAGAATTTCGGTCATCGATGGGGATGCGTTCCATTAGGTTGTTGGCGGGGTA
ACGGCCCACCAAGCCTTCGATGGATAGGGGTTCTGAGAGGAAGGTCCCCCACATTGGAACTGAGACACGGTCCAAACTCC
TACGGGAGGCAGCAGTGAGGAATATTGGTCAATGGACGAGAGTCTGAACCAGCCAAGTAGCGTGAAGGATGACTGCCCTA
TGGGTTGTAAACTTCTTTTATACGGGAATAAAGTGAGGCACGTGTGCCTTTTTGTATGTACCGTATGAATAAGGATCGGC
TAACTCCGTGCCAGCAGCCGCGGTAATACGGAGGATCCGAGCGTTATCCGGATTTATTGGGTTTAAAGGGAGCGTAGGCG
GACGCTTAAGTCAGTTGTGAAAGTTTGCGGCTCAACCGTAAAATTGCAGTTGATACTGGGTGTCTTGAGTACAGTAGAGG
CAGGCGGAATTCGTGGTGTAGCGGTGAAATGCTTAGATATCACGAAGAACTCCGATTGCGAAGGCAGCCTGCTGGACTGT
AACTGACGCTGATGCTCGAAAGTGTGGGTATCAAACAGGATTAGATACCCTGGTAGTCCACACAGTAAACGATGAATACT
CGCTGTTTGCGATATACAGTAAGCGGCCAAGCGAAAGCGTTAAGTATTCCACCTGGGGAGTACGCCGGCAACGGTGAAAC
TCAAAGGAATTGACGGGGGCCCGCACAAGCGGAGGAACATGTGGTTTAATTCGATGATACGCGAGGAACCTTACCCGGGC
TTGAATTGCAACTGAATGATGTGGAGACATGTCAGCCGCAAGGCAGTTGTGAAGGTGCTGCATGGTTGTCGTCAGCTCGT
GCCGTGAGGTGTCGGCTTAAGTGCCATAACGAGCGCAACCCTTATCGATAGTTACCATCAGGTGATGCTGGGGACTCTGT
CGAGACTGCCGTCGTAAGATGTGAGGAAGGTGGGGATGACGTCAAATCAGCACGGCCCTTACGTCCGGGGCTACACACGT
GTTACAATGGGGGGTACAGAAGGCAGCTACACGGCGACGTGATGCTAATCCCGAAAGCCTCTCTCAGTTCGGATTGGAGT
CTGCAACCCGACTCCATGAAGCTGGATTCGCTAGTAATCGCGCATCAGCCACGGCGCGGTGAATACGTTCCCGGGCCTTG
TACACACCGCCCGTCAAGCCATGAAAGCCGGGGGTACCTGAAGTGCGTAACCGCAAGGAGCGCCCTAGGGTAAAACTGGT
GATTGGGGCTA
>OTU67
GATGAACGCTGGCGGCGTGCCTAATACATGCAAGTCGAACGCGCAGCGAAAGGTGCTTGCACCTTTCAAGCGAGTGGCGA
ACGGGTGAGTAACACGTGGATAACCTGCCTCAAGGCTGGGGATAACATTTGGAAACAGATGCTAATACCGAATAAAACTT
AGTATCGCATGATACAAAGTTGAAAGGCGCTACGGCGTCACCTAGAGATGGGTCCGCGGTGCATTAGTTAGTTGGTGGGG
TAAAGGCCTACCAAGACAATGATGCATAGCCGAGTTGAGAGACTGATCGGCCACATTGGGACTGAGACACGGCCCAAACT
CCTACGGGAGGCTGCAGTAGGGAATCTTCCACAATGGGCGAAAGCCTGATGGAGCAACGCCGCGTGTGTGATGAAGGCTT
TAGGGTCGTAAAGCACTGTTGTATGGGAAGAAATGCTAGAATAGGGAATGATTCTAGTTCGACGGTACCATACCAGAAAG
GGACGGCTAAATACGTGCCAGCAGCCGCGGTAATACGTATGTCCCGAGCGTTATCCGGATTTATTGGGCGTAAAGCGAGC
GCAGACGGTTGATTAAGTCTGATGTGAAAGCCCGGAGCTCAACTCCGGAATGGCATTGGAAACTGGTTAACTTGAGTGTT
GTAGAGGTAAGTGGAACTCCATGTGTAGCGGTGGAATGCGTAGATATATGGAAGAACACCAGTGGCGAAGGCGGCTTACT
GGACAACAACTGACGTTGAGGCTCGAAAGTGTGGGTAGCAAACAGGATTAGATACCCTGGTAGTCCACACCGTAAACGAT
GAATACTAGGTGTTAGGAGGTTTCCGCCTCTTAGTGCCGAAGCTAACGCATTAAGTATTCCGCCTGGGGAGTACGACCGC
AAGGTTGAAACTCAAAGGAATTGACGGGGACCCGCACAAGCGGTGGAGCATGTGGTTTAATTCGAAGCAACGCGAAGAAC
CTTACCAGGTCTTGACATCCTTTGAAGCTTCTAGAGATAGAAGTGTTCTCTTCGGAGACAAAGTGACAGGTGGTGCATGG
TCGTCGTCAGCTCGTGTCGTGAGATGTTGGGTTAAGTCCCGCAACGAGCGCAACCCTTATTGTTAGTTGCCAGCATTCAG
TTGGGCACTCTAGCGAGACTGCCGGTGACAAACCGGAGGAAGGCGGGGACGACGTCAGATCATCATGCCCCTTATGACCT
GGGCTACACACGTGCTACAATGGCGTATACAACGAGTTGCCAACCCGCGAGGGTGAGCTAATCTCTTAAAGTACGTCTCA
GTTCGGACTGCAGTCTGCAACTCGACTGCACGAAGTCGGAATCGCTAGTAATCGCGGATCAGCACGCCGCGGTGAATACG
TTCCCGGGTCTTGTACACACCGCCCGTCACACCATGGGAGTTTGTAATGCCCAAAGCCGGTGGCCTAACCTTATGGAGGG
AGCCGTCTAAGGCAGGACAGATGACTAGGGT
>OTU66
GAACGAACGCTGGCGGCAGGCTTAACACATGCAAGTCGAACGCATCGCAAGATGAGTGGCAGACGGGTGAGTAACGCGTG
GGAATCTACCGAGCCCTGCGGAATAGCTCCGGGAAACTGGAATTAATACCGCATACGCCCTTTTGGGGAAAGATTTATCG
GGGTTTGATGAGCCCGCGTTGGATTAGCTAGTTGGTGGGGTAAAGGCCTACCAAGGCGACGATCCATAGCTGGTCTGAGA
GGATGATCAGCCACATTGGGACTGAGACACGGCCCAAACTCCTACGGGAGGCAGCAGTGGGGAATATTGGACAATGGGCG
CAAGCCTGATCCAGCCATGCCGCGTGAGTGATGAAGGTCTTAGGATTGTAAAGCTCTTTCACCGGAGAAGATAATGACGG
TATCCGGAGAAGAAGCCCCGGCTAACTTCGTGCCAGCAGCCGCGGTAATACGAAGGGGGCTAGCGTTGTTCGGAATTACT
GGGCGTAAAGCGCACGTAGGCGGATATTTAAGTCAGGGGTGAAATCCCGCAGCTCAACTGCGGAACTGCCTTTGATACTG
GGTATCTTGAGTATGGAAGAGGTAAGTGGAATTGCGAGTGTAGAGGTGAAATTCGTAGATATTCGCAGGAACACCAGTGG
CGAAGGCGGCTTACTGGTCCATAACTGACGCTGAGGTGCGAAAGCGTGGGGAGCAAACAGGATTAGATACCCTGGTAGTC
CACGCCGTAAACGATGAATGTTAGCCGTCGGGGGGTTTACCTTTCGGTGGCGCAGCTAACGCATTAAACATTCCGCCTGG
GGAGTACGGTCGCAAGATTAAAACTCAAAGGAATTGACGGGGGCCCGCACAAGCGGTGGAGCATGTGGTTTAATTCGAAG
CAACGCGCAGAACCTTACCAGCCCTTGACATCCTACGACCGCTGCAGAGATGCAGTTTCCACTTCGGTGGCGTAGAGACA
GGTGCTGCATGGCTGTCGTCAGCTCGTGTCGTGAGATGTTGGGTTAAGTCCCGCAACGAGCGCAACCCTCGCCCTTAGTT
GCCAGCATTCAGTTGGGCACTCTAAGGGGACTGCCGGTGATAAGCCGAGAGGAAGGTGGGGATGACGTCAAGTCCTCATG
GCCCTTACGGGCTGGGCTACACACGTGCTACAATGGTGGTGACAGTGGGCAGCGAGCACGCGAGTGTGAGCTAATCTCCA
AAAGCCATCTCAGTTCGGATTGCACTCTGCAACTCGAGTGCATGAAGTTGGAATCGCTAGTAATCGCGGATCAGCACGCC
GCGGTGAATACGTTCCCGGGCCTTGTACACACCGCCCGTCACACCATGGGAGTTGGTTTTACCCGAAGGTAGTGCGCTAA
CCGCAAGGAGGCAGCTAACCACGGTAGGGTCAGCGACTGGGGTGA
>OTU69
GGACGAACGCTGGCGGCGTGCTTAACACATGCAAGTCGAACGGAAAGGCCCTGCTTGCAGGGTGCTCGAGTGGCGAACGG
GTGAGTAACACGTGGGTGATCTGCCCCTTACTTTGGGATAAGCCTGGGAAACTGGGTCTAATACTGGATAGGACCATGCT
GTAGGTGGTGTGGTGGAAAGATTTTTTCGGTAAGGGATGAGCTCGCGGCCTATCAGCTTGTTGGTGGGGTAATGGCCTAC
CAAGGCGTCGACGGGTAGCCGGCCTGAGAGGGTGGACGGCCACATTGGGACTGAGATACGGCCCAGACTCCTACGGGAGG
CAGCAGTGGGGAATATTGCACAATGGGCGCAAGCCTGATGCAGCGACGCCGCGTGGGGGATGACGGCCTTCGGGTTGTAA
ACTCCTTTCAGCCATGACGAAGCCCTTGTGGGGTGACGGTAGTGGTAGAAGAAGCACCGGCTAACTACGTGCCAGCAGCC
GCGGTAATACGTAGGGTGCGAGCGTTGTCCGGAATTACTGGGCGTAAAGAGCTCGTAGGTGGTCTGTCGCGTCATTTGTG
AAAGCCCGGGGCTTAACTCCGGGTTGGCAGGTGATACGGGCATGACTGGAGTACTGTAGGGGAGACTGGAATTCCTGGTG
TAGCGGTGAAATGCGCAGATATCAGGAGGAACACCGGTGGCGAAGGCGGGTCTCTGGGCAGTAACTGACGCTGAGGAGCG
AAAGCATGGGTAGCGAACAGGATTAGATACCCTGGTAGTCCATGCCGTAAACGGTGGGCGCTAGGTGTGGGTTTCCTTCC
ACGGGATCCGTGCCGTAGCTAACGCATTAAGCGCCCCGCCTGGGGAGTACGGCCGCAAGGCTAAAACTCAAAGGAATTGA
CGGGGGCCCGCACAAGCGGCGGAGCATGTGGATTAATTCGATGCAACGCGAAGAACCTTACCTGGGCTTGACATGCACTG
GATGCGGCCAGAGATGGTTGTTCCCTTTGTGGCTGGTGTGCAGGTGGTGCATGGTTGTCGTCAGCTCGTGTCGTGAGATG
TTGGGTTAAGTCCCGCAACGAGCGCAACCCTTGTCTCGTGTTGCCAGCATTTGGTTGGGGACTCGCGGGAGACTGCCGGG
GTTAACTCGGAGGAAGGTGGGGATGACGTCAAATCATCATGCCCCTTATGTCCAGGGCTTCACACATGCTACAATGGCTG
GTACAGAGAGTTGCGATACCGTGAGGTGGGGCTAATCTCGTAAAGCCAGTCTCAGTTCGGATTGGAGTCTGCAACTCGAC
TCCATGAAGTCGGAGTCGCTAGTAATCGCAGATCAGCAATGCTGCGGTGAATACGTTCCCGGGCCTTGTACACACCGCCC
GTCACGTCATGAAAGTTGGTAACACCCGAAGCC
>OTU68
GGATGAACGCTGGCGGCGTGCTTAACACATGCAAGTCGAGCGAAGCACTAAAATGAATTTCTTCGGATTGAAGTTTTAGT
GACTGAGCGGCGGACGGGTGAGTAACGCGTGGGTGACCTGCCTCATACAGGGGGATAACAGACAGAAATGTCTGCTAATA
CCGCATAAGCGCACAGTGCTGCATGGCACAGTGTGAAAAACTCCGGTGGTATGAGATGGACCCGCGTCTGATTAGCTAGT
TGGTAAGGTAACGGCTTACCAAGGCGACGATCAGTAGCCGGCCTGAGAGGGTGAACGGCCACATTGGGACTGAGACACGG
CCCAAACTCCTACGGGAGGCAGCAGTGGGGAATATTGCACAATGGGGGAAACCCTGATGCAGCGACGCCGCGTGAAGGAA
GAAGTATTTCGGTATGTAAACTTCTATCAGCAGGGAAGAAAATGACGGTACCTGACTAAGAAGCCCCGGCTAACTACGTG
CCAGCAGCCGCGGTAATACGTAGGGGGCAAGCGTTATCCGGATTTACTGGGTGTAAAGGGAGCGTAGACGGCATGGCAAG
TCTGGTGTGAAAGGCAGGGGCTCAACCCCTGGACTGCATTGGAAACTGTCAGGCTGGAGTGCAGGAGAGGTAAGTGGAAT
TCCTAGTGTAGCGGTGAAATGCGTAGATATTAGGAGGAACACCAGTGGCGAAGGCGACTTACTGGACTGTAACTGACGTT
GAGGCTCGAAAGCGTGGGGAGCAAACAGGATTAGATACCCTGGTAGTCCACGCCGTAAACGATGAATACTAGGTGTCAGG
GAGCAAAGCTCTTTGGTGCCGCAGCTAACGCAATAAGTATTCCACCTGGGGAGTACGTTCGCAAGAATGAAACTCAAAGG
AATTGACGGGGACCCGCACAAGCGGTGGAGCATGTGGTTTAATTCGAAGCAACGCGAAGAACCTTACCAAGTCTTGACAT
CCCTCTGACTGGACAGTAACGTGTCCTTTCCTTCGGGACAGAGGTGACAGGTGGTGCATGGTTGTCGTCAGCTCGTGTCG
TGAGATGTTGGGTTAAGTCCCGCAACGAGCGCAACCCTTATCTTCAGTAGCCAGCATTTCGGATGGGCACTCTGGAGAGA
CTGCCAGGGATAACCTGGAGGAAGGTGGGGATGACGTCAAATCATCATGCCCCTTATGATTTGGGCTACACACGTGCTAC
AATGGCGTAAACAAAGGGAAGCAGCCCTGTGAAGGTGAGCAAATCCCAAAAATAACGTCTCAGTTCGGATTGTAGTCTGC
AACTCGACTACATGAAGCTGGAATCGCTAGTAATCGCGAATCAGAATGTCGCGGTGAATACGTTCCCGGGTCTTGTACAC
ACCGCCCGTCACACCATGGGAGTCGGAAATGCCCGAAGTCAGTGACCCAACCGTAAGGAGGGAGCTGCCGAAGGTGGAGC
CGGTAACTGGGGTGA
>OTU72
GAGCGAACGCTGGCGGCAGGCTTAACACATGCAAGTCGAACGGGCACCTTCGGGTGTCAGTGGCAGACGGGTGAGTAACA
CGTGGGAACGTGCCCTTCGGTTCGGAATAACTCAGGGAAACTTGAGCTAATACCGGATACGCCCTTTTGGGGAAAGGTTT
ACTGCCGAAGGATCGGCCCGCGTCTGATTAGCTTGTTGGTGGGGTAACGGCCTACCAAGGCGACGATCAGTAGCTGGTCT
GAGAGGATGATCAGCCACACTGGGACTGAGACACGGCCCAGACTCCTACGGGAGGCAGCAGTGGGGAATATTGGACAATG
GGCGCAAGCCTGATCCAGCCATGCCGCGTGAGTGATGAAGGCCTTAGGGTTGTAAAGCTCTTTTGTCCGGGACGATAATG
ACGGTACCGGAAGAATAAGCCCCGGCTAACTTCGTGCCAGCAGCCGCGGTAATACGAAGGGGGCTAGCGTTGCTCGGAAT
CACTGGGCGTAAAGGGCGCGTAGGCGGCCGATTAAGTCGGGGGTGAAAGCCTGTGGCTCAACCACAGAATTGCCTTCGAT
ACTGGTTGGCTTGAGACCGGAAGAGGACAGCGGAACTGCGAGTGTAGAGGTGAAATTCGTAGATATTCGCAAGAACACCA
GTGGCGAAGGCGGCTGTCTGGTCCGGTTCTGACGCTGAGGCGCGAAAGCGTGGGGAGCAAACAGGATTAGATACCCTGGT
AGTCCACGCCGTAAACGATGAATGCCAGCCGTTGGCCTGCTTGCAGGTCAGTGGCGCCGCTAACGCATTAAGCATTCCGC
CTGGGGAGTACGGTCGCAAGATTAAAACTCAAAGGAATTGACGGGGGCCCGCACAAGCGGTGGAGCATGTGGTTTAATTC
GAAGCAACGCGCAGAACCTTACCATCCCTTGACATGGCATGTTACCTCGGGAGACCGGGGATCCTCTTCGGAGGCGTGCA
CACAGGTGCTGCATGGCTGTCGTCAGCTCGTGTCGTGAGATGTTGGGTTAAGTCCCGCAACGAGCGCAACCCACGTCCTT
AGTTGCCATCATTCAGTTGGGCACTCTAGGGAGACTGCCGGTGATAAGCCGCGAGGAAGGTGTGGATGACGTCAAGTCCT
CATGGCCCTTACGGGATGGGCTACACACGTGCTACAATGGCGGTGACAGTGGGACGCGAAACCGCGAGGTCGAGCAAATC
CCCAAAAACCGTCTCAGTTCGGATTGCACTCTGCAACTCGGGTGCATGAAGGCGGAATCGCTAGTAATCGTGGATCAGCA
CGCCACGGTGAATACGTTCCCGGGCCTTGTACACACCGCCCGTCACACCATGGGAGTTGGTCTTACCCGACGGCGCTGCG
CCAACCGCAAGGAGGCAGGCGACCACGGTAGGGTCAGCGACTGGGGTG
>OTU73
GGATGAACGCTAGCGGCAGGCTTAATACATGCAAGTCGAGGGGCAGCAGCTTTATAGCAATATAGAGGCTGGCGACCGGC
AAACGGGTGCGGAACACGTACACAACCTTCCTTGAATAGGGGGATAGCCCATAGAAATGTGGATTAATACCCCGTAATAT
AGCGGTGTGGCATCACACTGTTATTATAGTTTCGGCGATTCGAGATGGGTGTGCGGCTGATTAGGTAGTTGGCGGGGTAA
AGGCCCACCAAGCCTTCGATCAGTAGCTGATGTGAGAGCATGATCAGCCACACGGGCACTGAGACACGGGCCCGACTCCT
ACGGGAGGCAGCAGTAAGGAATATTGGTCAATGGACGCAAGTCTGAACCAGCCATGCCGCGTGAAGGATGAAGGTCCTCT
GGATTGTAAACTTCTTTTATAGGGGGCGAAAAAAGGTCTTTCTAGATCACTTGACAGTACCCTATGAATAAGCACCGGCT
AACTCCGTGCCAGCAGCCGCGGTAATACGGAGGGTGCAAGCGTTATCCGGATTCACTGGGTTTAAAGGGTGCGTAGGCGG
GTAGGTAAGTCAGAGGTGAAATCCTGGAGCTTAACTCCAGAACTGCCTTTGATACTATCTATCTTGAATATGGTGGAGGT
AAGCGGAATATGTCATGTAGCGGTGAAATGCATAGATATGACATAGAACACCTATTGCGAAGGCAGCTTACTACGCCTAT
ATTGACGCTGAGGCACGAAAGCGTGGGGATCAAACAGGATTAGATACCCTGGTAGTCCACGCCCTAAACGATGATTACTC
GACGTATGCGATACACAGTATGCGTCTGAGCGAAAGCATTAAGTAATCCACCTGGGAAGTACGACCGCAAGGTTGAAACT
CAAAGGAATTGGCGGGGGTCCGCACAAGCGGTGGAGCATGTGGTTTAATTCGATGATACGCGAGGAACCTTACCTGGGCT
AGAATGCAGTCTGACCGTGGGTGAAAGCTCATTTCGTAGCAATACGCAGATTGTAAGGTGCTGCATGGCTGTCGTCAGCT
CGTGCCGTGAGGTGTTGGGTTAAGTCCCGCAACGAGCGCAACCCCTATCATTAGTTGCCAACAGGTAAAGCTGGGAACTC
TAGTGAAACTGCCGTCGTAAGACGCGAGGAAGGAGGGGATGATGTCAAGTCATCATGGCCTTTATGCCCAGGGCTACACA
CGTGCTACAATGGGGTGGACAAAGGGCTGCGACACAGTGATGTGAAGCGAATCCCAAAAACCACTTCTCAGTTCAGATCG
GAGTCTGCAACTCGACTCCGTGAAGCTGGAATCGCTAGTAATCGTATATCAGCAATGATACGGTGAATACGTTCCCGGAC
CTTGCACACACCGCCCGTCAAGCCATGGGAGCCGGGTGTACCTAAAGTCGGTAACCGCAAGGATCTGCCTAGGGTAAAAT
CGGTGACTGGGGCTA
>OTU70
GGATGAACGCTGGCGGCGTGCCTAACACATGCAAGTCGAGCGATCTCTTCGGAGAGAGCGGCGGACGGGTGAGTAACGCG
TGGGTAACCTGCCCTGTACACACGGATAACATACCGAAAGGTATACTAATACGGGATAACATACGAAAGTCGCATGGCTT
TTGTATCAAAGCTCCGGCGGTACAGGATGGACCCGCGTCTGATTAGCTAGTTGGTAAGGTAATGGCTTACCAAGGCAACG
ATCAGTAGCCGACCTGAGAGGGTGATCGGCCACACTGGAACTGAGACACGGTCCAGACTCCTACGGGAGGCAGCAGTGGG
GAATATTGCACAATGGGCGAAAGCCTGATGCAGCAACGCCGCGTGAGCGATGAAGGCCTTCGGGTCGTAAAGCTCTGTCC
TCAAGGAAGATAATGACGGTACTTGAGGAGGAAGCCCCGGCTAACTACGTGCCAGCAGCCGCGGTAATACGTAGGGGGCT
AGCGTTATCCGGAATTACTGGGCGTAAAGGGTGCGTAGGTGGTTTTTTAAGTCAGAAGTGAAAGGCTACGGCTCAACCGT
AGTAAGCTTTTGAAACTAGAGAACTTGAGTGCAGGAGAGGAGAGTAGAATTCCTAGTGTAGCGGTGAAATGCGTAGATAT
TAGGAGGAATACCAGTAGCGAAGGCGGCTCTCTGGACTGTAACTGACACTGAGGCACGAAAGCGTGGGGAGCAAACAGGA
TTAGATACCCTGGTAGTCCACGCCGTAAACGATGAGTACTAGGTGTCGGGGGTTACCCCCCTCGGTGCCGCAGCTAACGC
ATTAAGTACTCCGCCTGGGAAGTACGCTCGCAAGAGTGAAACTCAAAGGAATTGACGGGGACCCGCACAAGTAGCGGAGC
ATGTGGTTTAATTCGAAGCAACGCGAAGAACCTTACCTAAGCTTGACATCCCACTGACCTCTCCCTAATCGGAGATTTCC
CTTCGGGGACAGTGGTGACAGGTGGTGCATGGTTGTCGTCAGCTCGTGTCGTGAGATGTTGGGTTAAGTCCCGCAACGAG
CGCAACCCTTGCCTTTAGTTGCCAGCATTAAGTTGGGCACTCTAGAGGGACTGCCGAGGATAACTCGGAGGAAGGTGGGG
ATGACGTCAAATCATCATGCCCCTTATGCTTAGGGCTACACACGTGCTACAATGGGTGGTACAGAGGGTTGCCAAGCCGC
GAGGTGGAGCTAATCCCTTAAAGCCATTCTCAGTTCGGATTGTAGGCTGAAACTCGCCTACATGAAGCTGGAGTTACTAG
TAATCGCAGATCAGAATGCTGCGGTGAATGCGTTCCCGGGTCTTGTACACACCGCCCGTCACACCATGGAAGTTGGGGGC
GCCCGAAGCCGGTTAGCTAACCTTTTAGGAAGCGGCCGTCGAAGGTGAAACCAATGACTGGGGTGA
>OTU71
GGACGAACGCTGGCGGCGTGCTTAACACATGCAAGTCGAGCGATGAAGCTCCTTCGGGAGTGAATTAGCGGCGGACGGGT
GAGTAACACGTGGGTAACCTGCCTCATAGAGGGGAATAGCCTTTCGAAAGGAAGATTAATACCGCATAAGATTGTAGTAC
CGCATGGTACAGCAATTAAAGGAGTAATCCGCTATGAGATGGACCCGCGTCGCATTAGCTAGTTGGTGAGGTAACGGCTC
ACCAAGGCGACGATGCGTAGCCGACCTGAGAGGGTGATCGGCCACATTGGGACTGAGACACGGCCCAGACTCCTACGGGA
GGCAGCAGTGGGGAATATTGCACAATGGGGGAAACCCTGATGCAGCAACGCCGCGTGAGTGATGACGGCCTTCGGGTTGT
AAAACTCTGTCTTTGGGGACGATAATGACGGTACCCAAGGAGGAAGCCACGGCTAACTACGTGCCAGCAGCCGCGGTAAT
ACGTAGGTGGCAAGCGTTGTCCGGATTTACTGGGCGTAAAGGGAGCGTAGGTGGATATTTAAGTGGGATGTGAAATACTC
GGGCTTAACCTGGGTGCTGCATTCCAAACTGGATATCTAGAGTGCAGGAGAGGAAAGGAGAATTCCTAGTGTAGCGGTGA
AATGCGTAGAGATTAGGAAGAATACCAGTGGCGAAGGCGCCTTTCTGGACTGTAACTGACACTGAGGCTCGAAAGCGTGG
GGAGCAAACAGGATTAGATACCCTGGTAGTCCACGCCGTAAACGATGAATACTAGGTGTAGGGGTTGTCATGACCTCTGT
GCCGCCGCTAACGCATTAAGTATTCCGCCTGGGGAGTACGGTCGCAAGATTAAAACTCAAAGGAATTGACGGGGGCCCGC
ACAAGCAGCGGAGCATGTGGTTTAATTCGAAGCAACGCGAAGAACCTTACCTAGACTTGACATCTCCTGAATTACTCTGT
AATGGAGAAAGCCACTTCGGTGGCAGGAAGACAGGTGGTGCATGGTTGTCGTCAGCTCGTGTCGTGAGATGTTGGGTTAA
GTCCCGCAACGAGCGCAACCCTTATTGTTAGTTGCTACCATTTAGTTGAGCACTCTAGCGAGACTGCCCGGGTTAACCGG
GAGGAAGGTGGGGATGACGTCAAATCATCATGCCCCTTATGTCTAGGGCTACACACGTGCTACAATGGTCGGTACAATGA
GATGCAACCTCGCGAGAGTGAGCAAAACTATAAAACCGATCTCAGTTCGGATTGTAGGCTGAAACTCGCCTACATGAAGC
TGGAGTTGCTAGTAATCGCGAATCAGAATGTCGCGGTGAATACGTTCCCGGGCCTTGTACACACCGCCCGTCACACCATG
AGAGTTGGCAATACCCAAAGTTCGTGAGCTAACGCGTAAGCGAGGCAGCGACCTAAGGTAGGGTCAGCGATTGGGGTGA
>OTU76
GACGAACGCTGGCGGCGCGCTTAACACATGCAAGTCGAGCGATGAAACCTTAACAGAACCCTTCGGGGCGAAGATAAGAT
GGATTAGCGGCGGACGGGTGAGTAACACGTGAGTAACCTGCCTTAGACATTGGGATAGCCTCGGGAAACCGGGATTAATA
CCAAATGAAATCACATATGCACATGCATAAATGATCAAAGCTCCGGCGGTCTAAGATGGACTCGCGTCCCATTAGCTAGT
TGGTGAGGTAACGGCCCACCAAGGCGACGATGGGTAGCCGGCCTGAGAGGGTGAACGGCCACATTGGAACTGAGAAACGG
TCCAAACTCCTACGGGAGGCAGCAGTGGGGAATATTGCACAATGGAGGGAACTCTGATGCAGCGACGCCGCGTGAACGAA
GAAGGCTTTCGAGTCGTAAAGTTCTTTTATATGGGAAGATAATGACGGTACCATAAGAAAAAGCCCCGGCTAACTACGTG
CCAGCAGCCGCGGTAATACGTAGGGGGCTAGCGTTGTCCGGAATCACTGGGCGTAAAGGGTTCGCAGGCGGAAATGCAAG
TCAGGTGTAAAAGGCAGTAGCTTAACTACTGTAAGCATTTGAAACTGCATATCTTGAGAAGAGTAGAGGTAAGTGGAATT
TTTAGTGTAGCGGTGAAATGCGTAGATATTAAAAAGAATACCGGTGGCGAAGGCGACTTACTGGGCTCATTCTGACGCTG
AGGAACGAAAGCGTGGGTAGCAAACAGGATTAGATACCCTGGTAGTCCATGCTGTAAACGATGAGTGCTAGGTATCGGAA
TAATTCGGTGCCGCAGTTAACACATTAAGCACTCCGCCTGGGGAGTACGTGCGCAAGCATGAAACTCAAAGGAATTGACG
GGGACCCGCACAAGCAGCGGAGCATGTGGTTTAATTCGAAGCAACGCGAAGAACCTTACCAGGGCTTGACATACTGAGGA
CCGGTATAGAGATATACCCTCTTCTTCGGAAGCCTCAATACAGGTGGTGCATGGTTGTCGTCAGCTCGTGTCGTGAGATG
TTCAGTTAAGTCTGGCAACGAGCGCAACCCCTATCTTTAGTTACCAGCATTTCGGATGGGGACTCTAAAGAGACTGCCGA
TGATAAATCGGAGGAAGGTGGGGATGACGTCAAATCATCATGCCCTATATGCCCTGGGCTACACACGTGCTACAATGGAA
GATACAAAGGGAAGCGAAATAGTGATATTAAGCAAACCTCAAAAAGTCTTTCCCAGTTCGGATTGTACTCTGCAACTCGA
GTACATGAAGATGGAGTTGCTAGTAATCGCAGATCAGAATGCTGCGGTGAATGCGTTCCCGGGTCTTGTACACACCGCCC
GTCACACCATGGAAGCTTGTAATACCCGAAGCCTGCGAGCAAACCGTAAGGAAGCAGCAGTCGAAGGTAGGATAGGTGAC
TGGGGTGA
>OTU77
GGATGAACGCTAGCTACAGGCTTAACACATGCAAGTCGAGGGGAAACGGCATTGAGTGCTTGCACTCTTTGGACGTCGAC
CGGCGCACGGGTGAGTAACGCGTATCCAACCTTCCCATTACTGTGGGATAACCTGCCGAAAGGCAGACTAATACCGCATA
GTCTTCGATGACGGCATCAGATTTGAAGTAAAGATTTATCGGTAATGGATGGGGATGCGTCTGATTAGCTTGTTGGCGGG
GTAACGGCCCACCAAGGCGACGATCAGTAGGGGTTCTGAGAGGAAGGTCCCCCACATTGGAACTGAGACACGGTCCAAAC
TCCTACGGGAGGCAGCAGTGAGGAATATTGGTCAATGGACGGAAGTCTGAACCAGCCAAGTAGCGTGCAGGATGACGGCC
CTATGGGTTGTAAACTGCTTTTGTATGGGGATAAAGTTAGGGACGTGTCCCTATTTGCAGGTACCATACGAATAAGGACC
GGCTAATTCCGTGCCAGCAGCCGCGGTAATACGGAAGGTCCAGGCGTTATCCGGATTTATTGGGTTTAAAGGGAGCGTAG
GCTGGAGATTAAGTGTGTTGTGAAATGTAGACGCTCAACGTCTGAATTGCAGCGCATACTGGTTTCCTTGAGTACGCACA
ACGTTGGCGGAATTCGTCGTGTAGCGGTGAAATGCTTAGATATGACGAAGAACTCCGATTGCGAAGGCAGCTGACGGGAG
CGCAACTGACGCTTAAGCTCGAAGGTGCGGGTATCAAACAGGATTAGATACCCTGGTAGTCCGCACAGTAAACGATGGAT
GCCCGCTGTTGGTACCTGGTATCAGCGGCTAAGCGAAAGCATTAAGCATCCCACCTGGGGAGTACGCCGGCAACGGTGAA
ACTCAAAGGAATTGACGGGGGCCCGCACAAGCGGAGGAACATGTGGTTTAATTCGATGATACGCGAGGAACCTTACCCGG
GCTTGAATTGCAGAGGAAGGATTTAGAGATAATGACGCCCTTCGGGGCCTCTGTGAAGGTGCTGCATGGTTGTCGTCAGC
TCGTGCCGTGAGGTGTCGGCTTAAGTGCCATAACGAGCGCAACCCCTCTCTTCAGTTGCCATCAGGTTAAGCTGGGCACT
CTGGAGACACTGCCACCGTAAGGTGTGAGGAAGGTGGGGATGACGTCAAATCAGCACGGCCCTTACGTCCGGGGCTACAC
ACGTGTTACAATGGCCGGTACAGAGGGATGGTGTAATGCAAATTGCATCAAATCTTGAAAGCCGGTCCCAGTTCGGACTG
GGGTCTGCAACCCGACCCCACGAAGCTGGATTCGCTAGTAATCGCGCATCAGCCATGGCGCGGTGAATACGTTCCCGGGC
CTTGTACACACCGCCCGTCAAGCCATGAAAGCCGGGGGTGCCTGAAGTCCGTGACCGCAAGGATCGGCCTAGGGCAAAAC
TGGTGATTGGGG
>OTU74
GGATGAACGCTAGCTACAGGCTTAACACATGCAAGTCGAGGGGCATCAGTTTGGTTTGCTTGCAAACCAAAGCTGGCGAC
CGGCGCACGGGTGAGTAACACGTATCCAACCTGCCTCATACTCGGGGATAGCCTTTCGAAAGAAAGATTAATATCCGATA
GCATATATTTCCCGCATGGGTTTTATATTAAAGAAATTCGGTATGAGATGGGGATGCGTTCCATTAGTTTGTTGGCGGGG
TAACGGCCCACCAAGACTACGATGGATAGGGGTTCTGAGAGGAAGGTCCCCCACATTGGAACTGAGACACGGTCCAAACT
CCTACGGGAGGCAGCAGTGAGGAATATTGGTCAATGGACGCGAGTCTGAACCAGCCAAGTAGCGTGAAGGATGACTGCCC
TATGGGTTGTAAACTTCTTTTATATGGGAATAAAGTGGTCCACGTGTGGATTTTTGTATGTACCATATGAATAAGGATCG
GCTAACTCCGTGCCAGCAGCCGCGGTAATACGGAGGATCCGAGCGTTATCCGGATTTATTGGGTTTAAAGGGAGCGTAGG
CGGATTGTTAAGTCAGTTGTGAAAGTTTGCGGCTCAACCGTAAAATTGCAGTTGATACTGGCAGTCTTGAGTGCAGTAGA
GGTGGGCGGAATTCGTGGTGTAGCGGTGAAATGCTTAGATATCACGAAGAACTCCGATTGCGAAGGCAGCTCACTGGAGT
GTAACTGACGCTGATGCTCGAAAGTGTGGGTATCAAACAGGATTAGATACCCTGGTAGTCCACACAGTAAACGATGAATA
CTCGCTGTTTGCGATATACAGTAAGCGGCCAAGCGAAAGCATTAAGTATTCCACCTGGGGAGTACGCCGGCAACGGTGAA
ACTCAAAGGAATTGACGGGGGCCCGCACAAGCGGAGGAACATGTGGTTTAATTCGATGATACGCGAGGAACCTTACCCGG
GCTTAAATTGCAAATGAATTATGGGGAAACCCATAGGCCGTAAGGCATTTGTGAAGGTGCTGCATGGTTGTCGTCAGCTC
GTGCCGTGAGGTGTCGGCTTAAGTGCCATAACGAGCGCAACCCTTATCTTCAGTTACTAACAGGTCATGCTGAGGACTCT
GGAGAGACTGCCGTCGTAAGATGTGAGGAAGGTGGGGATGACGTCAAATCAGCACGGCCCTTACGTCCGGGGCTACACAC
GTGTTACAATGGGGGGTACAGAAGGCCGCTACCTGGTGACAGGATGCCAATCCCAAAAACCTCTCTCAGTTCGGATCGAA
GTCTGCAACCCGACTTCGTGAAGCTGGATTCGCTAGTAATCGCGCATCAGCCATGGCGCGGTGAATACGTTCCCGGGCCT
TGTACACACCGCCCGTCAAGCCATGAAAGCCGGGGGTACCTGAAGTACGTAACCGCAAGGAGCGTCCTAGGGTAAAACTG
GTAATTGGGGCTA
>OTU75
CGCTGGCGGCGTGCCTAACACATGCAAGTCGAGCGAGAAATAAAGGAATGAAGCTTCGGTAGATTTTCTTTATGGAAAGC
GGCGGACGGGTGAGTAACGCGTAGGCAACCTGCCCTGTACAGGGGGATAGCCACCCGAAAAGGTGATTAATACCCCATAA
CGCAAGAGATACACATGTATCACTTGTCAAAGATTTATCGGTATAGGATGGGCCTGCGTCTGATTAGCTAGTTGGTAGGG
TAACGGCTTACCAAGGCAACGATCAGTAGCCGACCTGAGAGGGTGATCGGCCACATTGGAACTGAGACACGGTCCAAACT
CCTACGGGAGGCAGCAGTGGGGAATATTGCACAATGGGCGCAAGCCTGATGCAGCAACGCCGCGTGAAGGATGAAGGCCT
TCGGGTTGTAAACTTCTGTCCTAGGGGAAGAAACAAATGACATTACCCTTGGAGGAAGCCCCGGCTAACTACGTGCCAGC
AGCCGCGGTAATACGTAGGGGGCGAGCGTTATCCGGAATTATTGGGCGTAAAGAGTGCGTAGGTGGCACCTTAAGCGCAG
GGTTTAAGGCAATGGCTCAACCATTGTTCGCCTTGCGAACTGGGGTGCTTGAGTGCAGGAGGGGAAAGTGGAATTCCTAG
TGTAGCGGTGAAATGCGTAGATATTAGGAGGAACACCAGTGGCGAAGGCGACTTTCTGGACTGTTACTGACACTGAGGCA
CGAAAGCGTGGGGAGCAAACAGGATTAGATACCCTGGTAGTCCACGCCGTAAACGATGAGCACTAGGTGTCGGGGTCGCA
AGACTTCGGTGCCGCAGTTAACGCATTAAGTGCTCCGCCTGGGGAGTACGCACGCAAGTGTAAAACTCAAAGGAATTGAC
GGGGACCCGCACAAGCAGCGGAGCATGTGGTTTAATTCGAAGCAACGCGAAGAACCTTACCAGGACTTGACATCCTCTTG
ACAGATCCTTAATCGGATCCTTCTTCGGACAAGAGAGACAGGTGGTGCATGGTTGTCGTCAGCTCGTGTCGTGAGATGTT
GGGTTAAGTCCCGCAACGAGCGCAACCCTTGCCATTAGTTGCCATCATTTAGTTGGGCACTCTAGTGGGACTGCCGGGGA
AAACTCGGAGGAAGGTGGGGATGACGTCAAATCATCATGCCCCTTATGTTCTGGGCTACACACGTGCTACAATGGCCGGT
ACAACAGGCAGCGAACCCGTGAGGGGGAGCGAATCCCAAAAGCCGGTCCCAGTTCGGACTGTAGGCTGCAACTCGCCTAC
ACGAAGTTGGAGTTGCTAGTAATCGCGGATCAGAATGCCGCGGTGAATGCGTTCCCGGGTCTTGTACACACCGCCCGTCA
CACCATGGAAGTTGGGGGTGCCCGAAGTCGGTTAGTTAATCTATCGCCTAAGGCAAAACCAATGACTGGGGTGA
>OTU78
GGACGAACGCTGGCGGCGTGCCTAACACATGCAAGTCGAACGGATGTAATTATCTTTGGGTAATTATGTTAGTGGCGAAC
GGGTGAGTAACACGTAGATAATCTGTCCTACATTGGGGGATAGCCCAACGAAAGTTGGATTAATACCGCATGAAGCTATG
GTATTGCATGATATTGTAGTGAAAGATTTATTGATGTAGGGGGAGTCTGCGGCACATTAGCTAGTAGGTGAGGTAAGAGC
TCACCTAGGCGACGATGTGTAGCCGGTCTGAGAGGATGAACGGCCACAATGGAACTGAGATACGGTCCATACTCCTACGG
GAGGCAGCAGTGGGGAATATTGCACAATGGGGGAAACCCTGATGCAGCAACGCCGCGTGAGTGAAGAAGGTTTTCGGATT
GTAAAGCTCTGTGAGCAGGGAAGAGAAAGGACGGTACCTGCAAAGCAAGCCACGGCTAACTACGTGCCAGCAGCCGCGGT
AATACGTAGGTGGCAAGCGTTGTTCGGAATAACTGGGCGTAAAGGATGCGTAGGCGGTTATGTAAGTTATATGTTAAAGA
TATAGGCTTAACCTGTAGAGAGCATATAAAACTGCATAACTAGAGTGCAGGAGAGGTAAGTGGAATTCCTAGTGTAGCGG
TGAAATGCGTAGAGATTAGGAAGAACACCAGTGGCGAAGGCGACTTACTGGACTGTAACTGACGCTGAGGCATGAGAGCA
TGGGGAGCAAACAGGATTAGATACCCTGGTAGTCCATGCTGTAAACGATGGGTACTAGGTGTGGGTTGTGAAGAACAATC
CGTGCCGTCGCAAACGCAATAAGTACCCCGCCTGGGGAGTACGATCGCAAGATTAAAACTCAAAGGAATTGACGGGGACC
CGCACAAGCAGCGGAGCATGTGGTTTAATTCGAAGCAACGCGAAGAACCTTACCTAAACTTGACATACCTTGAATTACCT
TGTAAAGAGGGAAGCTCTTCGGAGCAAGGATACAGGTGGTGCATGGTTGTCGTCAGCTCGTGTCGTGAGATGTTGGGTTA
AGTCCCGCAACGAGCGCAACCCTTATTGTTAATTGCTAACAGGTTAAGCTGAGCACTTTAGCGAGACAGCCTAGGTTAAC
TAGGAGGAAGGTGGGGATGACGTCAAATCATCATGCCCCTTACGTTTAGGGCTACACACGTGCTACAATGGCGAGAACAA
AGAGAAGCAAGCTAGCGATAGTGAGCAAAACTTAGAAAACTCGTCTCAGTTCGGATTGCAGGCTGAAACTCGCCTGTATG
AAGATGGAGTTGCTAGTAATCGCGAATCAGAATGTCGCGGTGAATACGTTCCCGGGTCTTGTACACACCGCCCGTCACAC
CATGAGAGTTGGCAACACCCGAAGCCTGTGAGCTAACCGAAAGGAGGCAGCAGTCTAAGGTGGGGTCAGCGATTGGGGTG
A
>OTU79
AGCGAACGCTGGCGGCAGGCTTAACACATGCAAGTCGAACGGTCCTTCGGGATAGTGGCGGACGGGTGAGTAACACGTGG
GAACGTACCCTTAGGTTCGGAACAACACAGGGAAACTTGTGCTAATACCGGATGTGCCCTTCGGGGGAAAGATTTATCGC
CTTTGGAGCGGCCCGCGTCTGATTAGCTAGTTGGTGAGGTAATGGCTCACCAAGGCGACGATCAGTAGCTGGTCTGAGAG
GATGGCCAGCCACACTGGGACTGAGACACGGCCCAGACTCCTACGGGAGGCAGCAGTGGGGAATCTTGCGCAATGGGCGA
AAGCCTGACGCAGCCATGCCGCGTGGATGATGAAGGTCTTAGGATTGTAAAATCCTTTCACCGGGGACGATAATGACGGT
ACCCGGAGAAGAAGCCCCGGCTAACTTCGTGCCAGCAGCCGCGGTAATACGAAGGGGGCTAGCGTTGCTCGGAATTACTG
GGCGTAAAGGGCGCGTAGGCGGACAGTTAAGTTGGGGGTGAAAGCCCGGGGCTCAACCTCGGAATTGCCTTCAATACTGG
CTGTCTTGAGTACGGGAGAGGTGAGTGGAACTCCGAGTGTAGAGGTGAAATTCGTAGATATTCGGAAGAACACCAGTGGC
GAAGGCGACTCACTGGCCCGTTACTGACGCTGAGGCGCGAAAGCGTGGGGAGCAAACAGGATTAGATACCCTGGTAGTCC
ACGCCGTAAACGATGAGTGCTAGTTGTCGGCATGCATGCATGTCGGTGACGCAGCTAACGCATTAAGCACTCCGCCTGGG
GAGTACGGTCGCAAGATTAAAACTCAAAGGAATTGACGGGGGCCCGCACAAGCGGTGGAGCATGTGGTTTAATTCGAAGC
AACGCGCAGAACCTTACCACCTTTTGACATGCCCGGACCGCCACAGAGATGTGGCTTTCCCTTCGGGGACTGGGACACAG
GTGCTGCATGGCTGTCGTCAGCTCGTGTCGTGAGATGTTGGGTTAAGTCCCGCAACGAGCGCAACCCTCGCTGTTAGTTG
CTACCAGGTTTGGCTGGGCACTCTAACAGGACCGCCGGTGGTAAGCCGGAGGAAGGTGGGGATGACGTCAAGTCCTCATG
GCCCTTACAGGGTGGGCTACACACGTGCTACAATGGCGACTACAGAGGGCTGCAATCCCGCGAGGGGGAGCCAATCCCTA
AAAGTCGTCTCAGTTCGGATTGCACTCTGCAACTCGAGTGCATGAAGTTGGAATCGCTAGTAATCGCGGATCAGCATGCC
GCGGTGAATACGTTCCCGGGCCTTGTACACACCGCCCGTCACACCATGGGAGTTGGCTTTACCCGAAGACGGTGTGCTAA
CCGCAAGGAGGCAGCCGGCCACGGTAGGGTCAGCGACTGGGGTGA
>OTU8
GGATGAACGCTGGCGGCGTGCTTAACACATGCAAGTCGAACGGGATCCATCAAGCTTGCTTGGTGGTGAGAGTGGCGAAC
GGGTGAGTAATGCGTGACCGACCTGCCCCATACACCGGAATAGCTCCTGGAAACGGGTGGTAATGCCGGATGTTCCAGTT
GATCGCATGGTCTTCTGGGAAAGCTTTCGCGGTATGGGATGGGGTCGCGTCCTATCAGCTTGACGGCGGGGTAACGGCCC
ACCGTGGCTTCGACGGGTAGCCGGCCTGAGAGGGCGACCGGCCACATTGGGACTGAGATACGGCCCAGACTCCTACGGGA
GGCAGCAGTGGGGAATATTGCACAATGGGCGCAAGCCTGATGCAGCGACGCCGCGTGAGGGATGGAGGCCTTCGGGTTGT
AAACCTCTTTTATCGGGGAGCAAGCGTGAGTGAGTTTACCCGTTGAATAAGCACCGGCTAACTACGTGCCAGCAGCCGCG
GTAATACGTAGGGTGCAAGCGTTATCCGGAATTATTGGGCGTAAAGGGCTCGTAGGCGGTTCGTCGCGTCCGGTGTGAAA
GTCCATCGCTTAACGGTGGATCCGCGCCGGGTACGGGCGGGCTTGAGTGCGGTAGGGGAGACTGGAATTCCCGGTGTAAC
GGTGGAATGTGTAGATATCGGGAAGAACACCAATGGCGAAGGCAGGTCTCTGGGCCGTTACTGACGCTGAGGAGCGAAAG
CGTGGGGAGCGAACAGGATTAGATACCCTGGTAGTCCACGCCGTAAACGGTGGATGCTGGATGTGGGGCCCGTTCCACGG
GTTCCGTGTCGGAGCTAACGCGTTAAGCATCCCGCCTGGGGAGTACGGCCGCAAGGCTAAAACTCAAAGAAATTGACGGG
GGCCCGCACAAGCGGCGGAGCATGCGGATTAATTCGATGCAACGCGAAGAACCTTACCTGGGCTTGACATGTTCCCGACG
ATCCCAGAGATGGGGTTTCCCTTCGGGGCGGGTTCACAGGTGGTGCATGGTCGTCGTCAGCTCGTGTCGTGAGATGTTGG
GTTAAGTCCCGCAACGAGCGCAACCCTCGCCCCGTGTTGCCAGCGGATTGTGCCGGGAACTCACGGGGGACCGCCGGGGT
TAACTCGGAGGAAGGTGGGGATGACGTCAGATCATCATGCCCCTTACGTCCAGGGCTTCACGCATGCTACAATGGCCGGT
ACAACGGGATGCGACGCGGCGACGCGGAGCGGATCCCTGAAAACCGGTCTCAGTTCGGATCGCAGTCTGCAACTCGACTG
CGTGAAGGCGGAGTCGCTAGTAATCGCGAATCAGCAACGTCGCGGTGAATGCGTTCCCGGGCCTTGTACACACCGCCCGT
CAAGTCATGAAAGTGGGCAGCACCCGAAGCCGGTGGCCTAACCCCTTGTGGGATGGAGCCGTCTAAGGTGAGGCTCGTGA
TTGGGACTA
>OTU9
GGACGAACGCTGGCGGCGTGCCTAATACATGCAAGTCGAACGAAACTTTCTTACACCGAATGCTTGCATTCACCGTAAGA
AGTTGAGTGGCGGACGGGTGAGTAACACGTGGGTAACCTGCCTAAAAGAAGGGGATAACACTTGGAAACAGGTGCTAATA
CCGTATATCTCTAAGGATCGCATGATCCTTAGATGAAAGATGGTTCTGCTATCGCTTTTAGATGGACCCGCGGCGTATTA
ACTAGTTGGTGGGGTAACGGCCTACCAAGGTGATGATACGTAGCCGAACTGAGAGGTTGATCGGCCACATTGGGACTGAG
ACACGGCCCAAACTCCTACGGGAGGCAGCAGTAGGGAATCTTCCACAATGGACGCAAGTCTGATGGAGCAACGCCGCGTG
AGTGAAGAAGGTCTTCGGATCGTAAAACTCTGTTGTTAGAGAAGAACACGAGTGAGAGTAACTGTTCATTCGATGACGGT
ATCTAACCAGCAAGTCACGGCTAACTACGTGCCAGCAGCCGCGGTAATACGTAGGTGGCAAGCGTTGTCCGGATTTATTG
GGCGTAAAGGGAACGCAGGCGGTCTTTTAAGTCTGATGTGAAAGCCTTCGGCTTAACCGGAGTAGTGCATTGGAAACTGG
AAGACTTGAGTGCAGAAGAGGAGAGTGGAACTCCATGTGTAGCGGTGAAATGCGTAGATATATGGAAGAACACCAGTGGC
GAAAGCGGCTCTCTGGTCTGTAACTGACGCTGAGGTTCGAAAGCGTGGGTAGCAAACAGGATTAGATACCCTGGTAGTCC
ACGCCGTAAACGATGAATGCTAGGTGTTGGAGGGTTTCCGCCCTTCAGTGCCGCAGCTAACGCAATAAGCATTCCGCCTG
GGGAGTACGACCGCAAGGTTGAAACTCAAAGGAATTGACGGGGGCCCGCACAAGCGGTGGAGCATGTGGTTTAATTCGAA
GCAACGCGAAGAACCTTACCAGGTCTTGACATCCTTTGACCACCTAAGAGATTAGGCTTTCCCTTCGGGGACAAAGTGAC
AGGTGGTGCATGGCTGTCGTCAGCTCGTGTCGTGAGATGTTGGGTTAAGTCCCGCAACGAGCGCAACCCTTGTTGTCAGT
TGCCAGCATTAAGTTGGGCACTCTGGCGAGACTGCCGGTGACAAACCGGAGGAAGGTGGGGACGACGTCAAGTCATCATG
CCCCTTATGACCTGGGCTACACACGTGCTACAATGGACGGTACAACGAGTCGCAAGACCGCGAGGTTTAGCTAATCTCTT
AAAGCCGTTCTCAGTTCGGATTGTAGGCTGCAACTCGCCTACATGAAGTCGGAATCGCTAGTAATCGCGAATCAGCATGT
[truncated: 1,436 more rows]

## Sheet: S9
Table S9. List of OTUs and their abundance in each HG sample
Healthy code	OTU130	OTU131	OTU132	OTU133	OTU134	OTU135	OTU136	OTU38	OTU39	OTU36	OTU37	OTU34	OTU35	OTU32	OTU33	OTU30	OTU31	OTU129	OTU128	OTU127	OTU126	OTU125	OTU124	OTU123	OTU122	OTU121	OTU120	OTU83	OTU82	OTU81	OTU80	OTU87	OTU86	OTU85	OTU84	OTU89	OTU88	OTU14	OTU15	OTU16	OTU17	OTU10	OTU11	OTU12	OTU13	OTU18	OTU19	OTU98	OTU99
HG01	0	0	0	0	0	1	0	0	0	0	0	0	380	0	1	55	0	0	1	0	0	0	0	0	0	0	3	42	19	0	0	0	0	21	24	0	11	857	0	0	0	4	256	764	0	0	432	12	18
HG03	0	0	0	0	4	0	0	0	96	0	0	0	47	0	0	57	0	0	0	0	0	0	0	0	0	0	3	0	13	1	0	0	2	0	4	0	17	0	0	0	0	6113	10	0	1	2	750	2	0
HG10	0	1	0	0	0	2	0	0	4	0	1	189	33	0	2	109	0	0	0	1	0	0	6	0	0	0	1	0	5	0	0	17	25	0	2	0	13	6	0	0	0	0	307	0	4	0	2	0	0
HG06	0	0	0	7	1	0	0	0	0	18	0	0	7	31	0	54	0	0	0	0	0	0	0	1	0	0	0	1	7	0	0	0	5	0	9	0	11	0	238	24	0	171	1519	0	302	1	24	0	0
HG07	0	0	0	0	0	0	0	139	5	429	0	0	27	0	0	96	0	0	1	0	0	0	0	123	0	7	1	1	5	0	0	0	0	0	3	2	10	1	0	0	0	588	998	0	564	0	54	0	0
HG09	0	0	0	0	0	0	0	0	9	0	42	0	6	106	0	130	0	0	0	0	0	0	0	24	3	0	1	0	1	0	0	0	25	0	1	0	7	0	116	0	0	0	472	0	28	57	17	0	0
HG02	0	0	0	0	0	0	0	0	203	0	2	0	12	0	298	50	0	0	477	2	7	16	12	0	0	0	0	0	1	1	0	0	26	0	3	26	13	401	104	0	0	343	131	0	0	24	123	1	0
HG04	0	0	1	0	0	0	0	0	6	0	26	0	5	0	5	66	204	3	175	0	0	0	0	0	0	0	3	1	2	4	4	0	2	0	23	0	16	0	100	0	0	82	225	0	0	433	97	0	0
HG05	14	6	19	5	14	2	0	0	59	0	50	0	15	81	1	113	0	0	0	0	0	0	0	20	0	0	1	0	1	0	7	0	3	0	5	0	12	0	0	294	243	13	162	0	351	1	768	0	0
HG08	0	1	0	0	0	5	10	1	0	0	0	0	112	0	0	164	0	0	2	0	0	0	0	2	0	0	0	4	1	22	0	0	2	0	4	0	9	4	373	0	0	0	122	0	0	22	31	0	0
[truncated: 87 more columns]

## Sheet: S10
Table S10. Sequences of OTUs in the healthy group
>OTU130
GGATGAACGCCGGCGGTGTGCCTAATACATGCAAGTCGAACGCACTGGCCCAACTGAGATGACGTGCTTGCACTGATTTG
ACGATGGATTACCAGTGAGTGGCGGACGGGTGAGTAACACGTAGGCAACCTGCCCAAGAGCGGGGGATAACATTTGGAAA
CAAGTGCTAATACCGCATAAGATTGATGACCACATGGTCATCAATTTAAAGATGGCTTCGGCTATCACTCTTGGATGGGC
CTGCGGTGCATTAGCTAGTTGGTAAGGTAACGGCTTACCAAGGCAGTGATGCATAGCCGAGTTGAGAGACTGATCGGCCA
CAATGGGACTGAGACACGGCCCATACTCCTACGGGAGGCAGCAGTAGGGAATCTTCCACAATGGGCGCAAGCCTGATGGA
GCGACACCGCGTGAGTGAAGAAGGGTTTCGGCTCGTAAAGCTCTGTTGTTGAAGAAGAACGTGCGTGAGAGTAACTGTTC
ACGCAGTGACGGTATTCAACCAGAAAGTCACGGCTAACTACGTGCCAGCAGCCGCGGTAATACGTAGGTGGCAAGCGTTA
TCCGGATTTATTGGGCGTAAAGCGAGCGCAGGCGGTTTTCTAAGTCTGATGTGAAAGCCTTCGGCTTAACCGAAGAAGGG
CATCGGAAACTGGATGACTTGAGTGCAGAAGAGGGCAGTGGAACTCCATGTGTAGCGGTGGAATGCGTAGATATATGGAA
GAACACCAGTGGCGAAGGCGGCTGCCTAGTCTGCAACTGACGCTGAGGCTCGAAAGCATGGGTAGCGAACAGGATTAGAT
ACCCTGGTAGTCCATGCCGTAAACGATGAGTGCTAGGTGTTGGAGGGTTTCCGCCCTTCAGTGCCGCAGCTAACGCAATA
AGCACTCCGCCTGGGGAGTACGACCGCAAGGTTGAAACTCAAAGGAATTGACGGGGGCCCGCACAAGCGGTGGAGCATGT
GGTTTAATTCGAAGCTACGCGAAGAACCTTACCAGGTCTTGACATCTTGCGCTAACCTAAGAGATTAGGCGTTCCCTTCG
GGGACGCAATGACAGGTGGTGCATGGTCGTCGTCAGCTCGTGTCGTGAGATGTTGGGTTAAGTCCCGCAACGAGCGCAAC
CCTTGTTACTAGTTGCCAGCATTCAGTTGGGCACTCTAGTGAGACTGCCGGTGACAAACCGGAGGAAGGTGGGGACGACG
TCAGATCATCATGCCCCTTATGACCTGGGCTACACACGTGCTACAATGGACGGTACAACGAGCAGCGAACTCGCGAGGGC
AAGCAAATCTCTTAAAACCGTTCTCAGTTCGGACTGTAGGCTGCAACTCGCCTACACGAAGTCGGAATCGCTAGTAATCG
CGGATCAGCATGCCGCGGTGAATACGTTCCCGGGCCTTGTACACACCGCCCGTCACACCATGGAAGTTTGCAATGCCCAA
AGTCGGTGGGCTAACCTTCGGGAAGCAGCCGCCTAAGGCAGGGCAGATGACTGGGGTGA
>OTU131
GGACGAACGCTGGCGGCGTGCCTAATACATGCAAGTAGGACGCACAGTTTATACCGTAGCTTGCTACACCATAGACTGTG
AGTTGCGAACGGGTGAGTAACGCGTAGGTAACCTGCCTATTAGAGGGGGATAACTATTGGAAACGATAGCTAATACCGCA
TAACAGTATGTAACACATGTTAGATGCTTGAAAGATGCAATTGCATCGCTAGTAGATGGACCTGCGTTGTATTAGCTAGT
AGGTAGGGTAAAGGCCTACCTAGGCGATGATACATAGCCGACCTGAGAGGGTGATCGGCCACACTGGGACTGAGACACGG
CCCAGACTCCTACGGGAGGCAGCAGTAGGGAATCTTCGGCAATGGGGGGAACCCTGACCGAGCAACGCCGCGTGAGTGAA
GAAGGTTTTCGGATCGTAAAGCTCTGTTGTTAAGGAAGAACGAGTGTGAGAATGGAAAGTTCATGCTGTGACGGTACTTA
ACCAGAAAGGGACGGCTAACTACGTGCCAGCAGCCGCGGTAATACGTAGGTCCCGAGCGTTGTCCGGATTTATTGGGCGT
AAAGCGAGCGCAGGCGGTTAGAAAAGTCTGAAGTGAAAGGCAGTGGCTCAACCATTGTAGGCTTTGGAAACTGTTTAACT
TGAGTGCAGAAGGGGAGAGTGGAATTCCATGTGTAGCGGTGAAATGCGTAGATATATGGAGGAACACCGGTGGCGAAAGC
GGCTCTCTGGTCTGTAACTGACGCTGAGGCTCGAAAGCGTGGGGAGCGAACAGGATTAGATACCCTGGTAGTCCACGCCG
TAAACGATGAGTGCTAGGTGTTAGGTCCTTTCCGGGGCTTAGTGCCGCAGCTAACGCATTAAGCACTCCGCCTGGGGAGT
ACGACCGCAAGGTTGAAACTCAAAGGAATTGACGGGGGCCCGCACAAGCGGTGGAGCATGTGGTTTAATTCGAAGCAACG
CGAAGAACCTTACCAGGTCTTGACATCCCAGTGACCGCCCTAGAGATAGGGTTTCCCTTCGGGGCACTGGTGACAGGTGG
TGCATGGTTGTCGTCAGCTCGTGTCGTGAGATGTTGGGTTAAGTCCCGCAACGAGCGCAACCCTTATTGTTAGTTGCCAT
CATTGAGTTGGGCACTCTAGCGAGACTGCCGGTAATAAACCGGAGGAAGGTGGGGATGACGTCAAATCATCATGCCCCTT
ATGACCTGGGCTACACACGTGCTACAATGGCTGGTACAACGAGTCGCAAGCCGGTGACGGCAAGCTAATCTCTGAAAGCC
AGTCTCAGTTCGGATTGTAGGCTGCAACTCGCCTACATGAAGTCGGAATCGCTAGTAATCGCGGATCAGCACGCCGCGGT
GAATACGTTCCCGGGCCTTGTACACACCGCCCGTCACACCACGAGAGTTTGTAACACCCGAAGTCGGTGAGGTAACCGTA
AGGAGCCAGCCGCCTAAGGTGGGATAGATGATTGGGGTGA
>OTU132
GGATGAACGCTGGCGGCGTGCTTAACACATGCAAGTCGAACGAAGCGGTTTAGCGGAAGTTTTCGGATGGAAGTTAAACT
GACTGAGTGGCGGACGGGTGAGTAACGCGTGGGTAACCTGCCTCACACAGGGGGACAACAGTTAGAAATGGCTGCTAATA
CCGCATAAGCGCACAGCTTCGCATGAAGCGGTGTGAAAAACTCCGGTGGTGTGAGATGGACCCGCGTCTGATTAGCTAGT
TGGTGAGGTAACGGCTCACCAAGGCGACGATCAGTAGCCGACCTGAGAGGGTGACCGGCCACATTGGGACTGAGACACGG
CCCAAACTCCTACGGGAGGCAGCAGTGGGGAATATTGCACAATGGGGGAAACCCTGATGCAGCGACGCCGCGTGAGTGAA
GAAGTATTTCGGTATGTAAAGCTCTATCAGCAGGGAAGAGAATGACGGTACCTGACTAAGAAGCCCCGGCTAACTACGTG
CCAGCAGCCGCGGTAATACGTAGGGGGCAAGCGTTATCCGGATTTACTGGGTGTAAAGGGAGCGTAGACGGCTTAGCAAG
TCTGAAGTGAAAGCCCGGGGCTCAACCCCGGGACTGCTTTGGAAACTGTTAAGCTGGAGTGCTGGAGAGGTAAGCGGAAT
TCCTAGTGTAGCGGTGAAATGCGTAGATATTAGGAGGAACACCAGTGGCGAAGGCGGCTTACTGGACAGTAACTGACGTT
GAGGCTCGAAAGCGTGGGGAGCAAACAGGATTAGATACCCTGGTAGTCCACGCCGTAAACGATGAATACTAGGTGTTGGT
GGGCAAAGCCCATCGGTGCCGTCGCAAACGCAATAAGTATTCCACCTGGGGAGTACGTTCGCAAGAATGAAACTCAAAGG
AATTGACGGGGACCCGCACAAGCGGTGGAGCATGTGGTTTAATTCGAAGCAACGCGAAGAACCTTACCAAGTCTTGACAT
CCCACTGACCGGACAGTAATGTGTCCTTCTCTTCGGAGCAGTGGAGACAGGTGGTGCATGGTTGTCGTCAGCTCGTGTCG
TGAGATGTTGGGTTAAGTCCCGCAACGAGCGCAACCCTTATCCTAAGTAGCCAGCGGCTAGGCCGGGCACTCTTGGGAGA
CTGCCAGGGATAACCTGGAGGAAGGTGGGGATGACGTCAAATCATCATGCCCCTTATGACTTGGGCTACACACGTGCTAC
AATGGCGTAAACAAAGGGAAGCGAAGCTGTGAAGCCGAGCAAATCTCAGAAATAACGTCTCAGTTCGGATTGTAGTCTGC
AACTCGACTACATGAAGCTGGAATCGCTAGTAATCGCAGATCAGCATGCTGCGGTGAATACGTTCCCGGGTCTTGTACAC
ACCGCCCGTCACACCATGGGAGTCGATAACGCCCGAAGCCAGTGACCTAACCGTAAGGAAGGAGCTGTCGAAGGCGGGAT
TGATAACTGGGGTGA
>OTU133
GATGAACGCTGGCGGCGTGCCTAACACATGCAAGTCGAACGGTTAAGCCACCTTCGGGTGGGCATACAGTGGCGAACGGG
TGAGTAACACGTGACCAACCTGCCCCTTGCTCCGGGACAACCTCGGGAAACCGAGGCTAATACCGGATGCTCCGGCCCCT
CCGCATGGAGGGGCCGGGAAAGCCTGGCGCGGCAAGGGATGGGGTCGCGGCCCATCAGGTAGACGGCGGGGTAGCGGCCC
ACCGTGCTTTCGACGGGTAGCCGGGTTGAGAGACCGACCGGCCACATTGGGACTGAGATACGGCCCAGACTCCTACGGGA
GGCAGCAGTGGGGAATTTTGCGCAATGGGGGCAACCCTGACGCAGCAACGCCGCGTGCGGGACGACGGCCTTCGGGTTGT
AAACCGCTTTCAGCAGGGAAGACCGACGACGGTACCTGCAGAAGAAGCCCCGGCTAACTACGTGCCAGCAGCCGCGGTAA
TACGTAGGGGGCGAGCGTTATCCGGATTCATTGGGCGTAAAGCGCGCGTAGGCGGCGCGCCAAGCGGAACCTCTAACCTC
GGGGCTCAACCTCGAGCCGGGTTCCGAACTGGCGCGCTCGAGTTCGGTAGAGGCAGGCGGAATTCCCGGTGTAGCGGTGG
AATGCGCAGATATCGGGAAGAACACCGATGGCGAAGGCAGCCTGCTGGGCCGACACTGACGCTGAGGTGCGAAAGCTAGG
GGAGCGAACAGGATTAGATACCCTGGTAGTCCTAGCCGTAAACGATGGACGCTAGGTGTGGGGAGGATCGCCTCTCCGTG
CCGAAGCCAACGCATTAAGCGTCCCGCCTGGGGAGTACGGCCGCAAGGCTAAAACTCAAAGGAATTGACGGGGGCCCGCA
CAAGCAGCGGAGCATGTGGCTTAATTCGAAGCAACGCGAAGAACCTTACCAGGGCTTGACATGCGAGTGAAGCCGGGGAG
ACCCGGTGGCCGAGAGGAGCTCGCGCAGGTGGTGCATGGCTGTCGTCAGCTCGTGTCGTGAGATGTTGGGTTAAGTCCCG
CAACGAGCGCAACCCCTGCCGTATGTTGCCAGCATTGAGTTGGGGACTCATACGGGACTGCCGGCGTCAAGCCGGAGGAA
GGTGGGGACGACGTCAAGTCATCATGCCCTTTATGCCCTGGGCTGCACACGTGCTACAATGGCCGGTACAACGGGCTGCG
ACCTGGCGACAGGAAGCGAATCCCTCAAAGCCGGCCCCAGTTCGGATCGGAGGCTGCAACCCGCCTCCGTGAAGTCGGAG
TTGCTAGTAATCGCGGATCAGCATGCCGCGGTGAATACGTTCCCGGGCCTTGTACACACCGCCCGTCACACCACCCGAGT
CGTCTGCACCCGAAGCCGCCGGCCGAACCCGAAAGGGGCGGAGGCGTCGAAGGTGTGGAGGGTAAGGG
>OTU134
GGATGAACGCTGGCGGCGTGCCTAACACATGCAAGTCGAACGGAGCTGCTTTGATGAAGTTTTCGGATGGATTTAAAACA
GCTTAGTGGCGGACGGGTGAGTAACGCGTGGGTAACCTGCCTCACACTGGGGGATAACAGTTAGAAATAGCTGCTAATAC
CGCATAAGCGCACGGTTCCGCATGGAACAGTGTGAAAAACTCCGGTGGTGTGAGATGGACCCGCGTCTGATTAGCCAGTT
GGCGGGGTAACGGCCCACCAAAGCGACGATCAGTAGCCGGCCTGAGAGGGTGAACGGCCACATTGGGACTGAGACACGGC
CCAAACTCCTACGGGAGGCAGCAGTGGGGAATATTGCACAATGGGGGAAACCCTGATGCAGCGACGCCGCGTGAGTGAAG
AAGTATTTCGGTATGTAAAGCTCTATCAGCAGGGAAGAAAGTGACGGTACCTGAATAAGAAGCCCCGGCTAACTACGTGC
CAGCAGCCGCGGTAATACGTAGGGGGCAAGCGTTATCCGGATTTACTGGGTGTAAAGGGAGCGTAGACGGCAAGGCAAGT
CTGAAGTGAAAGCCCGGTGCTTAACGCCGGGACTGCTTTGGAAACTGTTTGGCTGGAGTGCCGGAGAGGTAAGCGGAATT
CCTAGTGTAGCGGTGAAATGCGTAGATATTAGGAAGAACACCAGTGGCGAAGGCGGCTTACTGGACGGTAACTGACGTTG
AGGCTCGAAAGCGTGGGGAGCAAACAGGATTAGATACCCTGGTAGTCCACGCCGTAAACGATGATTGCTAGGTGTAGGTG
GGTATGGACCCATCGGTGCCGCAGCTAACGCAATAAGCAATCCACCTGGGGAGTACGTTCGCAAGAATGAAACTCAAAGG
AATTGACGGGGACCCGCACAAGCGGTGGAGCATGTGGTTTAATTCGAAGCAACGCGAAGAACCTTACCAGGTCTTGACAT
CCCGATGAAAAACCCGTAACGGGGTTCCCTCTTCGGAGCATCGGAGACAGGTGGTGCATGGTTGTCGTCAGCTCGTGTCG
TGAGATGTTGGGTTAAGTCCCGCAACGAGCGCAACCCTTATTCTTAGTAGCCAGCAGGTAAAGCTGGGCACTCTAAGGAG
ACTGCCGGGGATAACCCGGAGGAAGGTGGGGATGACGTCAAATCATCATGCCCCTTATGATCTGGGCTACACACGTGCTA
CAATGGCGTAACAAAGGGAAGCGAGCCTGTGAAGGTGAGCGAATCCCAAAAATAACGTCCCAGTTCGGACTGTAGTCTGC
AACCCGACTACACGAAGCTGGAATCGCTAGTAATCGCGAATCAGAATGTCGCGGTGAATACGTTCCCGGGTCTTGTACAC
ACCGCCCGTCACACCATGGGAGTCGGAAATGCCCGAAGTCTGTGACTCAACCGCAAGGAGAGAGCAGCCGAAGGCAGGTC
TGATAACTGGGGTGA
>OTU135
GGATGAACGCTGGCGGCGTGCCTAACACATGCAAGTCGAACGAAGTTATGCAGAGGAAGTTTTCGGATGGAATCGGTGTA
ACTTAGTGGCGGACGGGTGAGTAACGCGTGGGAAACCTGCCCTGTACCGGGGGATAACACTTAGAAATAGGTGCTAATAC
CGCATAAGCGCACAGCTTCACATGAGGCAGTGTGAAAAACTCCGGTGGTACAGGATGGTCCCGCGTCTGATTAGCCAGTT
GGCAGGGTAACGGCCTACCAAAGCGACGATCAGTAGCCGGCCTGAGAGGGTGAACGGCCACATTGGGACTGAGACACGGC
CCAAACTCCTACGGGAGGCAGCAGTGGGGAATATTGCACAATGGGGGAAACCCTGATGCAGCGACGCCGCGTGAGTGAAG
AAGTATTTCGGTATGTAAAGCTCTATCAGCAGGGAAGAAAATGACGGTACCTGACTAAGAAGCCCCGGCTAACTACGTGC
CAGCAGCCGCGGTAATACGTAGGGGGCAAGCGTTATCCGGATTTACTGGGTGTAAAGGGAGCGTAGACGGCATGGCAAGC
CAGATGTGAAAACCCAGGGCTCAACCCTGGGACTGCATTTGGAACTGTCAGGCTGGAGTGCAGGAGAGGTAAGCGGAATT
CCTAGTGTAGCGGTGAAATGCGTAGATATTAGGAGGAACACCAGTGGCGAAGGCGGCTTACTGGACTGTAACTGACGTTG
AGGCTCGAAAGCGTGGGGAGCAAACAGGATTAGATACCCTGGTAGTCCACGCGGTAAACGATGATTGCTAGGTGTAGGTG
GGTATGGACCCATCGGTGCCGCAGCTAACGCAATAAGCAATCCACCTGGGGAGTACGTTCGCAAGAATGAAACTCAAAGG
AATTGACGGGGACCCGCACAAGCGGTGGAGCATGTGGTTTAATTCGAAGCAACGCGAAGAACCTTACCAAGTCTTGACAT
CCCCCTGAATATCATGTAAAAGTGATAGGCCTTCGGGACAGGGGAGACAGGTGGTGCATGGTTGTCGTCAGCTCGTGTCG
TGAGATGTTGGGTTAAGTCCCGCAACGAGCGCAACCCTTATCCTTAGTAGCCAGCAGGTAAAGCCGGGCACTCTAGGGAG
ACTGCCGGGGATAACCCGGAGGAAGGCGGGGATGACGTCAAATCATCATGCCCCTTATGATTTGGGCTACACACGTGCTA
CAATGGCGTAAACAAAGGGAAGCGAGACAGTGATGTGGAGCAAATCCCAGAAATAACGTCTCAGTTCGGATTGTAGTCTG
CAACTCGACTACATGAAGCTGGAATCGCTAGTAATCGCGAATCAGCATGTCGCGGTGAATACGTTCCCGGGTCTTGTACA
CACCGCCCGTCACACCATGGGAGTTGGAAATGCCCGAAGTCTGTGACCTAACCGAAAGGGAGGAGCAGCCGAAGGCAGGT
CTGATAACTGGGGTGA
>OTU136
GGATGAACGCTGGCGGCGTGCCTAATACATGCAAGTCGAGCGAACTTAACTAAATGAATGCGGTGCTTGCACCAAGTGAT
TTTAGAGCGGTGAGCGGCGGATGGGTGAGTAACACGTGGGTAACCTGCCTCTAAGCAGGGGATAACATTTGGAAACAGAT
GCTAATACCGTATAAATCCTAAAACCACATGGTTTTAGGCTGAAAGGCGGCTTCGGCTGTCACTTAGAGATGGACCCGCG
GCGTATTAGCTAGTTGGTGAGGTAATGGCTCACCAAGGCAATGATACGTAGCCGAACTGAGAGGTTGATCGGCCACATTG
GGACTGAGACACGGCCCAAACTCCTACGGGAGGCAGCAGTAGGGAATCTTCCACAATGGACGCAAGTCTGATGGAGCAAC
GCCGCGTGAGTGAAGAAGGCTTTCGGGTCGTAAAACTCTGTTGTTGAAGAAGAACACGTTTGAGAGTAACTGTTCAGACG
TTGACGGTATTCAACCAGAAAGCCACGGCTAACTACGTGCCAGCAGCCGCGGTAATACGTAGGTGGCAAGCGTTATCCGG
ATTTATTGGGCGTAAAGCGAGCGCAGGCGGTTTTTTAAGTCTGATGTGAAAGCCCTCGGCTTAACCGAGGAAGTGCATCG
GAAACTGGGAAACTTGAATGCTGAAGAGGACAGTGGAACTCCATGTGTAGCGGTGAAATGCGTAGATATATGGAAGAACA
CCAGTGGCGAAGGCGGCTGTCTGGTCAGTTATTGACGCTGAGGCTCGAAAGCATGGGTAGCGAACAGGATTAGATACCCT
GGTAGTCCATGCCGTAAACGATGAATACTAGGTGTTGGAGGGTTTCCGCCCTTCAGTGCCGCAGCTAACGCATTAAGTAT
TCCGCCTGGGGAGTACGACCGCAAGGTTGAAACTCAAAGGAATTGACGGGGGCCCGCACAAGCGGTGGAGCATGTGGTTT
AATTCGAAGCAACGCGAAGAACCTTACCAGGTCTTGACATCTTCTGCTATTTCTAGAGATAGAAAGTTCCCTTCGGGGAC
GGAATGACAGGTGGTGCATGGTTGTCGTCAGCTCGTGTCGTGAGATGTTGGGTTAAGTCCCGCAACGAGCGCAACCCTTA
TGACTAGTTGCCAGCATTAAGTTGGGCACTCTAGTAAGACTGCCGGTGACAAACCGGAGGAAGGTGGGGACGACGTCAAA
TCATCATGCCCCTTATGACCTGGGCTACACACGTGCTACAATGGTTGGTACAACGAGTTGCGAACTCGCGAGGGTAAGCT
AATCTCTTAAAGCCAATCTCAGTTCGGACTGTAGGCTGCAACTCGCCTACACGAAGTCGGAATCGCTAGTAATCGCGGAT
CAGCATGCCGCGGTGAATACGTTCCCGGGCCTTGTACACACCGCCCGTCACACCATGAGAGTTTGTAACACCCAAAGCCG
GTGGGGCAACCCTTCGGGGAGCTAGCCGCCTAAGGTGGGACAGATGATTAGGGTGA
>OTU38
GACGAACGCTGGCGGCATGCCTAATACATGCAAGTCGAACGAGCTTCCGTTGAATGACGTGCTTGCACTGATTTTAACAA
TGAAGCGAGTGGCGAACTGGTGAGTAACACGTGGGAAATCTGCCCAGAAGCAGGGGATAACACTTGGAAACAGGTGCTAA
TACCGTATAACAACAAAATCCGCATGGATTTTGTTTGAAAGGTGGCTTCGGCTATCACTTCTGGATGATCCCGCGGCGTA
TTAGTTAGTTGGTGAGGTAAAGGCCCACCAAGACGATGATACGTAGCCGACCTGAGAGGGTAATCGGCCACATTGGGACT
GAGACACGGCCCAAACTCCTACGGGAGGCAGCAGTAGGGAATCTTCCACAATGGACGAAAGTCTGATGGAGCAATGCCGC
GTGAGTGAAGAAGGGTTTCGGCTCGTAAAACTCTGTTGTTAAAGAAGAACACCTTTGAGAGTAACTGTTCAAGGGTTGAC
GGTATTTAACCAGAAAGCCACGGCTAACTACGTGCCAGCAGCCGCGGTAATACGTAGGTGGCAAGCGTTGTCCGGATTTA
TTGGGCGTAAAGCGAGCGCAGGCGGTTTTTTAAGTCTGATGTGAAAGCCTTCGGCTTAACCGGAGAAGTGCATCGGAAAC
TGGGAGACTTGAGTGCAGAAGAGGACAGTGGAACTCCATGTGTAGCGGTGGAATGCGTAGATATATGGAAGAACACCAGT
GGCGAAGGCGGCTGTCTAGTCTGTAACTGACGCTGAGGCTCGAAAGCATGGGTAGCGAACAGGATTAGATACCCTGGTAG
TCCATGCCGTAAACGATGAGTGCTAAGTGTTGGAGGGTTTCCGCCCTTCAGTGCTGCAGCTAACGCATTAAGCACTCCGC
CTGGGGAGTACGACCGCAAGGTTGAAACTCAAAGGAATTGACGGGGGCCCGCACAAGCGGTGGAGCATGTGGTTTAATTC
GAAGCTACGCGAAGAACCTTACCAGGTCTTGACATCTTCTGCCAATCTTAGAGATAAGACGTTCCCTTCGGGGACAGAAT
GACAGGTGGTGCATGGTTGTCGTCAGCTCGTGTCGTGAGATGTTGGGTTAAGTCCCGCAACGAGCGCAACCCTTATTATC
AGTTGCCAGCATTCAGTTGGGCACTCTGGTGAGACTGCCGGTGACAAACCGGAGGAAGGTGGGGATGACGTCAAATCATC
ATGCCCCTTATGACCTGGGCTACACACGTGCTACAATGGACGGTACAACGAGTTGCGAAGTCGTGAGGCTAAGCTAATCT
CTTAAAGCCGTTCTCAGTTCGGATTGTAGGCTGCAACTCGCCTACATGAAGTTGGAATCGCTAGTAATCGCGGATCAGCA
TGCCGCGGTGAATACGTTCCCGGGCCTTGTACACACCGCCCGTCACACCATGAGAGTTTGTAACACCCAAAGCCGGTGAG
ATAACCTTCGGGAGTCAGCCGTCTAAGGTGGGACAGATGATTAGGGTGA
>OTU39
GGATGAACGCTGGCGGCGTGCTTAACACATGCAAGTCGAACGAAGCGCTTAAATGGATTTCTTCGGATTGAAGTTTTTGT
GACTGAGTGGCGGACGGGTGAGTAACGCGTGGGTAACCTGCCTCATACAGGGGGATAACAGTTAGAAATGACTGCTAATA
CCGCATAAGCGCACAGTGCTGCATGGCACAGTGTGAAAAACTCCGGTGGTATGAGATGGACCCGCGTCTGATTAGCTGGT
TGGTGGGGTAACGGCCTACCAAGGCGACGATCAGTAGCCGGCCTGAGAGGGTGAACGGCCACATTGGGACTGAGACACGG
CCCAAACTCCTACGGGAGGCAGCAGTGGGGAATATTGCACAATGGGGGAAACCCTGATGCAGCGACGCCGCGTGAGCGAA
GAAGTATTTCGGTATGTAAAGCTCTATCAGCAGGGAAGAAAATGACGGTACCTGACTAAGAAGCACCGGCTAAATACGTG
CCAGCAGCCGCGGTAATACGTATGGTGCAAGCGTTATCCGGATTTACTGGGTGTAAAGGGAGCGTAGACGGTTGTGTAAG
TCTGATGTGAAAGCCCGGGGCTCAACCCCGGGACTGCATTGGAAACTATGTAACTAGAGTGTCGGAGAGGTAAGCGGAAT
TCCTAGTGTAGCGGTGAAATGCGTAGATATTAGGAGGAACACCAGTGGCGAAGGCGGCTTACTGGACGATCACTGACGTT
GAGGCTCGAAAGCGTGGGGAGCAAACAGGATTAGATACCCTGGTAGTCCACGCCGTAAACGATGACTACTAGGTGTCGGG
GAGCAAAGCTCTTCGGTGCCGCAGCAAACGCAATAAGTAGTCCACCTGGGGAGTACGTTCGCAAGAATGAAACTCAAAGG
AATTGACGGGGACCCGCACAAGCGGTGGAGCATGTGGTTTAATTCGAAGCAACGCGAAGAACCTTACCTGGTCTTGACAT
CCCGGTGACCGGCAAGTAATGTTGCCTTTCCTTCGGGACACCGGTGACAGGTGGTGCATGGTTGTCGTCAGCTCGTGTCG
TGAGATGTTGGGTTAAGTCCCGCAACGAGCGCAACCCCTATCTTCAGTAGCCAGCATTTAAGGTGGGCACTCTGGAGAGA
CTGCCAGGGATAACCTGGAGGAAGGTGGGGATGACGTCAAATCATCATGCCCCTTATGACCAGGGCTACACACGTGCTAC
AATGGCGTAAACAAAGGGAAGCGAACCTGTGAGGGGAAGCAAATCTCAAAAATAACGTCTCAGTTCGGATTGTAGTCTGC
AACTCGACTACATGAAGCTGGAATCGCTAGTAATCGCGAATCAGCATGTCGCGGTGAATACGTTCCCGGGTCTTGTACAC
ACCGCCCGTCACACCATGGGAGTCAGTAACGCCCGAAGTCAGTGACCCAACCGTAAGGAGGGAGCTGCCGAAGGTGGGAC
CGATAACTGGGGTGA
>OTU36
GGACGAACGCTGGCGGCGTGCCTAATACATGCAAGTCGAACGCTTTTTTCAATCATCGTAGCTTGCTACACCGATTGAAA
ATTGAGTGGCGAACGGGTGAGTAACACGTGGGTAACCTGCCCAAAAGAGGGGGATAACACTTGGAAACAGGTGCTAATAC
CGCATAACCATGATGACCGCATGGTCATTATGTAAAAGATGGTTTCGGCTATCACTTTTGGATGGACCCGCGGCGTATTA
ACTTGTTGGTGGGGTAACGGCCTACCAAGGTAATGATACGTAGCCGAACTGAGAGGTTGATCGGCCACATTGGGACTGAG
ACACGGCCCAAACTCCTACGGGAGGCAGCAGTAGGGAATCTTCCACAATGGGCGCAAGCCTGATGGAGCAACGCCGCGTG
AGTGAAGAAGGTCTTCGGATCGTAAAACTCTGTTGTTAGAGAAGAACATGCAGGAGAGTAACTGTTCTTGTATTGACGGT
ATCTAACCAGAAAGCCACGGCTAACTACGTGCCAGCAGCCGCGGTAATACGTAGGTGGCAAGCGTTGTCCGGATTTATTG
GGCGTAAAGGGAACGCAGGCGGTCCTTTAAGTCTGATGTGAAAGCCTTCGGCTTAACCGAAGAATTGCATTGGAAACTGG
AGGACTTGAGTGCAGAAGAGGAGAGTGGAACTCCATGTGTAGCGGTGAAATGCGTAGATATATGGAAGAACACCAGTGGC
GAAAGCGGCTCTCTGGTCTGTAACTGACGCTGAGGTTCGAAAGTGTGGGTAGCAAACAGGATTAGATACCCTGGTAGTCC
ACACCGTAAACGATGAATGCTAAGTGTTGGAGGGTTTCCGCCCTTCAGTGCTGCAGCTAACGCAATAAGCATTCCGCCTG
GGGAGTACGACCGCAAGGTTGAAACTCAAAGGAATTGACGGGGGCCCGCACAAGCGGTGGAGCATGTGGTTTAATTCGAA
GCAACGCGAAGAACCTTACCAGGTCTTGACATCTTTTGACCATCTTAGAGATAAGATTTTCCCTTCGGGGACAAAATGAC
AGGTGGTGCATGGCTGTCGTCAGCTCGTGTCGTGAGATGTTGGGTTAAGTCCCGCAACGAGCGCAACCCTTGTTGTCAGT
TGCCAGCATTAAGTTGGGCACTCTGGCGAGACTGCCGGTGACAAACCGGAGGAAGGTGGGGACGACGTCAAGTCATCATG
CCCCTTATGACCTGGGCTACACACGTGCTACAATGGACGGTACAACGAGTCGCAAACTCGCGAGGGCAAGCTAATCTCTT
AAAGCCGTTCTCAGTTCGGATTGTAGGCTGCAACTCGCCTACATGAAGTCGGAATCGCTAGTAATCGCGAATCAGCATGT
CGCGGTGAATACGTTCCCGGGCCTTGTACACACCGCCCGTCACACCATGAGAGTTTGTAACACCCAAAGCCGGTGGGGTA
ACCTTTTAGGAGCTAGCCGTCTAAGGTGGGACAGATGATTGGGG
>OTU37
GGATGAACGCTGGCGGCGTGCCTAATACATGCAAGTCGAACGCGAGCAGCAATGCTCGAGTGGCGAACGGGTGAGTAATA
CATAAGTAACCTGCCCTAGACAGGGGGATAACTGCTGGAAACGGCAGCTAAGACCGCATAGGTATGGACACTGCATGGTG
ACCATATTAAAAGTGCCAAGGCACTGGTAGAGGATGGACTTATGGCGCATTAGCTGGTTGGTGAGGTAACGGCTCACCAA
GGCGACGATGCGTAGCCGACCTGAGAGGGTGACCGGCCACACTGGGACTGAGACACGGCCCAGACTCCTACGGGAGGCAG
CAGTAGGGAATTTTCGGCAATGGGGGGAACCCTGACCGAGCAACGCCGCGTGAAGGAAGAAGGAATTCGTTCTGTAAACT
TCTGTTATAAAGGAAGAACGGCGGATATAGGGAATGATATCCGAGTGACGGTACTTTATGAGAAAGCCACGGCTAACTAC
GTGCCAGCAGCCGCGGTAATACGTAGGTGGCGAGCGTTATCCGGAATTATTGGGCGTAAAGAGGGAGCAGGCGGCGGCAG
AGGTCTGTGGTGAAAGACTGAAGCTTAACTTCAGTAAGCCATAGAAACCGGGCTGCTAGAGTGCAGGAGAGGATCGTGGA
ATTCCATGTGTAGCGGTGAAATGCGTAGATATATGGAGGAACACCAGTGGCGAAGGCGACGGTCTGGCCTGTAACTGACG
CTCATTCCCGAAAGCGTGGGGAGCAAATAGGATTAGATACCCTAGTAGTCCACGCCGTAAACGATGAGTACTAAGTGTTG
GGAGTCAAATTTCAGTGCTGCAGTTAACGCAATAAGTACTCCGCCTGAGTAGTACGTTCGCAAGAATGAAACTCAAAGGA
ATTGACGGGGGCCCGCACAAGCGGTGGAGCATGTGGTTTAATTCGAAGCAACGCGAAGAACCTTACCAGGTCTTGACATC
CGGATAAAGACCTCAGAGATGAGGGGATAGATATATCCGAGACAGGTGGTGCATGGTTGTCGTCAGCTCGTGTCGTGAGA
TGTTGGGTTAAGTCCCGCAACGAGCGCAACCCTTGTCGCTAGTTACCATCATTAAGTTGGGGACTCTAGCGAGACTGCCA
GTGACAAGCTGGAGGAAGGCGGGGATGACGTCAAATCATCATGCCCCTTATGACCTGGGCTACACACGTGCTACAATGGA
TGGAGCAGAGGGAAGCGAAGCCGCGAGGTGAAGCAAAACCCATAAAACCATTCTCAGTTCGGATTGTAGTCTGCAACTCG
ACTACATGAAGTTGGAATCGCTAGTAATCGCGAATCAGCATGTCGCGGTGAATACGTTCTCGGGCCTTGTACACACCGCC
CGTCACACCATGAGAGTTG
>OTU34
TCGAACGGAACTGTTTTGAAAGATTTCTTCGGAATGAATTTGATTTAGTTTAGTGGCGGACGGGTGAGTAACGCGTGAGT
AACCTGCCTTCAAGAGGGGGATAACATTCTGAAAAGAATGCTAATACCGCATGACATATTGGAATCACATGATTTTGATA
TCAAAGATTTTATCGCTTGAAGATGGACTCGCGTCCGATTAGTTAGTTGGTGAGGTAACGGCTCACCAAGACCGCGATCG
GTAGCCGGACTGAGAGGTTGAACGGCCACATTGGGACTGAGACACGGCCCAGACTCCTACGGGAGGCAGCAGTGGGGGAT
ATTGCGCAATGGGGGCAACCCTGACGCAGCAACGCCGCGTGAAGGATGAAGGTTTTCGGATTGTAAACTTCTTTTATTAA
GGACGAAACTTGACGGTACTTAATGAATAAGCTCCGGCTAACTACGTGCCAGCAGCCGCGGTAATACGTAGGGAGCAAGC
GTTGTCCGGATTTACTGGGTGTAAAGGGTGCGTAGGCGGCTTTGCAAGTCAGATGTGAAATCTATGGGCTCAACCCATAA
ACTGCATTTGAAACTGTAGAGCTTGAGTGAAGTAGAGGCAGGCGGAATTCCCCGTGTAGCGGTGAAATGCGTAGAGATGG
GGAGGAACACCAGTGGCGAAGGCGGCCTGCTGGGCTTTAACTGACGCTGAGGCACGAAAGCGTGGGTAGCAAACAGGATT
AGATACCCTGGTAGTCCACGCTGTAAACGATGATTACTAGGTGTGGGGGGTCTGACCCCTTCCGTGCCGGAGTTAACACA
ATAAGTAATCCACCTGGGGAGTACGGCCGCAAGGTTGAAACTCAAAGGAATTGACGGGGGCCCGCACAAGCAGTGGAGTA
TGTGGTTTAATTCGAAGCAACGCGAAGAACCTTACCAGGTCTTGACATCCAACTAACGAAGTAGAGATACATTAGGTGCC
CTTCGGGGAAAGTTGAGACAGGTGGTGCATGGTTGTCGTCAGCTCGTGTCGTGAGATGTTGGGTTAAGTCCCGCAACGAG
CGCAACCCTTGCTATTAGTTGCTACGCAAGAGCACTCTAATAGGACTGCCGTTGACAAAACGGAGGAAGGTGGGGACGAC
GTCAAATCATCATGCCCCTTATGACCTGGGCTACACACGTACTACAATGGATGTTAACAGAGGGAAGCAAGACAGCGATG
TGGAGCAAACCCCTAAAAACATTCTCAGTTCAGATTGCAGGCTGCAACCCGCCTGCATGAAGATGGAATTGCTAGTAATC
GCGGATCAGCATGCCGCGGTGAATACGTTCCCGGGCCTTGTACACACCGCCCGTCACACCATGGGAGCCGGTAATACCCG
AAGTCAGTAGTCCAACCTC
>OTU35
GGATGAACGCTGGCGGCATGCCTAATACATGCAAGTCGAACGAAGTCTCTAGGAAGCTTGCTTCCAAAGAGACTTAGTGG
CGAACGGGTGAGTAACACGTAGGTAACCTGCCCATGTGTCTGGGATAACTGCTGGAAACGGTAGCTAAAACCGGATAGGT
ATACGGAGCGCATGCTCTGTATATTAAAGCGCCCTTCAAGGCGTGAACATGGATGGACCTGCGGCGCATTAGCTAGTTGG
TGAGGTAACGGCCCACCAAGGCGATGATGCGTAGCCGGCCTGAGAGGGTAAACGGCCACATTGGGACTGAGACACGGCCC
AAACTCCTACGGGAGGCAGCAGTAGGGAATTTTCGTCAATGGGGGAAACCCTGAACGAGCAATGCCGCGTGAGTGAAGAA
GGTCTTCGGATCGTAAAGCTCTGTTGTAAGTGAAGAACGGCTCATAGAGGAAATGCTATGGGAGTGACGGTAGCTTACCA
GAAAGCCACGGCTAACTACGTGCCAGCAGCCGCGGTAATACGTAGGTGGCAAGCGTTATCCGGAATCATTGGGCGTAAAG
GGTGCGTAGGTGGCGTACTAAGTCTGTAGTAAAAGGCAATGGCTCAACCATTGTAAGCTATGGAAACTGGTATGCTAGAG
TGCAGAAGAGGGCGATGGAATTCCATGTGTAGCGGTAAAATGCGTAGATATATGGAGGAACACCAGTGGCGAAGGCGGTC
GCCTGGTCTGTAACTGACACTGAGGCACGAAAGCGTGGGGAGCAAATAGGATTAGATACCCTAGTAGTCCACGCCGTAAA
CGATGAGAACTAAGTGTTGGAGGAATTCAGTGCTGCAGTTAACGCAATAAGTTCTCCGCCTGGGGAGTATGCACGCAAGT
GTGAAACTCAAAGGAATTGACGGGGGCCCGCACAAGCGGTGGAGTATGTGGTTTAATTCGAAGCAACGCGAAGAACCTTA
CCAGGCCTTGACATGGATACAAAGACTCTAGAGATAGAGGGATAATTATGGATCACACAGGTGGTGCATGGTTGTCGTCA
GCTCGTGTCGTGAGATGTTGGGTTAAGTCCCGCAACGAGCGCAACCCTTGTCGCATGTTACCAGCATCAAGTTGGGGACT
CATGCGAGACTGCCGGTGACAAACCGGAGGAAGGTGGGGATGACGTCAAATCATCATGCCCCTTATGGCCTGGGCTACAC
ACGTACTACAATGGCGACCACAAAGAGCAGCGACTTGGTGACAAGGAGCGAATCTCATAAAGGTCGTCTCAGTTCGGATT
GAAGTCTGCAACTCGACTTCATGAAGTCGGAATCGCTAGTAATCGCAGATCAGCATGCTGCGGTGAATACGTTCTCGGGC
CTTGTACACACCGCCCGTCAAACCATGGGAGTCAGTAATACCCGAAGCCGGTGGCATAACCGCAAGGAGTGAGCCGTCGA
AGGTAGGACCGA
>OTU32
GTGCCTAATACATGCAAGTCGAGCGCACTGGCCCAACAGAAATGACGTGCTTGCACTGATTTGACGTTGGATTCCCAGTG
AGCGGCGGACGGGTGAGTAACACGTGGGCAACCTGCCCCAAAGCGGGGGATAACATTTGGAAACAGGTGCTAATACCGCA
TAACTTGGAAAACCACATGGTTTTCCAATAAAAGATGGTTTCGGCTATCACTTTGGGATGGGCCCGCGGTGCATTAGCTA
GTTGGTAAGGTAACGGCTTACCAAGGCGATGATGCATAGCCGAGTTGAGAGACTGATCGGCCACAATGGAACTGAGACAC
GGTCCATACTCCTACGGGAGGCAGCAGTAGGGAATCTTCCACAATGGGCGCAAGCCTGATGGAGCAACACCGCGTGAGTG
AAGAAGGGTTTCGGCTCGTAAAACTCTGTTGTTGGAGAAGAACGTGCGTAAGAGTAACTGTTTACGCAGTGACGGTATCC
AACCAGAAAGTCACGGCTAACTACGTGCCAGCAGCCGCGGTAATACGTAGGTGGCAAGCGTTATCCGGATTTATTGGGCG
TAAAGCGAGCGCAGGCGGTTGCTTAGGTCTGATGTGAAAGCCTTCGGCTTAACCGAAGAAGTGCATCGGAAACCGGGCGA
CTTGAGTGCAGAAGAGGACAGTGGAACTCCATGTGTAGCGGTGGAATGCGTAGATATATGGAAGAACACCAGTGGCGAAG
GCGGCTGTCTGGTCTGCAACTGACGCTGAGGCTCGAAAGCATGGGTAGCGAACAGGATTAGATACCCTGGTAGTCCATGC
CGTAAACGATGAGTGCTAGGTGTTGGAGGGTTTCCGCCCTTCAGTGCCGAAGCTAACGCATTAAGCACTCCGCCTGGGGA
GTACGACCGCAAGGTTGAAACTCAAAGGAATTGACGGGGGCCCGCACAAGCGGTGGAGCATGTGGTTTAATTCGAAGCTA
CGCGAAGAACCTTACCAGGTCTTGACATCTTGCGCCAACCTCAGAGATGAGGCGTTCCCTTCGGGGACGCAAAGACAGGT
GGTGCATGGTCGTCGTCAGCTCGTGTCGTGAGATGTTGGGTTAAGTCCCGCAACGAGCGCAACCCTTGTTACTAGTTGCC
AGCATTCAGTTGGGCACTCTAGTGAGACTGCCGGTGACAAACCGGAGGAAGGTGGGGACGACGTCAGATCATCATGCCCC
TTATGACCTGGGCTACACACGTGCTACAATGGCCGGTACAACGAGCAGCTAACCCGCGAGGGTGTGCAAATCTCTTAAAG
CCGGTCTCAGTTCGGACTGCAGTCTGCAACTCGACTGCACGAAGTCGGAATCGCTAGTAATCGCGGATCAGCATGCCGCG
GTGAATACGTTCCCGGGCCTTGTACACACCGCCCGTCACACCATGGAAGTTTGTAACGCCCAAAGTCGGTGGCCTAACCA
TTTGGAGGGAGCCGCCTAAGGCGGGACAGATGACTGGGGTGA
>OTU33
CTCATAAAGTAAGACTAACACAGAGGGCAGAGAGTTGGGAGTGAAGAAAATAACTTAGTGGCGAACGGGTGAGTAACGCG
TGAGTAACCTGCCCTGGAGTGGGGGACAACAGTTGGAAACGACTGCTAATACCGCATAAGCCCACGATCCGGCATCGGAT
TGAGGGAAAAGGATTTATTCGCTTCAGGATGGACTCGCGTCCAATTAGCTAGTTGGTGAGGTAACGGCCCACCAAGGCGA
CGATTGGTAGCCGGACTGAGAGGTTGAACGGCCACATTGGGACTGAGACACGGCCCAGACTCCTACGGGAGGCAGCAGTG
GGGGATATTGCACAATGGGGGAAACCCTGATGCAGCGACGCCGCGTGGAGGAAGAAGGTTTTCGGATTGTAAACTCCTGT
CGTTAGGGACGATAATGACGGTACCTAACAAGAAAGCACCGGCTAACTACGTGCCAGCAGCCGCGGTAAAACGTAGGGTG
CAAGCGTTGTCCGGAATTACTGGGTGTAAAGGGAGCGCAGGCGGACCGGCAAGTTGGAAGTGAAAACTATGGGCTCAACC
CATAAATTGCTTTCAAAACTGCTGGCCTTGAGTAGTGCAGAGGTAGGTGGAATTCCCGGTGTAGCGGTGGAATGCGTAGA
TATCGGGAGGAACACCAGTGGCGAAGGCGACCTACTGGGCACCAACTGACGCTGAGGCTCGAAAGCATGGGTAGCAAACA
GGATTAGATACCCTGGTAGTCCATGCCGTAAACGATGATTACTAGGTGTTGGAGGATTGACCCCTTCAGTGCCGCAGTTA
ACACAATAAGTAATCCACCTGGGGAGTACGACCGCAAGGTTGAAACTCAAAGGAATTGACGGGGGCCCGCACAAGCAGTG
GAGTATGTGGTTTAATTCGAAGCAACGCGAAGAACCTTACCAGGTCTTGACATCCGATGCATAGTGCAGAGATGCATGAA
GTCCTTCGGGACATCGAGACAGGTGGTGCATGGTTGTCGTCAGCTCGTGTCGTGAGATGTTGGGTTAAGTCCCGCAACGA
GCGCAACCCTTATTGCCAGTTACTACGAAAGAGGACTCTGGCGAGACTGCCGTTGACAAAACGGAGGAAGGTGGGGATGA
CGTCAAATCATCATGCCCTTTATGACCTGGGCTACACACGTACTACAATGGCGTTTAACAAAGAGAAGCAAGACCGCGAG
GTGGAGCAAAACTCAAAAACAACGTCTCAGTTCAGATTGCAGGCTGCAACTCGCCTGCATGAAGTCGGAATTGCTAGTAA
TCGCGGATCAGCATGCCGCGGTGAATACGTTCCCGGGCCTTGTACACACCGCCCGTCACACCATGAGAGCCGGGGGGACC
CGAAGTCGGTAGTCTAACCGCAAGGAGGACGCCGCCGAAGGTAAAACTGGTGATTGGG
>OTU30
GGATGAACGCTGGCGGTGTGCCTAATACATGCAAGTCGCGCGCACTCCCGTAGATGATTTTGATGCTCTGCATCAAATGA
TTCTACATTCGAGTGAGCGGCGGATGGGTGAGTAACACGTGGGTAACTTGCCCTTGAGTCTGGGATAGCATCTGGAAACG
GATGATAATACCGGATAACAACTGAAACCACATGGTTTCAGTTTGAAAGGCGCGTTTGCGTCGCTCTTGGAGGGACCCGC
GGTCCATTAGTTAGTTGGTAAGATAAAGGCCTACCAAGACGATGATGGATAGCCGAACTGAGAGGTTAATCGGCCACATT
GGAACTGAGACACGGTCCAGACTCCTACGGGAGGCAGCAGTAGGGAATCTTTCACAATGGGCGAAAGCCTGATGAAGCAA
CACCGCGTGAATGAAGAAGGGTTTCGGCTCGTAAAATTCTGTTGCTAGAGAAGAACGTACCAAGTAGGAAATGGCTTGGT
AGTGACGGTATCTGGTTAGAAAGTCACGGCTAACTACGTGCCAGCAGCCGCGGTAATACGTAGGTGGCAAGCGTTATCCG
GATTTATTGGGCGTAAAGCGAGCGCAGGCGGTTGTTTAAGTCCGATGTGAAAGCCTTCGGCTTAACCGAAGAAGTGCATT
GGAAACTGAGCGACTTGAGTACAGAAGAGGACAGTAGAACACCATGTGTAGCGGTGAAATGCGTAGATATATGGTAGAAT
ACCAGTGGCGAAAGCGGCTGTCTGGTCTGTCACTGACGCTGAGGCTCGAAAGCATGGGTAGCAAACAGGATTAGATACCC
TGGTAGTCCATGCTGTAAACGTTGAGTGCTAGGTGTTAGAGGATTTCCGTCCTTTAGTGCCGAAGTTAACACATTAAGCA
CTCCGCCTGGGGAGTACGACCGCAAGGTTGAAACTCAAAGGAATTGACGGGGACCCGCACAAGTGGTGGAGCATGTGGTT
TAATTCGATGCTACGCGAAGAACCTTACCAGGCCTTGACATACTTCTGTTAGGCTAAGAGATTAGCTGTTCCCTTCGGGG
ACAGATCTACAGGTGGTGCATGGTCGTCGTCAGCTCGTGTCGTGAGATGTTGGGTCAAGTCCCGCAACGAGCACAACCCT
TGTGACTAGTTGCCAGCATTCAGTTGGGCACTCTAGTCAGACTGCCGGTGATAAACCGGAGGAAGGTGAGGATGACGTCT
GATCATCATGCCCCTTATGGCCTGGGCTACACACGTGCTACAATGGACAGTACAATGGGTTGCGAAACCGCGAGGTCAAG
CTAATCCCATAAAGCTGTTCTCAGTTCGGACTGCAGTCTGCAACTCGACTGCACGAAGCTGGAATCACTAGTAATCGTGG
ATCAGCATGCCACGGTGAATACGTTCCCGGGTCTTGTACATACCGCCCGTCACACCATGAGAGTCCGTAACACCCAAAGA
TAGTGCGGCAACCTCTTTTGAGGAGCCAGCTATCTAAGGTGGGACGAATGATTAGGGTGA
>OTU31
GATAAACGCTGGCGGCGCACATAAGACATGCAAGTCGAACGGACTTAACCATTAGTTTACTATTGGAGCGGTTAGTGGCG
GACTGGTGAGTAACACGTAAGCAACCTGCCTATCAGAGGGGAACAACAGTTAGAAATGACTGCTAATACCGCATATGCCT
TAATTACCACATGGTAGTAGAGGGAAAGGAGCAATCCGCTGATAGATGGGCTTGCGTCTGATTAGATAGTTGGTAAGGTA
ACGGCTTACCAAGTCGACGATCAGTAGCCGGACTGAGAGGTTGAACGGCCACATTGGGACTGAGATACGGCCCAGACTCC
TACGGGAGGCAGCAGTCGGGAATATTGCGCAATGGAGGAAACTCTGACGCAGTGACGCCGCGTGCAGGAAGAAGGTTTTC
GGATTGTAAACTGCTTTAGACAGGGAAGAAACAAGACAGTACCTGTAGAATAAGCTCCGGCTAACTACGTGCCAGCAGCC
GCGGTAATACGTAGGGAGCAAGCGTTATCCGGATTTATTGGGTGTAAAGGGTGCGTAGACGGGAATGCAAGTTGGTTGTG
AAATCCCTCGGCTCAACCGAGGAATTGCAACCAAAACTATATTTCTTGAGTGCTGGAGAGGAAAGTGGAATTCCTAGTGT
AGCGGTGAAATGCGTAGATATTAGGAGGAACACCAGTGGCGAAGGCGACTTTCTGGACAGTAACTGACGTTGAGGCACGA
AAGTGTGGGGAGCAAACAGGATTAGATACCCTGGTAGTCCACACCGTAAACGATGGATACTAGGTGTAGGGGATGAATAA
TCTTCTGTGCCGTCGCAAACGCAGTAAGTATCCCACCTGGGGAGTACGGCCGCAAGGTTGAAACTCAAAGGAATTGACGG
GGGCCCGCACAAGCAGTGGAGTATGTGGTTTAATTCGACGCAACGCGAAGAACCTTACCAGGGCTTGACATATACATGAA
AATCTAAGAGATTAGATCCCTCTTCGGAGCATGTATACAGGTGGTGCATGGTTGTCGTCAGCTCGTGTCGTGAGATGTTG
GGTTAAGTCCCGCAACGAGCGCAACCCCTGTTCTTAGTTGCCAGCATGTAAAGATGGGAACTCTAAGAAGACTGCCGGTG
ATAAATCGGAGGAAGGTGGGGACGACGTCAAATCATCATGCCCTTTATGTCCTGGGCTACACACGTACTACAATGGCTGT
AACAAAGGGAAGCGAACCCGCGAGGAGGAGCAAAACCCATAAAAGCAGTCTCAGTTCGGATTGAAGGCTGAAATTCGCCT
TCATGAAGCCGGAATTGCTAGTAATGGCAGGTCAGCATACTGCCGTGAATACGTTCCCGGGCCTTGTACACACCGCCCGT
CACACCATGAGAGTTGGGGATACCCGAAGCCTGTGAGCTAACTGTAAAGAGGCAGCAGTCGAAGGTAGAATCAATGATTG
GGGTGA
>OTU129
AACGCTGGCGGCATGCCTAAGACATGCAAGTCGTACGAAGTGGCCCATTGAAGATTGAGTGCTTGCACAATTTCGGATTT
GGATTTCCACTTAGTGGCAGACGGGTGAGTAACACGTGGGTAACCTACCCCAGGGACTGGGATAACTATTGGAAACGATA
GCTAATACCGGATGATTCATAATTAGATAACTTTTTATGCTAAAAGGAGCTTCGGCTTCACCTTGGGATGGGCTTGCGTT
GTATTAGCTAGTTGGTAGGGTAATGGCCTACCAAGGCAACGATGCATATCCGAACTGAGAGGTTGATCGGACACATTGGG
ACTGAGACACGGCCCAAACTCCTACGGGAGGCAGCAGTTAGGAATATTCGTCAATGGGGGAAACCCTGAACGAGCAATGC
CGCGTGAGTGATGAAGGTCTTCATGATTGTAAAACTCTGTTGTAAAGGAAGAATAGCTACCATAGGTAATGATGGTAGTC
TGACGGTACTTTACCAGAAAGCCCCGGCTAACTACGTGCCAGCAGCCGCGGTAATACGTAGGGGGCGAGCGTTATCCGGA
TTTATTGGGCGTAAAGCGTTCGTAGGCGGTTTGTTAAGTCTAAGATTTAAGCCCGAGGCTCAACCTCGGTTCGTCTTAGA
AACTGGCAAACTTGAGTGTGGTAGAGGCAAGTGGAATTTCTAGTGTAGCGGTTAAATGCGTAGATATTAGAAGGAACACC
AGTGGCGAAGGCGGCTTGCTGGGCCATCACTGACGCTGAGGAACGAAAGCGTGGGGAGCAAATAGGATTAGATACCCTAG
TAGTCCACGCCGTAAACGATGAGTACTAAGTGTCGGGAAACCGGTGCTGAAGTTAACACATTAAGTACTCCGCCTGAGTA
GTACGGTCGCAAGGCTGAAACTCAAAGGAATTGACGGGCACCCGCACAAGCGGTGGAGCATGCTGTTTAATTCGACGATA
CGCGAAGAACCTTACCTAGACTTGACATCCCCAGCAAAACTATAGAAATATAGCTGAGGTTATCTGGGTGACAGGTGGTG
CATGGTTGTCGTCAGCTCGTGTCGTGAGATGTTCGGTTAAGTCCGATAACGAGCGCAACCCTTATTACTAGTTACTAACA
TTCAGTTGAGCACTCTAGTGATACTGCCGATGACAAATCGGAGGAAGGTGGGGATGACGTCAAATCATCATGCCCCTTAC
GTCTAGGGCTACAGGCGTGCTACAATGGCTGGTACAAAAAGACGCAATACCGTGAGGTGGAGCTAATCTCTAAAACCAGT
CTCAGTTCGGATTGGAGTCTGCAACTCGACTCCATGAAGCTGGAATCGCTAGTAATCCTGAATCAGAATGTCAGGGTGAA
TACGTTCCCGGGTGTTGTACACACCGCCCGTCACGCTATGGGAGTCTGTAATACCCGAAGTTGGTAGCCTAACCCGCAAG
GGAGGGGGCCGGCGAAGGTAGGACAGGTGACTGGAGTGA
>OTU128
AACGAACGCTGGCGGCGTGGATAAGACATGCAAGTCGAACGAGAGAATTGCTAGCTTGCTAATAATTCTCTAGTGGCGCA
CGGGTGAGTAACACGTGAGTAACCTGCCCCCGAGAGCGGGATAGCCCTGGGAAACTGGGATTAATACCGCATAGTATCGA
AAGATTAAAGCAGCAATGCGCTTGGGGATGGGCTCGCGGCCTATTAGTTAGTTGGTGAGGTAACGGCTCACCAAGGCGAT
GACGGGTAGCCGGTCTGAGAGGATGTCCGGCCACACTGGAACTGAGACACGGTCCAGACACCTACGGGTGGCAGCAGTCG
AGAATCATTCACAATGGGGGAAACCCTGATGGTGCGACGCCGCGTGGGGGAATGAAGGTCTTCGGATTGTAAACCCCTGT
CATGTGGGAGCAAATTAAAAAGATAGTACCACAAGAGGAAGAGACGGCTAACTCTGTGCCAGCAGCCGCGGTAATACAGA
GGTCTCAAGCGTTGTTCGGAATCACTGGGCGTAAAGCGTGCGTAGGCTGTTTCGTAAGTCGTGTGTGAAAGGCGCGGGCT
CAACCCGCGGACGGCACATGATACTGCGAGACTAGAGTAATGGAGGGGGAACCGGAATTCTCGGTGTAGCAGTGAAATGC
GTAGATATCGAGAGGAACACTCGTGGCGAAGGCGGGTTCCTGGACATTAACTGACGCTGAGGCACGAAGGCCAGGGGAGC
GAAAGGGATTAGATACCCCTGTAGTCCTGGCAGTAAACGGTGCACGCTTGGTGTGCGGGGAATCGACCCCCTGCGTGCCG
GAGCTAACGCGTTAAGCGTGCCGCCTGGGGAGTACGGTCGCAAGATTAAAACTCAAAGAAATTGACGGGGACCCGCACAA
GCGGTGGAGTATGTGGCTTAATTCGATGCAACGCGAAGAACCTTACCTGGGCTTGACATGTAATGAACAACATGTGAAAG
CATGCGACTCTTCGGAGGCGTTACACAGGTGCTGCATGGCCGTCGTCAGCTCGTGTCGTGAGATGTTTGGTTAAGTCCAG
CAACGAGCGCAACCCCTGTTGCCAGTTACCAGCACGTGAAGGTGGGGACTCTGGCGAGACTGCCCAGATCAACTGGGAGG
AAGGTGGGGACGACGTCAGGTCAGTATGGCCCTTATGCCCAGGGCTGCACACGTACTACAATGCCCAGTACAGAGGGGGC
CGAAGCCGCGAGGCGGAGGAAATCCTGAAAACTGGGCCCAGTTCGGACTGTAGGCTGCAACCCGCCTACACGAAGCCGGA
ATCGCTAGTAATGGCGCATCAGCTACGGCGCCGTGAATACGTTCCCGGGTCTTGTACACACCGCCCGTCAAGTCATGAAA
GTGGGCAGCACCCGAAGCCGGTGGCCTAACCCCTTGTGGGATGGAGCCGTCTAAGGTGAGGCTCGTGATTGGGACT
>OTU127
GGAGTGGCGAACGGGTGAGTAATACATAAGCAATCTGCCCATCGGCCTGGGATAACAGTTGGAAACGACTGCTAATACCG
GATAGGTTAGTTTCTGGCATCAGGAACTAATTAAAGTTGGGATACAACACGGATGGATGAGCTTATGGCGTATTAGCTAG
TAGGTGAGGTAACGGCCCACCTAGGCGATGATACGTAGCCGACCTGAGAGGGTGACCGGCCACATTGGGACTGAGACACG
GCCCAAACTCCTACGGGAGGCAGCAGTAGGGAATTTTCGGCAATGGGCGAAAGCCTGACCGAGCAACGCCGCGTGAGTGA
AGAAGGCCTTCGGGTTGTAAAGCTCTGTTGTGAAGGAAGAACGGCTCATAGAGGGAATGCTATGGGAGTGACGGTACTTT
ACCAGAAAGCCACGGCTAACTACGTGCCAGCAGCCGCGGTAATACGTAGGTGGCGAGCGTTATCCGGAATTATTGGGCGT
AAAGGGTGCGCAGGCGGTTTGAAAAGTTTAAGGTGAAAGCGTGGGGCTTAACCCCATACAGCCTTAGAAACTGTCAGACT
AGAGTACAGGAGAGGGCAATGGAATTCCATGTGTAGCGGTAAAATGCGTAGATATATGGAGGAACACCAGTGGCGAAGGC
GGTTGCCTGGCCTGTAACTGACGCTCATGCACGAAAGCGTGGGGAGCAAATAGGATTAGATACCCTAGTAGTCCACGCCG
TAAACGATGAGAACTAAGTGTTGGGGAAACTCAGTGCTGCAGTTAACGCAATAAGTTCTCCGCCTGGGGAGTATGCACGC
AAGTGTGAAACTCAAAGGAATTGACGGGGGCCCGCACAAGCGGTGGAGTATGTGGTTTAATTCGACGCAACGCGAAGAAC
CTTACCAGGTCTTGACATACCAGGCAAAGCTATAGAGATATAGTGGAGGTTATCCTGGATACAGGTGGTGCATGGTTGTC
GTCAGCTCGTGTCGTGAGATGTTGGGTTAAGTCCCGCAACGAGCGCAACCCTTGTCTTTAGTTACTAACATTAAGTTGAG
GACTCTAGAGAGACTGCCGGTGACAAACCGGAGGAAGGTGGGGATGACGTCAAATCATCATGCCCCTTATGACCTGGGCT
ACACACGTACTACAATGGCGGATACAACGAGAAGCAAGACAGCAATGTGGAGCAAACCTCAGAAAGTCCGTCTCAGTTCG
GATTGAAGTCTGCAACCCGACTTCATGAAGCCGGAATCGCTAGTAATCGCGGATCAGCATGCCGCGGTGAATACGTTCTC
GGGCCTTGTACACACCGCCCGTCAAACCATGAGAGTTGGCAATACCCGAAGCCGGTGGCCTAACCCTGCAAAGGGAGGGA
GCCGTCGAAGGTAGGGCTGATGATTGGGGTT
>OTU126
GGACGAACGCTGGCGGCGTGCCTAATACATGCAAGTCGAGCGAATGACGAGAAGCTTGCTTCTCTGATTTAGCGGCGGAC
GGGTGAGTAACACGTGGGCAACCTGCCCTACAGATCGGGATAACTCAGGGAAACCTGGGCTAATACCGGATAATCCTTCG
AATCACATGTTTTGAAGTTGAAAGGCGCTTCGGCGTCACTGTAGGATGGGCCCGCGGTGCATTAGCTAGTTGGTGGGGTA
ACGGCCTACCAAGGCAACGATGCATAGCCGACCTGAGAGGGTGATTGGCCACATTGGGACTGAGACACGGCCCAAACTCC
TACGGGAGGCAGCAGTAGGGAATCTTCCACAATGGACGAAAGTCTGATGGAGCAACGCCGCGTGAGTGATGAAGGTTTTC
GGATCGTAAAACTCTGTTGTAAGGGAAGAACAAGTACGTTAGGAAATGAACGTACCTTGACGGTACCTTATTAGAAAGCC
ACGGCTAACTACGTGCCAGCAGCCGCGGTAATACGTAGGTGGCAAGCGTTGTCCGGATTTATTGGGCGTAAAGCGCGCGC
AGGTGGTTTCTTAAGTCTGATGTGAAAGCCCACGGCTCAACCGTGGAGGGTCATTGGAAACTGGGGAACTTGAGTGCAGA
AGAGGATAGTGGAATTCCAAGTGTAGCGGTGAAATGCGTAGAGATTTGGAGGAACACCAGTGGCGAAGGCGACTGTCTGG
TCTGTAACTGACACTGAGGCGCGAAAGCGTGGGGAGCAAACAGGATTAGATACCCTGGTAGTCCACGCCGTAAACGATGA
GTGCTAAGTGTTAGGGGGTTTCCGCCCCTTAGTGCTGCAGCTAACGCATTAAGCACTCCGCCTGGGGAGTACGACCGCAA
GGTTGAAACTCAAAGGAATTGACGGGGGCCCGCACAAGCGGTGGAGCATGTGGTTTAATTCGAAGCAACGCGAAGAACCT
TACCAGGTCTTGACATCCCAATGACCGTCCTAGAGATAGGATTTTCCCTTCGGGGACATTGGTGACAGGTGGTGCATGGT
TGTCGTCAGCTCGTGTCGTGAGATGTTGGGTTAAGTCCCGCAACGAGCGCAACCCTTATTCTTAGTTGCCATCATTTAGT
TGGGCACTCTAAGGAGACTGCCGGTGACAAACCGGAGGAAGGTGGGGATGACGTCAAATCATCATGCCCCTTATGACCTG
GGCTACACACGTGCTACAATGGACGATACAAAGAGTCGCAAACTCGCGAGGGTAAGCTAATCTCATAAAATCGTTCTCAG
TTCGGATTGTAGGCTGCAACTCGCCTGCATGAAGCCGGAATCGCTAGTAATCGCGGATCAGCATGCCGCGGTGAATACGT
TCCCGGGCCTTGTACACACCGCCCGTCACACCACGAGAGTTTGTAACACCCGAAGTCGGTGGGGTAACCGTAAGGAGCC
>OTU125
GGACGAACGCTGGCGGCGTGCTTAACACATGCAAGTCGTACGAGACGATTGAAAGCTTGCTTTTGAAAGTCGAGTGGCAA
ACGGGTGAGTAACGCGTAGACAACCTGCCGTAAAGATGGGGACAACAGTTCGAAAGGACTGCTAATACCGAATGTTGTAG
AGTTTCCGCATGGGGATCCTACTAAAGATGGCCTCTACTTGTAAGCTATCGCTTTACGATGGGTCTGCGTCTGATTAGCT
AGTTGGTGGGGTAACGGCCTACCAAGGCGACGATCAGTAGCCGGTCTGAGAGGATGAACGGCCACATTGGAACTGAGACA
CGGTCCAGACTCCTACGGGAGGCAGCAGTGGGGAATCTTCCGCAATGGGCGCAAGCCTGACGGAGCAACGCCGCGTGAGT
GAAGAAGGGTTTCGACTCGTAAAGCTCTGTTGTCGGGGACGAATGTCAGGACTCAAAATATGGGTTCTGAATGACGGTAC
CTGACGAGGAAGCCACGGCTAACTACGTGCCAGCAGCCGCGGTAATACGTAGGTGGCGAGCGTTGTCCGGAATTATTGGG
CGTAAAGGGAGCGCAGGCGGGAAGGTAAGTCTATCTTAAAAGTGCGGGGCTCAACCCCGTGAGGGGATGGAAACTATCTT
TCTTGAGTGCAGGAGAGGAAAGCGGAATTCCTAGTGTAGCGGTGAAATGCGTAGATATTAGGAGGAACACCAGTGGCGAA
GGCGGCTTTCTGGACTGTAACTGACGCTGAGGCTCGAAAGCGTGGGGAGCGAACAGGATTAGATACCCTGGTAGTCCACG
CCGTAAACGATGAATGCTAGGTGTAGGAGGTATCGACCCCTCCTGTGCCGGAGTTAACGCAATAAGCATTCCGCCTGGGG
AGTACGGCCGCAAGGCTGAAACTCAAAGGAATTGACGGGGGCCCGCACAAGCGGTGGAGTATGTGGTTTAATTCGACGCA
ACGCGAAGAACCTTACCAGGGCTTGACATTGAGTGAAAGGGCTAGAGATAGTCCCCTCTCTTCGGAGACACGAAAACAGG
TGGTGCATGGCTGTCGTCAGCTCGTGTCGTGAGATGTTGGGTTAAGTCCCGCAACGAGCGCAACCCCTATCCTTTGTTGC
CAGCACGCAACGGTGGGAACTCAAAGGAGACTGCCGCGGACAACGCGGAGGAAGGCGGGGATGACGTCAAGTCATCATGC
CCCTTATGTCCTGGGCTACACACGTACTACAATGGGATGGACAGAGAGCAGCGAAGCCGCGAGGCCAAGCGAACCCCATA
AACCATCTCCCAGTTCGGATTGCAGGCTGCAACCCGCCTGCATGAAGTTGGAATCGCTAGTAATCGCAGGTCAGCATACT
GCGGTGAATACGTTCCCGGGCCTTGTACACACCGCCCGTCACACCACGGAAGTCATTCACACCCGAAGCCGGCAGGCTAA
CCGCAAGGAGGCAGCCGTCTAAGGTGGGGGCGATGACTGGGGTGA
>OTU124
GGATGAACGCTGGCGGCGTGCTTAACACATGCAAGTCGAGCGAAGCACTTGAGGTTGATTTCTTCGGAATGAAATCTCAT
TTGACTGAGCGGCGGACGGGTGAGTAACGCGTGGGTGACCTGCCCCATACCGGGGGATAACAGCTGGAAATGGCTGCTAA
TACCGCATAAGCGCACAGGGCTGCATGGCCTGGTGTGAAAAACTCCGGTGGTATGGGATGGGCCCGCGTCTGATTAGGCA
GTTGGCGGGGTAACGGCCCACCAAACCGACGATCAGTAGCCGACCTGAGAGGGCGACCGGCCACATTGGGACTGAGACAC
GGCCCAAACTCCTACGGGAGGCAGCAGTGGGGAATATTGCACAATGGGGGAAACCCTGATGCAGCGACGCCGCGTGAGCG
AAGAAGTATTTCGGTATGTAAAGCTCTATCAGCAGGGAAGATGATGACGGTACCTGACTAAGAAGCCCCGGCTAACTACG
TGCCAGCAGCCGCGGTAATACGTAGGGGGCAAGCGTTATCCGGATTTACTGGGTGTAAAGGGAGCGTAGACGGCGAAGCA
AGTCTGGTGTGAAAACCCGGGGCTCAACCCCGGGCCTGCATTGGAAACTGTTTTGCTCGAGTGCCGGAGAGGTAAGCGGA
ATTCCTAGTGTAGCGGTGAAATGCGTAGATATTAGGAGGAACACCAGTGGCGAAGGCGGCTTACTGGACGGTAACTGACG
TTGAGGCTCGAAAGCGTGGGGAGCAAACAGGATTAGATACCCTGGTAGTCCACGCCGTAAACGATGAATGCTAGGTGTTG
GGGAGCAAAGCTCTTCGGTGCCGCCGCAAACGCATTAAGCATTCCACCTGGGGAGTACGTTCGCAAGAATGAAACTCAAA
GGAATTGACGGGGACCCGCACAAGCGGTGGAGCATGTGGTTTAATTCGAAGCAACGCGAAGAACCTTACCAGGTCTTGAC
ATCCCGGTGACCGGCGTGTAATGGCGCCTTTCCTTCGGGACACCGGAGACAGGTGGTGCATGGTTGTCGTCAGCTCGTGT
CGTGAGATGTTGGGTTAAGTCCCGCAACGAGCGCAACCCTTATCCTTAGTAGCCAGCAATTCGGTTGGGCACTCTGGGGA
GACTGCCAGGGATAACCTGGAGGAAGGTGGGGATGACGTCAAATCATCATGCCCCTTATGACCTGGGCTACACACGTGCT
ACAATGGCGTAAACAAAGGGAGGCAGCCCCGCGAGGGTGAGCGAACCCCAAAAATAACGTCTCAGTTCGGACTGCAGTCT
GCAACTCGACTGCACGAAGCTGGAATCGCTAGTAATCGCGAATCAGCATGTCGCGGTGAATACGTTCCCGGGTCTTGTAC
ACACCGCCCGTCACACCATGGGAGTTGGTAACGCCCGAAGTCAGTGACCCAACCGCAAGGAGGGAGCTGCCGAAGGCGGG
ACTGATAACTGGGGTGA
>OTU123
GGATGAACGCCGGCGGTGTGCCTAATACATGCAAGTCGAGCGCACTGGCCCAACTGATATGACGTGCTTGCACTGAATTG
ACGTTGGATTACCAGTGAGCGGCGGACGGGTGAGTAACACGTGGGCAACCTGCCCTGAAGTGGGGGATAACATCTGGAAA
CAGGTGCTAATACCGCATAACAACGAAAACCACATGGTTTTCGTTTCAAAGATGGTTTCGGCTATCACTTCAGGATGGGC
CCGCGGTGCATTAGCTAGTTGGTAAGGTAACGGCTTACCAAGGCAATGATGCATAGCCGAGTTGAGAGACTGATCGGCCA
CAATGGAACTGAGACACGGTCCATACTCCTACGGGAGGCAGCAGTAGGGAATCTTCCACAATGGGCGCAAGCCTGATGGA
GCAACACCGCGTGAGTGAAGAAGGGTTTCGGCTCGTAAAGCTCTGTTGTTGGAGAAGAACGTGCGTGAGAGTAACTGTTC
ACGCAGTGACGGTATCCAACCAGAAAGTCACGGCTAACTACGTGCCAGCAGCCGCGGTAATACGTAGGTGGCAAGCGTTA
TCCGGATTTATTGGGCGTAAAGCGAGCGCAGGCGGTTGCTTAGGTCTGATGTGAAAGCCTTCGGCTTAACCGAAGAAGGG
CATCGGAAACCGGGCGACTTGAGTGCAGAAGAGGACAGTGGAACTCCATGTGTAGCGGTGGAATGCGTAGATATATGGAA
GAACACCAGTGGCGAAGGCGGCTGTCTGGTCTGCAACTGACGCTGAGGCTCGAAAGCATGGGTAGCGAACAGGATTAGAT
ACCCTGGTAGTCCATGCCGTAAACGATGAGTGCTAGGTGTTGGAGGGTTTCCGCCCTTCAGTGCCGGAGCTAACGCATTA
AGCACTCCGCCTGGGGAGTACGACCGCAAGGTTGAAACTCAAAGGAATTGACGGGGGCCCGCACAAGCGGTGGAGCATGT
GGTTTAATTCGAAGCTACGCGAAGAACCTTACCAGGTCTTGACATCTTGCGCTAACCTAAGAGATTAGGCGTTCCCTTCG
GGGACGCAATGACAGGTGGTGCATGGTCGTCGTCAGCTCGTGTCGTGAGATGTTGGGTTAAGTCCCGCAACGAGCGCAAC
CCTTGTTACTAGTTGCCAGCATTCAGTTGGGCACTCTAGTGAGACTGCCGGTGACAAACCGGAGGAAGGTGGGGACGACG
TCAGATCATCATGCCCCTTATGACCTGGGCTACACACGTGCTACAATGGACGGTACAACGAGTTGCGAACTCGCGAGAGT
AAGCTAATCTCTTAAAGCCGTTCTCAGTTCGGACTGTAGGCTGCAACTCGCCTACACGAAGTCGGAATCGCTAGTAATCG
CGGATCAGCATGCCGCGGTGAATACGTTCCCGGGCCTTGTACACACCGCCCGTCACACCATGGAAGTTTGCAATGCCCAA
AGTCGGTGGCCTAACCATTTGGAGGGAACCGCCTAAGGCAGGGCAGATGACTGGGGTGA
>OTU122
GGATGAACGCTAGCTACAGGCTTAACACATGCAAGTCGAGGGGCATCAGTTTGGTTTGCTTGCAAACCAAAGCTGGCGAC
CGGCGCACGGGTGAGTAACACGTATCCAACCTGCCTCATACTCGGGGATAGCCTTTCGAAAGAAAGATTAATATCCGATA
GCATATATTTCCCGCATGGGTTTTATATTAAAGAAATTCGGTATGAGATGGGGATGCGTTCCATTAGTTTGTTGGCGGGG
TAACGGCCCACCAAGACTACGATGGATAGGGGTTCTGAGAGGAAGGTCCCCCACATTGGAACTGAGACACGGTCCAAACT
CCTACGGGAGGCAGCAGTGAGGAATATTGGTCAATGGACGCGAGTCTGAACCAGCCAAGTAGCGTGAAGGATGACTGCCC
TATGGGTTGTAAACTTCTTTTATATGGGAATAAAGTGGTCCACGTGTGGATTTTTGTATGTACCATATGAATAAGGATCG
GCTAACTCCGTGCCAGCAGCCGCGGTAATACGGAGGATCCGAGCGTTATCCGGATTTATTGGGTTTAAAGGGAGCGTAGG
CGGATTGTTAAGTCAGTTGTGAAAGTTTGCGGCTCAACCGTAAAATTGCAGTTGATACTGGCAGTCTTGAGTGCAGTAGA
GGTGGGCGGAATTCGTGGTGTAGCGGTGAAATGCTTAGATATCACGAAGAACTCCGATTGCGAAGGCAGCTCACTGGAGT
GTAACTGACGCTGATGCTCGAAAGTGTGGGTATCAAACAGGATTAGATACCCTGGTAGTCCACACAGTAAACGATGAATA
CTCGCTGTTTGCGATATACAGTAAGCGGCCAAGCGAAAGCATTAAGTATTCCACCTGGGGAGTACGCCGGCAACGGTGAA
ACTCAAAGGAATTGACGGGGGCCCGCACAAGCGGAGGAACATGTGGTTTAATTCGATGATACGCGAGGAACCTTACCCGG
GCTTAAATTGCAAATGAATTATGGGGAAACCCATACGCCGCAAGGCATTTGTGAAGGTGCTGCATGGTTGTCGTCAGCTC
GTGCCGTGAGGTGTCGGCTTAAGTGCCATAACGAGCGCAACCCTTATCTTCAGTTACTAACAGGTCATGCTGAGGACTCT
GGAGAGACTGCCGTCGTAAGATGTGAGGAAGGTGGGGATGACGTCAAATCAGCACGGCCCTTACGTCCGGGGCTACACAC
GTGTTACAATGGGGGGTACAGAAGGCCGCTACCTGGTGACAGGATGCCAATCCCAAAAACCTCTCTCAGTTCGGATCGAA
GTCTGCAACCCGACTTCGTGAAGCTGGATTCGCTAGTAATCGCGCATCAGCCATGGCGCGGTGAATACGTTCCCGGGCCT
TGTACACACCGCCCGTCAAGCCATGAAAGCCGGGGGTACCTGAAGTACGTAACCGCAAGGAGCGTCCTAGGGTAAAACTG
GTAATTGGGGCTA
>OTU121
GGATGAACGCTGGCGGCGTGCTTAACACATGCAAGTCGAACGGGATCCCTGGCGCTTGCGCCGGGGTGAGAGTGGCGAAC
GGGTGAGTAATGCGTGACCAACCTGCCCCATGCACCGGAATAGCTCCTGGAAACGGGTGGTAATGCCGGATGCTCCAGAT
GACCGCATGGGATTCTGGGAAAGCTTTTGCGGCATGGGATGGGGTCGCGTCCTATCAGCTTGTTGGTGGGGTGATGGCCC
ACCAAGGCTTCGACGGGTAGCCGGCCTGAGAGGGCGACCGGCCACATTGGGACTGAGATACGGCCCAGACTCCTACGGGA
GGCAGCAGTGGGGAATATTGCGCAATGGGCGAAAGCCTGACGCAGCGACGCCGCGTGCGGGATGGAGGCCTTCGGGTTGT
AAACCGCTTTTATCGGGGAGCAAGCGAGAGTGAGTGTACCCGTTGAATAAGCACCGGCTAACTACGTGCCAGCAGCCGCG
GTAATACGTAGGGTGCAAGCGTTATCCGGAATTATTGGGCGTAAAGGGCTCGTAGGCGGTTCGTCGCGTCTGGTGTGAAA
GTCCATCGCTTAACGGTGGATCTGCGCCGGGTACGGGCGGGCTGGAGTGCGGTAGGGGAGACTGGAATTCCCGGTGTAAC
GGTGGAATGTGTAGATATCGGGAAGAACACCAATGGCGAAGGCAGGTCTCTGGGCCGTTACTGACGCTGAGGAGCGAAAG
CGTGGGGAGCGAACAGGATTAGATACCCTGGTAGTCCACGCCGTAAACGGTGGATGCTGGATGTGGGGCCCTTTCCACGG
GTTCCGTGTCGGAGCTAACGCGTTAAGCATCCCGCCTGGGGAGTACGGCCGCAAGGCTAAAACTCAAAGAAATTGACGGG
GGCCCGCACAAGCGGCGGAGCATGCGGATTAATTCGATGCAACGCGAAGAACCTTACCTGGGCTTGACATGTTCCCGACG
ACATCAGAGATGGTGTTTCCCTTCGGGGCGGGTTCACAGGTGGTGCATGGTCGTCGTCAGCTCGTGTCGTGAGATGTTGG
GTTAAGTCCCGCAACGAGCGCAACCCTCGCCCCGTGTTGCCAGCGCGTCATGGCGGGAACTCACGGGGGACCGCCGGGGT
TAACCCGGAGGAAGGCGGGGATGACGTCAGATCATCATGCCCCTTACGTCCAGGGCTTCACGCATGCTACAATGGCCGGT
ACAACGGGATGCGACATGGCGACATGGAGCGGATCCCTGAAAACCGGTCTCAGTTCGGATCGCAGTCTGCAACTCGACTG
CGTGAAGGCGGAGTCGCTAGTAATCGCGAATCAGCAACGTCGCGGTGAATGCGTTCCCGGGCCTTGTACACACCGCCCGT
CAAGTCATGAAAGTGGGCAGCACCCGAAGCCGGTGGCCTAACCCTTCTTGGGGGGGAGCCGTCTAAGGTGAGGCTCGTGA
TTGGGACTA
>OTU120
GCGTGCTTAACACATGCAAGTCGAACGATGAAGCCTAGCTTGCTAGGTGGATTAGTGGCGAACGGGTGAGTAATACGTGA
GTAACCTACCTTTAACTCTGGGATAAGCCTGGGAAACTGGGTCTAATACCGGATACGACCAATCTCCGCATGGGGTGTTG
GTGGAAAGCGTTATGTAGTGGTTATAGATGGGCTCACGGCCTATCAGCTTGTTGGTGAGGTAACGGCTCACCAAGGCGAC
GACGGGTAGCCGGCCTGAGAGGGTGACCGGCCACACTGGGACTGAGACACGGCCCAGACTCCTACGGGAGGCAGCAGTGG
GGAATATTGCACAATGGGCGCAAGCCTGATGCAGCGACGCCGCGTGAGGGATGACGGCCTTCGGGTTGTAAACCTCTGTT
AGCAGGGAAGAAGAGAGATTGACGGTACCTGCAGAGAAAGCGCCGGCTAACTACGTGCCAGCAGCCGCGGTAATACGTAG
GGCGCGAGCGTTGTCCGGAATTATTGGGCGTAAAGAGCTTGTAGGCGGTTTGTCGCGTCTGCTGTGAAAGGCCGGGGCTT
AACCCCGTGTATTGCAGTGGGTACGGGCAGACTAGAGTGCAGTAGGGGAGACTGGAATTCCTGGTGTAGCGGTGGAATGC
GCAGATATCAGGAGGAACACCGATGGCGAAGGCAGGTCTCTGGGCTGTAACTGACGCTGAGAAGCGAAAGCATGGGGAGC
GAACAGGATTAGATACCCTGGTAGTCCATGCCGTAAACGTTGGGCACTAGGTGTGGGGGACATTCCACGTTTTCCGCGCC
GTAGCTAACGCATTAAGTGCCCCGCCTGGGGAGTACGGCCGCAAGGCTAAAACTCAAAGAAATTGACGGGGGCCCGCACA
AGCGGCGGAGCATGCGGATTAATTCGATGCAACGCGAAGAACCTTACCAAGGCTTGACATATACTGGACCGCATCAGAGA
TGGTGTTTCCCTTCGGGGCTGGTATACAGGTGGTGCATGGTTGTCGTCAGCTCGTGTCGTGAGATGTTGGGTTAAGTCCC
GCAACGAGCGCAACCCTCGTTCTATGTTGCCAGCACGTTATGGTGGGGACTCATAGGAGACTGCCGGGGTCAACTCGGAG
GAAGGTGGGGATGACGTCAAATCATCATGCCCCTTATGTCTTGGGCTTCACGCATGCTACAATGGCCGGTACAGAGGGTT
GCGATACTGTGAGGTGGAGCTAATCCCTAAAAGCCGGTCTCAGTTCGGATTGGGGTCTGCAACTCGACCCCATGAAGTCG
GAGTCGCTAGTAATCGCAGATCAGCAACGCTGCGGTGAATACGTTCCCGGGCCTTGTACACACCGCCCGTCAAGTCACGA
AAGTTGGTAACACCCAAAGCCGGTGGCCTAACCCTTCGGGGAGGGAGCCGTCTAAGGTGGGATTGGCGATTGGGACT
>OTU83
GCTTAACACATGCAAGTCGAACGAAGCATTTAGGAATGAAGTTTTCGGATGGATTACCTAAATGACTGAGTGGCGGACGG
GTGAGTAACGCGTGGGGAACCTGCCCTATACAGGGGGATAACAGCTGGAAACGGCTGCTAATACCGCATAAGCGCACAGA
ATCGCATGATTCAGTGTGAAAAGCCCTGGCAGTATAGGATGGTCCCGCGTCTGATTAGCTGGTTGGTAAGGTAACGGCTT
ACCAAGGCGACGATCAGTAGCCGGCTTGAGAGAGTGAACGGCCACATTGGGACTGAGACACGGCCCAAACTCCTACGGGA
GGCAGCAGTGGGGAATATTGCACAATGGGGGAAACCCTGATGCAGCGACGCCGCGTGAGTGAAGAAGTATTTCGGTATGT
AAAGCTCTATCAGCAGGGAAGAAACCAGACGGTACCTGACTAAGAAGCCCCGGCTAACTACGTGCCAGCAGCCGCGGTAA
TACGTAGGGGGCAAGCGTTATCCGGAATTACTGGGTGTAAAGGGTGCGTAGGTGGCATGATAAGTCAGAAGTGAAAGCCC
GGGGCTTAACCCCGGGACTGCTTTTGAAACTGTAATGCTAGAGTGCAGGAGAGGTAAGCGGAATTCCTAGTGTAGCGGTG
AAATGCGTAGATATTAGGAGGAACACCAGTGGCGAAGGCGGCTTACTGGACTGTCACTGACACTGAGGCACGAAAGCGTG
GGGAGCAAACAGGATTAGATACCCTGGTAGTCCACGCCGTAAACGATGAATACTAGGTGTCGGGGCCGTAGAGGCTTCGG
TGCCGCAGCAAACGCAGTAAGTATTCCACCTGGGGAGTACGTTCGCAAGAATGAAACTCAAAGGAATTGACGGGGACCCG
CACAAGCGGTGGAGCATGTGGTTTAATTCGAAGCAACGCGAAGAACCTTACCTGGTCTTGACATCCCAATGACAGAACCT
TAACCGGTTAATCCCTTCGGGGCATTGGAGACAGGTGGTGCATGGTTGTCGTCAGCTCGTGTCGTGAGATGTTGGGTTAA
GTCCCGCAACGAGCGCAACCCCTATCTTTAGTAGCCAGCAGGTAAAGCTGGGCACTCTAGAGAGACTGCCAGGGATAACC
TGGAGGAAGGTGGGGACGACGTCAAATCATCATGCCCCTTATGGCCAGGGCTACACACGTGCTACAATGGCGTAAACAAA
GGGAAGCGACCCCGCGAGGGTAAGCAAATCCCAGAAATAACGTCTCAGTTCGGATTGTAGTCTGCAACTCGACTACATGA
AGCTGGAATCGCTAGTAATCGTGAATCAGAATGTCACGGTGAATACGTTCCCGGGTCTTGTACACACCGCCCGTCACACC
ATGGGAGTCAGTAACGCCCGAAGTCAGTGACCCAACCGCAAGGAGGGAGCTGCCGAAGGTGGGACCGATAACTGGGGTGA
>OTU82
GGACGAACGCTGGCGGCGTGCTTAACACATGCAAGTCGAACGCTGAAGCCCAGCTTGCTGGGTGGATGAGTGGCGAACGG
GTGAGTAACACGTGAGTAACCTGCCCCCTTCTTTGGGATAACGCCCGGAAACGGGTGCTAATACTGGATATTCACTGATC
TTCGCATGGGGGTTGGTGGAAAGGTTTTTTCTGGTGGGGGATGGGCTCGCGGCCTATCAGCTTGTTGGTGGGGTGATGGC
CTACCAAGGCTTTGACGGGTAGCCGGCCTGAGAGGGTGACCGGTCACATTGGGACTGAGATACGGCCCAGACTCCTACGG
GAGGCAGCAGTGGGGAATATTGCACAATGGGCGAAAGCCTGATGCAGCGACGCCGCGTGAGGGATGACGGCCTTCGGGTT
GTAAACCTCTTTCGCTCATGGTCAAGCCGCAACTGTGGGTTGTGGTGAGGGTAGTGGGTAAAGAAGCGCCGGCTAACTAC
GTGCCAGCAGCCGCGGTAATACGTAGGGCGCGAGCGTTGTCCGGAATTATTGGGCGTAAAGGGCTTGTAGGCGGTTGGTC
GCGTCTGCCGTGAAATCCTCTGGCTTAACTGGGGGCGTGCGGTGGGTACGGGCTGACTTGAGTGCGGTAGGGGAGACTGG
AACTCCTGGTGTAGCGGTGGAATGCGCAGATATCAGGAAGAACACCGGTGGCGAAGGCGGGTCTCTGGGCCGTTACTGAC
GCTGAGGAGCGAAAGCGTGGGGAGCGAACAGGATTAGATACCCTGGTAGTCCACGCTGTAAACGTTGGGCACTAGGTGTG
GGGGCCACCCGTGGTTTCTGCGCCGTAGCTAACGCTTTAAGTGCCCCGCCTGGGGAGTACGGCCGCAAGGCTAAAACTCA
AAGGAATTGACGGGGGCCCGCACAAGCGGCGGAGCATGCGGATTAATTCGATGCAACGCGAAGAACCTTACCAAGGCTTG
ACATGCACGGCGACACTGCAGAGATGTGGTGGCATTTAGTTGGTCGTGTGCAGGTGGTGCATGGTTGTCGTCAGCTCGTG
TCGTGAGATGTTGGGTTAAGTCCCGCAACGAGCGCAACCCTTGCCCTATGTTGCCAGCACGTGATGGTGGGGACTCGTGG
GGGACTGCCGGGGTTAACTCGGAGGAAGGTGGGGATGACGTCAAATCATCATGCCCCTTATGTCTTGGGCTTCACGCATG
CTACAATGGTTGGTACAGAGGGTTGCGATACCGTGAGGTGGAGCGAATCCCTTAAAGCCAGTCTCAGTTCGGATTGGGGT
CTGCAACTCGACCCCATGAAGGTGGAGTCGCTAGTAATCGCAGATCAGCAACGCTGCGGTGAATACGTTCTCGGGCCTTG
TACACACCGCCCGTCACGTCACGAAAGTTGGTAACACCCGAAGCCCATGGCCTAACCGTTTTTGCGGGGGGAGTGGTCGA
AGGTGGGATTGGCGATTGGGACGA
>OTU81
GGATGAACGCTGGCGGCGTGCCTAACACATGCAAGTCGAGCGAAGCGGTCTGGAGGAAGTTTTCGGATGGAATCCGGATT
GACTGAGCGGCGGACGGGTGAGTAACGCGTGGGTAACCTGCCTCATACAGGGGGATAACAGTTAGAAATGGCTGCTAATA
CCGCATAAGCGCACAGCTTCGCATGGAGCAGTGTGAAAAACTCCGGTGGTATGAGATGGACCCGCGTCTGATTAGCTGGT
TGGTAAGGTAACGGCTTACCAAGGCGACGATCAGTAGCCGACCTGAGAGGGTGACCGGCCACATTGGGACTGAGACACGG
CCCAAACTCCTACGGGAGGCAGCAGTGGGGAATATTGCACAATGGGGGAAACCCTGATGCAGCGACGCCGCGTGAGTGAA
GAAGTATTTCGGTATGTAAAGCTCTATCAGCAGGGAAGAAAATGACGGTACCTGACTAAGAAGCCCCGGCTAACTACGTG
CCAGCAGCCGCGGTAATACGTAGGGGGCAAGCGTTATCCGGATTTACTGGGTGTAAAGGGAGCGTAGACGGCATAGCAAG
TCTGGAGTGAAAGCCCGGGGCTCAACCCCGGTACTGCTTTGGAAACTGTTAAGCTAGAGTGCTGGAGAGGTAAGTGGAAT
TCCTAGTGTAGCGGTGAAATGCGTAGATATTAGGAGGAACACCAGTGGCGAAGGCGGCTTACTGGACAGTAACTGACGTT
GAGGCTCGAAAGCGTGGGGAGCAAACAGGATTAGATACCCTGGTAGTCCACGCCGTAAACGATGAATACTAGGTGTTGGT
GGGCAAAGCCCATCGGTGCCGCCGCAAACGCAATAAGTATTCCACCTGGGGAGTACGTTCGCAAGAATGAAACTCAAAGG
AATTGACGGGGACCCGCACAAGCGGTGGAGCATGTGGTTTAATTCGAAGCAACGCGAAGAACCTTACCAAGTCTTGACAT
CGGAATGACCGGGAAGTAATGTTCCCTTCTCTACGGAGCATTCCAGACAGGTGGTGCATGGTTGTCGTCAGCTCGTGTCG
TGAGATGTTGGGTTAAGTCCCGCAACGAGCGCAACCCTTATCCTTAGTAGCCAGCAGTAAGATGGGCACTCTAGGGAGAC
TGCCAGGGATAACCTGGAGGAAGGTGGGGATGACGTCAAATCATCATGCCCCTTATGATTTGGGCTACACACGTGCTACA
ATGGCGTAAACAAAGAGAGGCGAGCCTGCGAGGGGGAGCGAATCTCAAAAATAACGTCCCAGTTCGGACTGTAGTCTGCA
ACCCGACTACACGAAGCTGGAATCGCTAGTAATCGCGAATCAGAATGTCGCGGTGAATACGTTCCCGGGTCTTGTACACA
CCGCCCGTCACACCATGGGAGTCAGCAACGCCCGAAGTCAGTGACTCAACCGAAAGGGGAGAGCTGCCGAAGGCGGGGCA
GGTAACTGGGGTGA
>OTU80
AGTGAACGCTGGCGGTAGGCCTAACACATGCAAGTCGAACGGCAGCACAGGAGAGCTTGCTCTCTGGGTGGCGAGTGGCG
GACGGGTGAGGAATACATCGGAATCTACTCTGTCGTGGGGGATAACGTAGGGAAACTTACGCTAATACCGCATACGACCT
ACGGGTGAAAGCAGGGGACCTTCGGGCCTTGCGCGATTGAATGAGCCGATGTCGGATTAGCTAGTTGGCGGGGTAAAGGC
CCACCAAGGCGACGATCCGTAGCTGGTCTGAGAGGATGATCAGCCACACTGGAACTGAGACACGGTCCAGACTCCTACGG
GAGGCAGCAGTGGGGAATATTGGACAATGGGCGCAAGCCTGATCCAGCCATACCGCGTGGGTGAAGAAGGCCTTCGGGTT
GTAAAGCCCTTTTGTTGGGAAAGAAATCCAGCTGGCTAATACCCGGTTGGGATGACGGTACCCAAAGAATAAGCACCGGC
TAACTTCGTGCCAGCAGCCGCGGTAATACGAAGGGTGCAAGCGTTACTCGGAATTACTGGGCGTAAAGCGTGCGTAGGTG
GTCGTTTAAGTCCGTTGTGAAAGCCCTGGGCTCAACCTGGGAACTGCAGTGGATACTGGGCGACTAGAATGTGGTAGAGG
GTAGCGGAATTCCTGGTGTAGCAGTGAAATGCGTAGAGATCAGGAGGAACATCCATGGCGAAGGCAGCTACCTGGACCAA
CATTGACACTGAGGCACGAAAGCGTGGGGAGCAAACAGGATTAGATACCCTGGTAGTCCACGCCCTAAACGATGCGAACT
GGATGTTGGGTGCAATTTGGCACGCAGTATCGAAGCTAACGCGTTAAGTTCGCCGCCTGGGGAGTACGGTCGCAAGACTG
AAACTCAAAGGAATTGACGGGGGCCCGCACAAGCGGTGGAGTATGTGGTTTAATTCGATGCAACGCGAAGAACCTTACCT
GGCCTTGACATGTCGAGAACTTTCCAGAGATGGATTGGTGCCTTCGGGAACTCGAACACAGGTGCTGCATGGCTGTCGTC
AGCTCGTGTCGTGAGATGTTGGGTTAAGTCCCGCAACGAGCGCAACCCTTGTCCTTAGTTGCCAGCACGTAATGGTGGGA
ACTCTAAGGAGACCGCCGGTGACAAACCGGAGGAAGGTGGGGATGACGTCAAGTCATCATGGCCCTTACGGCCAGGGCTA
CACACGTACTACAATGGTAGGGACAGAGGGCTGCAAGCCGGCGACGGTAAGCCAATCCCAGAAACCCTATCTCAGTCCGG
ATTGGAGTCTGCAACTCGACTCCATGAAGTCGGAATCGCTAGTAATCGCAGATCAGCATTGCTGCGGTGAATACGTTCCC
GGGCCTTGTACACACCGCCCGTCACACCATGGGAGTTTGTTGCACCAGAAGCAGGTAGCTTAACCTTCGGGAGGGCGCTT
GCCACGGTGTGGCCGATGACTGGGGTGA
>OTU87
GGATGAACGCTGGCGGCATGCCTAATACATGCAAGTCGAACGAAGTCTTTAGGAAGCTTGCTTCCAAAGAGACTTAGTGG
CGAACGGGTGAGTAACACGTAGGTAACCTGCCCATGTGCCCGGGATAACTGCTGGAAACGGTAGCTAAAACCGGATAGGT
ATGAGGGAGGCATCTTCCTCATATTAAAGCACCTTCGGGTGTGAACATGGATGGACCTGCGGCGCATTAGCTGGTTGGTG
AGGTAACGGCCCACCAAGGCGATGATGCGTAGCCGACCTGAGAGGGTGAACGGCCACATTGGGACTGAGACACGGCCCAA
ACTCCTACGGGAGGCAGCAGTAGGGAATTTTCGTCAATGGGGGGAACCCTGAACGAGCAATGCCGCGTGTGTGAAGAAGG
TCTTCGGATCGTAAAGCACTGTTGTAAGTGAAGAATGCCACATAGAGGAAATGCTATGTGGGTGACGGTAGCTTACCAGA
AAGCCACGGCTAACTACGTGCCAGCAGCCGCGGTAATACGTAGGTGGCAAGCGTTATCCGGAATCATTGGGCGTAAAGGG
TGCGTAGGTGGCACGATAAGTCTGAAGTAAAAGGCAACAGCTCAACTGTTGTATGCTTTGGAAACTGTCGAGCTAGAGTG
CAGAAGAGGGCGATGGAATTCCATGTGTAGCGGTAAAATGCGTAGATATATGGAGGAACACCAGTGGCGAAGGCGGTCGC
CTGGTCTGTAACTGACACTGATGCACGAAAGCGTGGGGAGCAAATAGGATTAGATACCCTAGTAGTCCACGCCGTAAACG
ATGAGAACTAAGTGTTGGAGAGATTCAGTGCTGCAGTTAACGCAATAAGTTCTCCGCCTGGGGAGTATGCACGCAAGTGT
GAAACTCAAAGGAATTGACGGGGGCCCGCACAAGCGGTGGAGTATGTGGTTTAATTCGAAGCAACGCGAAGAACCTTACC
AGGCCTTGACATGGATATAAATGTTCTAGAGATAGAAAGATAGCTATATATCACACAGGTGGTGCATGGTTGTCGTCAGC
TCGTGTCGTGAGATGTTGGGTTAAGTCCCGCAACGAGCGCAACCCTTGTCTTCTGTTACCAGCATTAGGTTGGGGACTCA
GGAGAGACTGCCGGTGACAAACCGGAGGAAGGTGGGGATGACGTCAAATCATCATGCCCCTTATGGCCTGGGCTACACAC
GTACTACAATGGCGCCTACAAAGAGCAGCGACACCGCGAGGTGGAGCGAATCTCATAAAGGGCGTCTCAGTTCGGATTGA
AGTCTGCAACTCGACTTCATGAAGTCGGAATCGCTAGTAATCGCAGATCAGCATGCTGCGGTGAATACGTTCTCGGGCCT
TGTACACACCGCCCGTCAAACCATGGGAGTTGGTAATACCCGAAGCCGGTGGCATAACCGCAAGGAGTGAGCCGTCGAAG
GTAGGACCGATGACTGGG
>OTU86
GGATGAACGCTGGCGGCGTGCCTAACACATGCAAGTCGAGCGAAGCGCTGTTTTCAGAATCTTCGGAGGAAGAGGACAGT
GACTGAGCGGCGGACGGGTGAGTAACGCGTGGGCAACCTGCCTCATACAGGGGGATAACAGTTAGAAATGACTGCTAATA
CCGCATAAGCGCACAGGACCGCATGGTGTAGTGTGAAAAACTCCGGTGGTATGAGATGGACCCGCGTCTGATTAGGTAGT
TGGTGGGGTAAAGGCCTACCAAGCCGACGATCAGTAGCCGACCTGAGAGGGTGACCGGCCACATTGGGACTGAGACACGG
CCCAAACTCCTACGGGAGGCAGCAGTGGGGAATATTGCACAATGGGGGAAACCCTGATGCAGCGACGCCGCGTGAAGGAA
GAAGTATTTCGGTATGTAAACTTCTATCAGCAGGGAAGAAGATGACGGTACCTGAGTAAGAAGCACCGGCTAAATACGTG
CCAGCAGCCGCGGTAATACGTATGGTGCAAGCGTTATCCGGATTTACTGGGTGTAAAGGGAGCGTAGACGGATAGGCAAG
TCTGGAGTGAAAACCCAGGGCTCAACCCTGGGACTGCTTTGGAAACTGCAGATCTGGAGTGCCGGAGAGGTAAGCGGAAT
TCCTAGTGTAGCGGTGAAATGCGTAGATATTAGGAGGAACACCAGTGGCGAAGGCGGCTTACTGGACGGTGACTGACGTT
GAGGCTCGAAAGCGTGGGGAGCAAACAGGATTAGATACCCTGGTAGTCCACGCCGTAAACGATGACTACTAGGTGTCGGT
GTGCAAAGCACATCGGTGCCGCAGCAAACGCAATAAGTAGTCCACCTGGGGAGTACGTTCGCAAGAATGAAACTCAAAGG
AATTGACGGGGACCCGCACAAGCGGTGGAGCATGTGGTTTAATTCGAAGCAACGCGAAGAACCTTACCTGGTCTTGACAT
CCGGATGACGGGCGAGTAATGTCGCCGTCCCTTCGGGGCATCCGAGACAGGTGGTGCATGGTTGTCGTCAGCTCGTGTCG
TGAGATGTTGGGTTAAGTCCCGCAACGAGCGCAACCCTTATCTTCAGTAGCCAGCATATAAGGTGGGCACTCTGGAGAGA
CTGCCAGGGAGAACCTGGAGGAAGGTGGGGATGACGTCAAATCATCATGCCCCTTATGGCCAGGGCTACACACGTGCTAC
AATGGCGTAAACAAAGGGAAGCGAGAGGGTGACCTGAAGCGAATCCCAAAAATAACGTCTCAGTTCGGATTGTAGTCTGC
AACTCGACTACATGAAGCTGGAATCGCTAGTAATCGCGGATCAGCATGCCGCGGTGAATACGTTCCCGGGTCTTGTACAC
ACCGCCCGTCACACCATGGGAGTCAGTAACGCCCGAAGCCAGTGACCCAACCTTAGAGGAGGGAGCTGTCGAAGGCGGGA
CGGATAACTGGGGTGA
>OTU85
GCTTTTGTATCTTAGTGGCGGACGGGCGAGTAACGCGTGAGCAACCTGCCCTTCAGTGGGGAATAACGTCTGGAAACGGA
CGCTAATACCGCATAACACAACGAAGCCGCATGACTTTGTTGTCAAAGGATTTATTCGCTGAAGGATGGGCTCGCGTCCG
ATTAGCTAGATGGTGGGGTAAAGGCTCACCATGGCGACGATCGGTAGCCGAACTGAGAGGTTGATCGGCCGCATTGGGAC
TGAGACACGGCCCAGACTCCTACGGGAGGCAGCAGTGGGGGATATTGCACAATGGGGGAAACCCTGATGCAGCAATGCCG
CGTGAGGGAAGAAGGTCTTCGGATTGTAAACCTAAGTAGCCAGGGACGATAATGACGGTACCTGGAGAGTAAGCTCCGGC
TAACTACGTGCCAGCAGCCGCGGTAATACGTAGGGAGCGAGCGTTGTCCGGATTTACTGGGTGTAAAGGGTGCGTAGGCG
GGATGGCAAGTCAGATGTGAAATACCGGGGCTTAACCCCGGGGCTGCATTTGAAACTGTCGTTCTTGAGTGAAGTAGAGG
CAGGCGGAATTCCTAGTGTAGCGGTGAAATGCGTAGATATTAGGAGGAACACCAGTGGCGAAGGCGGCCTGCTGGGCTTT
AACTGACGCTGAGGCACGAAAGCATGGGGAGCAAACAGGATTAGATACCCTGGTAGTCCATGCCGTAAACGATGATTGCT
AGGTGTGGGGGGACTGACCCCTTCCGTGCCGGAGTAAACACAATAAGCAATCCACCTGGGGAGTACGGCCGCAAGGCTGA
AACTCAAAGGAATTGACGGGGGCCCGCACAAGCAGTGGAGTATGTGGTTTAATTCGAAGCAACGCGAAGAACCTTACCAG
GTCTTGACATCCAACTAACGAGGCAGAGATGCGTTAGGTGCCCTTCGGGGAAAGTTGAGACAGGTGGTGCATGGTTGTCG
TCAGCTCGTGTCGTGAGATGTTGGGTTAAGTCCCGCAACGAGCGCAACCCTTGTCATTAGTTGCTACGCGAGAGCACTCT
AATGAGACTGCCGTTGACAAAACGGAGGAAGGTGGGGACGACGTCAAATCATCATGCCCCTTATGACCTGGGCTACACAC
GTACTACAATGGCCATTAACAGAGGGAAGCAAGACCGCGAGGTGGAGCAAAACCCCAAAAATGGTCCCAGTTCAGATTGT
AGGCTGCAACTCGCCTATATGAAGTCGGAATTGCTAGTAATCGCGGATCAGCATGCCGCGGTGAATACGTTCCCGGGCCT
TGTACACACCGCCCGTCACACCATGGGAGCCGGTAATACCCGAAGTCAGTAGTCCAACCGCAAGGAGGGCGCTGCCGAAG
GTAGGATTGGCGACTGGGGTGA
>OTU84
GGACGAACGCTGGCGGCGTGCCTAATACATGCAAGTAGAACGCTGAAGGAGGAGCTTGCTTCTCTGGATGAGTTGCGAAC
GGGTGAGTAACGCGTAGGTAACCTGCCTGGTAGCGGGGGATAACTATTGGAAACGATAGCTAATACCGCATAACAGTAGA
TGTTGCATGACATTTGCTTAAAAGGTGCAATTGCATCACTACCAGATGGACCTGCGTTGTATTAGCTAGTTGGTGGGGTA
ACGGCTCACCAAGGCGACGATACATAGCCGACCTGAGAGGGTGATCGGCCACACTGGGACTGAGACACGGCCCAGACTCC
TACGGGAGGCAGCAGTAGGGAATCTTCGGCAATGGACGGAAGTCTGACCGAGCAACGCCGCGTGAGTGAAGAAGGTTTTC
GGATCGTAAAGCTCTGTTGTAAGAGAAGAACGAGTGTGAGAGTGGAAAGTTCACACTGTGACGGTATCTTACCAGAAAGG
GACGGCTAACTACGTGCCAGCAGCCGCGGTAATACGTAGGTCCCGAGCGTTGTCCGGATTTATTGGGCGTAAAGCGAGCG
CAGGCGGTTAGATAAGTCTGAAGTTAAAGGCTGTGGCTTAACCATAGTACGCTTTGGAAACTGTTTAACTTGAGTGCAAG
AGGGGAGAGTGGAATTCCATGTGTAGCGGTGAAATGCGTAGATATATGGAGGAACACCGGTGGCGAAAGCGGCTCTCTGG
CTTGTAACTGACGCTGAGGCTCGAAAGCGTGGGGAGCAAACAGGATTAGATACCCTGGTAGTCCACGCCGTAAACGATGA
GTGCTAGGTGTTAGACCCTTTCCGGGGTTTAGTGCCGTAGCTAACGCATTAAGCACTCCGCCTGGGGAGTACGACCGCAA
GGTTGAAACTCAAAGGAATTGACGGGGGCCCGCACAAGCGGTGGAGCATGTGGTTTAATTCGAAGCAACGCGAAGAACCT
TACCAGGTCTTGACATCCCTCTGACCGCTCTAGAGATAGAGCTTTCCTTCGGGACAGAGGTGACAGGTGGTGCATGGTTG
TCGTCAGCTCGTGTCGTGAGATGTTGGGTTAAGTCCCGCAACGAGCGCAACCCCTATTGTTAGTTGCCATCATTCAGTTG
GGCACTCTAGCGAGACTGCCGGTAATAAACCGGAGGAAGGTGGGGATGACGTCAAATCATCATGCCCCTTATGACCTGGG
CTACACACGTGCTACAATGGCTGGTACAACGAGTCGCAAGCCGGTGACGGCAAGCTAATCTCTTAAAGCCAGTCTCAGTT
CGGATTGTAGGCTGCAACTCGCCTACATGAAGTCGGAATCGCTAGTAATCGCGGATCAGCACGCCGCGGTGAATACGTTC
CCGGGCCTTGTACACACCGCCCGTCACACCACGAGAGTTTGTAACACCCGAAGTCGGTGAGGTAACCGTAAGGAGCCAGC
CGCCTAAGGTGGGATAGATGATTGGGGTGA
>OTU89
GGATGAACGCTGGCGGCGTGCTTAACACATGCAAGTCGAACGAAGCACTCTATTTGATTTTCTTCGGGAATGAAGATTTT
GTGACTGAGTGGCGGACGGGTGAGTAACGCGTGGGTAACCTGCCTCATACAGGGGGATAACAGTTGGAAACGACTGCTAA
TACCGCATAAGCGCACAGGACCGCATGGTCCGGTGTGAAAAACTCCGGTGGTATGGGATGGACCCGCGTCTGATTAGCCA
GTTGGCAGGGTAACGGCCTACCAAAGCGACGATCAGTAGCCGACCTGAGAGGGTGACCGGCCACATTGGGACTGAGACAC
GGCCCAAACTCCTACGGGAGGCAGCAGTGGGGAATATTGCACAATGGGGGAAACCCTGATGCAGCGACGCCGCGTGAGCG
AAGAAGTATTTCGGTATGTAAAGCTCTATCAGCAGGGAAGAAGAATGACGGTACCTGACTAAGAAGCACCGGCTAAATAC
GTGCCAGCAGCCGCGGTAATACGTATGGTGCAAGCGTTATCCGGATTTACTGGGTGTAAAGGGAGCGCAGGCGGTGCGGC
AAGTCTGATGTGAAAGCCCGGGGCTCAACCCCGGTACTGCATTGGAAACTGTCGTACTAGAGTGTCGGAGGGGTAAGTGG
AATTCCTAGTGTAGCGGTGAAATGCGTAGATATTAGGAGGAACACCAGTGGCGAAGGCGGCTTACTGGACGATAACTGAC
GCTGAGGCTCGAAAGCGTGGGGAGCAAACAGGATTAGATACCCTGGTAGTCCACGCCGTAAACGATGAATACTAGGTGTC
GGGGAGCATTGCTCTTCGGTGCCGCAGCAAACGCAATAAGTATTCCACCTGGGGAGTACGTTCGCAAGAATGAAACTCAA
AGGAATTGACGGGGACCCGCACAAGCGGTGGAGCATGTGGTTTAATTCGAAGCAACGCGAAGAACCTTACCAAGTCTTGA
CATCCCGATGACAGAGTATGTAATGTACTCTCTCTTCGGAGCATCGGTGACAGGTGGTGCATGGTTGTCGTCAGCTCGTG
TCGTGAGATGTTGGGTTAAGTCCCGCAACGAGCGCAACCCCTGTCCTTAGTAGCCAGCGGTTCGGCCGGGCACTCTAGGG
AGACTGCCAGGGATAACCTGGAGGAAGGCGGGGATGACGTCAAATCATCATGCCCCTTATGACTTGGGCTACACACGTGC
TACAATGGCGTAAACAAAGGGAAGCAAAGCCGTGAGGCCGAGCAAATCTCAAAAATAACGTCTCAGTTCGGACTGTAGTC
TGCAACCCGACTACACGAAGCTGGAATCGCTAGTAATCGCAGATCAGAATGCTGCGGTGAATACGTTCCCGGGTCTTGTA
CACACCGCCCGTCACACCATGGGAGTTGGAAATGCCCGAAGTCAGTGACCCAACCGCAAGGAGGGAGCTGCCGAAGGCAG
GTTCGATAACTGGGGTGA
>OTU88
GGACGAACGCTGGCGGCGTGCCTAATACATGCAAGTCGAGCGGACAGATGGGAGCTTGCTCCCTGATGTTAGCGGCGGAC
GGGTGAGTAACACGTGGGTAACCTGCCTGTAAGACTGGGATAACTCCGGGAAACCGGGGCTAATACCGGATGCTTGTTTG
AACCGCATGGTTCAGACATAAAAGGTGGCTTCGGCTACCACTTACAGATGGACCCGCGGCGCATTAGCTAGTTGGTGAGG
TAACGGCTCACCAAGGCAACGATGCGTAGCCGACCTGAGAGGGTGATCGGCCACACTGGGACTGAGACACGGCCCAGACT
CCTACGGGAGGCAGCAGTAGGGAATCTTCCGCAATGGACGAAAGTCTGACGGAGCAACGCCGCGTGAGTGATGAAGGTTT
TCGGATCGTAAAGCTCTGTTGTTAGGGAAGAACAAGTGCCGTTCAAATAGGGCGGCACCTTGACGGTACCTAACCAGAAA
GCCACGGCTAACTACGTGCCAGCAGCCGCGGTAATACGTAGGTGGCAAGCGTTGTCCGGAATTATTGGGCGTAAAGGGCT
CGCAGGCGGTTTCTTAAGTCTGATGTGAAAGCCCCCGGCTCAACCGGGGAGGGTCATTGGAAACTGGGGAACTTGAGTGC
AGAAGAGGAGAGTGGAATTCCACGTGTAGCGGTGAAATGCGTAGAGATGTGGAGGAACACCAGTGGCGAAGGCGACTCTC
TGGTCTGTAACTGACGCTGAGGAGCGAAAGCGTGGGGAGCGAACAGGATTAGATACCCTGGTAGTCCACGCCGTAAACGA
TGAGTGCTAAGTGTTAGGGGGTTTCCGCCCCTTAGTGCTGCAGCTAACGCATTAAGCACTCCGCCTGGGGAGTACGGTCG
CAAGACTGAAACTCAAAGGAATTGACGGGGGCCCGCACAAGCGGTGGAGCATGTGGTTTAATTCGAAGCAACGCGAAGAA
CCTTACCAGGTCTTGACATCCTCTGACAATCCTAGAGATAGGACGTCCCCTTCGGGGGCAGAGTGACAGGTGGTGCATGG
TTGTCGTCAGCTCGTGTCGTGAGATGTTGGGTTAAGTCCCGCAACGAGCGCAACCCTTGATCTTAGTTGCCAGCATTCAG
TTGGGCACTCTAAGGTGACTGCCGGTGACAAACCGGAGGAAGGTGGGGATGACGTCAAATCATCATGCCCCTTATGACCT
GGGCTACACACGTGCTACAATGGACAGAACAAAGGGCAGCGAAACCGCGAGGTTAAGCCAATCCCACAAATCTGTTCTCA
GTTCGGATCGCAGTCTGCAACTCGACTGCGTGAAGCTGGAATCGCTAGTAATCGCGGATCAGCATGCCGCGGTGAATACG
TTCCCGGGCCTTGTACACACCGCCCGTCACACCACGAGAGTTTGTAACACCCGAAGTCGGTGAGGTAACCTTTTAGGAGC
CAGCCGCCGAAGGTGGGACAGATGATTGGGGTGA
>OTU14
GGATGAACGCTGGCGGCGTGCTTAACACATGCAAGTCGAACGGGATCCCTGGCAGCTTGCTGTCGGGGTGAGAGTGGCGA
ACGGGTGAGTAATGCGTGACCAACCTGCCCTGTGCACCGGAATAGCTCCTGGAAACGGGTGGTAATACCGGATGCTCCGC
TCCATCGCATGGTGGGGTGGGAAATGCTTTTGCGGCATGGGATGGGGTCGCGTCCTATCAGCTTGTTGGCGGGGTGATGG
CCCACCAAGGCGTTGACGGGTAGCCGGCCTGAGAGGGTGACCGGCCACATTGGGACTGAGATACGGCCCAGACTCCTACG
GGAGGCAGCAGTGGGGAATATTGCACAATGGGCGCAAGCCTGATGCAGCGACGCCGCGTGCGGGATGGAGGCCTTCGGGT
TGTAAACCGCTTTTGTTCAAGGGCAAGGCACGGTTTCGGCCGTGTTGAGTGGATTGTTCGAATAAGCACCGGCTAACTAC
GTGCCAGCAGCCGCGGTAATACGTAGGGTGCGAGCGTTATCCGGATTTATTGGGCGTAAAGGGCTCGTAGGCGGTTCGTC
GCGTCCGGTGTGAAAGTCCATCGCCTAACGGTGGATCTGCGCCGGGTACGGGCGGGCTGGAGTGCGGTAGGGGAGACTGG
AATTCCCGGTGTAACGGTGGAATGTGTAGATATCGGGAAGAACACCAATGGCGAAGGCAGGTCTCTGGGCCGTCACTGAC
GCTGAGGAGCGAAAGCGTGGGGAGCGAACAGGATTAGATACCCTGGTAGTCCACGCCGTAAACGGTGGATGCTGGATGTG
GGGCCCTTTCCACGGGTCCCGTGTCGGAGCCAACGCGTTAAGCATCCCGCCTGGGGAGTACGGCCGCAAGGCTAAAACTC
AAAGAAATTGACGGGGGCCCGCACAAGCGGCGGAGCATGCGGATTAATTCGATGCAACGCGAAGAACCTTACCTGGGCTT
GACATGTGCCGGATCGCCGTGGAGACACGGTTTCCCTTCGGGGCCGGTTCACAGGTGGTGCATGGTCGTCGTCAGCTCGT
GTCGTGAGATGTTGGGTTAAGTCCCGCAACGAGCGCAACCCTCGCCGCATGTTGCCAGCGGGTGATGCCGGGAACTCATG
TGGGACCGCCGGGGTCAACTCGGAGGAAGGTGGGGATGACGTCAGATCATCATGCCCCTTACGTCCAGGGCTTCACGCAT
GCTACAATGGCCGGTACAACGCGGTGCGACACGGTGACGTGGGGCGGATCGCTGAAAACCGGTCTCAGTTCGGATCGCAG
TCTGCAACTCGACTGCGTGAAGGCGGAGTCGCTAGTAATCGCGGATCAGCAACGCCGCGGTGAATGCGTTCCCGGGCCTT
GTACACACCGCCCGTCAAGTCATGAAAGTGGGTAGCACCCGAAGCCGGTGGCCCGACCCTTGTGGGGGGAGCCGTCTAAG
GTGAGACTCGTGATTGGGACTA
>OTU15
GGATGAACGCTGGCGGCGTGCTTAACACATGCAAGTCGAACGGGATCCATCAAGCTTGCTTGGTGGTGAGAGTGGCGAAC
GGGTGAGTAATGCGTGACCGACCTGCCCCATGCTCCGGAATAGCTCCTGGAAACGGGTGGTAATGCCGGATGTTCCACAT
GATCGCATGTGATTGTGGGAAAGATTCTATCGGCGTGGGATGGGGTCGCGTCCTATCAGCTTGTTGGTGAGGTAACGGCT
CACCAAGGCTTCGACGGGTAGCCGGCCTGAGAGGGCGACCGGCCACATTGGGACTGAGATACGGCCCAGACTCCTACGGG
AGGCAGCAGTGGGGAATATTGCACAATGGGCGCAAGCCTGATGCAGCGACGCCGCGTGAGGGATGGAGGCCTTCGGGTTG
TAAACCTCTTTTGTTTGGGAGCAAGCCTTCGGGTGAGTGTACCTTTCGAATAAGCGCCGGCTAACTACGTGCCAGCAGCC
GCGGTAATACGTAGGGCGCAAGCGTTATCCGGATTTATTGGGCGTAAAGGGCTCGTAGGCGGCTCGTCGCGTCCGGTGTG
AAAGTCCATCGCTTAACGGTGGATCTGCGCCGGGTACGGGCGGGCTGGAGTGCGGTAGGGGAGACTGGAATTCCCGGTGT
AACGGTGGAATGTGTAGATATCGGGAAGAACACCGATGGCGAAGGCAGGTCTCTGGGCCGTCACTGACGCTGAGGAGCGA
AAGCGTGGGGAGCGAACAGGATTAGATACCCTGGTAGTCCACGCCGTAAACGGTGGACGCTGGATGTGGGGCACGTTCCA
CGTGTTCCGTGTCGGAGCTAACGCGTTAAGCGTCCCGCCTGGGGAGTACGGCCGCAAGGCTAAAACTCAAAGAAATTGAC
GGGGGCCCGCACAAGCGGCGGAGCATGCGGATTAATTCGATGCAACGCGAAGAACCTTACCTGGGCTTGACATGTTCCCG
ACGACGCCAGAGATGGCGTTTCCCTTCGGGGCGGGTTCACAGGTGGTGCATGGTCGTCGTCAGCTCGTGTCGTGAGATGT
TGGGTTAAGTCCCGCAACGAGCGCAACCCTCGCCCCGTGTTGCCAGCACGTTATGGTGGGAACTCACGGGGGACCGCCGG
GGTTAACTCGGAGGAAGGTGGGGATGACGTCAGATCATCATGCCCCTTACGTCCAGGGCTTCACGCATGCTACAATGGCC
GGTACAGCGGGATGCGACATGGCGACATGGAGCGGATCCCTGAAAACCGGTCTCAGTTCGGATCGGAGCCTGCAACCCGG
CTCCGTGAAGGCGGAGTCGCTAGTAATCGCGGATCAGCAACGCCGCGGTGAATGCGTTCCCGGGCCTTGTACACACCGCC
CGTCAAGTCATGAAAGTGGGCAGCACCCGAAGCCGGTGGCCTAACCCCTTGTGGGATGGAGCCGTCTAAGGTGAGGCTCG
TGATTGGGACTA
>OTU16
GGACGAACGCTGGCGGCGTGCCTAATACATGCAAGTCGAGCGAGCGGAACTAACAGATTTACTTCGGTAATGACGTTAGG
AAAGCGAGCGGCGGATGGGTGAGTAACACGTGGGGAACCTGCCCCATAGTCTGGGATACCACTTGGAAACAGGTGCTAAT
ACCGGATAAGAAAGCAGATCGCATGATCAGCTTTTAAAAGGCGGCGTAAGCTGTCGCTATGGGATGGCCCCGCGGTGCAT
TAGCTAGTTGGTAAGGTAAAGGCTTACCAAGGCGATGATGCATAGCCGAGTTGAGAGACTGATCGGCCACATTGGGACTG
AGACACGGCCCAAACTCCTACGGGAGGCAGCAGTAGGGAATCTTCCACAATGGACGCAAGTCTGATGGAGCAACGCCGCG
TGAGTGAAGAAGGTTTTCGGATCGTAAAGCTCTGTTGTTGGTGAAGAAGGATAGAGGTAGTAACTGGCCTTTATTTGACG
GTAATCAACCAGAAAGTCACGGCTAACTACGTGCCAGCAGCCGCGGTAATACGTAGGTGGCAAGCGTTGTCCGGATTTAT
TGGGCGTAAAGCGAGCGCAGGCGGAAGAATAAGTCTGATGTGAAAGCCCTCGGCTTAACCGAGGAACTGCATCGGAAACT
GTTTTTCTTGAGTGCAGAAGAGGAGAGTGGAACTCCATGTGTAGCGGTGGAATGCGTAGATATATGGAAGAACACCAGTG
GCGAAGGCGGCTCTCTGGTCTGCAACTGACGCTGAGGCTCGAAAGCATGGGTAGCGAACAGGATTAGATACCCTGGTAGT
CCATGCCGTAAACGATGAGTGCTAAGTGTTGGGAGGTTTCCGCCTCTCAGTGCTGCAGCTAACGCATTAAGCACTCCGCC
TGGGGAGTACGACCGCAAGGTTGAAACTCAAAGGAATTGACGGGGGCCCGCACAAGCGGTGGAGCATGTGGTTTAATTCG
AAGCAACGCGAAGAACCTTACCAGGTCTTGACATCTAGTGCCATTTGTAGAGATACAAAGTTCCCTTCGGGGACGCTAAG
ACAGGTGGTGCATGGCTGTCGTCAGCTCGTGTCGTGAGATGTTGGGTTAAGTCCCGCAACGAGCGCAACCCTTGTTATTA
GTTGCCAGCATTAAGTTGGGCACTCTAATGAGACTGCCGGTGACAAACCGGAGGAAGGTGGGGATGACGTCAAGTCATCA
TGCCCCTTATGACCTGGGCTACACACGTGCTACAATGGGCAGTACAACGAGAAGCGAGCCTGCGAAGGCAAGCGAATCTC
TGAAAGCTGTTCTCAGTTCGGACTGCAGTCTGCAACTCGACTGCACGAAGCTGGAATCGCTAGTAATCGCGGATCAGCAC
GCCGCGGTGAATACGTTCCCGGGCCTTGTACACACCGCCCGTCACACCATGGGAGTCTGCAATGCCCAAAGCCGGTGGCC
TAACCTTCGGGAAGGAGCCGTCTAAGGCAGGGCAGATGACTGGGGTGA
>OTU17
TGCCTTACACATGCAAGTCGAACGGCAGCACGGACTTCGGTCTGGTGGCGAGTGGCGAACGGGTGAGTAATACATCGGAA
CGTGCCTAGTAGTGGGGGATAACTACTCGAAAGAGTGGCTAATACCGCATGAGATCTACGGATGAAAGCAGGGGATCGCA
AGACCTTGTGCTACTAGAGCGGCCGATGGCAGATTAGGTAGTTGGTGGGATAAAAGCTTACCAAGCCAACGATCTGTAGC
TGGTCTGAGAGGACGATCAGCCACACTGGGACTGAGACACGGCCCAGACTCCTACGGGAGGCAGCAGTGGGGAATTTTGG
ACAATGGGCGAAAGCCTGATCCAGCAATGCCGCGTGCAGGATGAAGGCCTTCGGGTTGTAAACTGCTTTTGTACGGAACG
AAAAGCTTCGGGTTAATACCCTGGAGTCATGACGGTACCGTAAGAATAAGCACCGGCTAACTACGTGCCAGCAGCCGCGG
TAATACGTAGGGTGCAAGCGTTAATCGGAATTACTGGGCGTAAAGCGTGCGCAGGCGGTTTTGTAAGACAGAGGTGAAAT
CCCCGGGCTCAACCTGGGAACTGCCTTTGTGACTGCAAGGCTAGAGTACGGCAGAGGGGGATGGAATTCCGCGTGTAGCA
GTGAAATGCGTAGATATGCGGAGGAACACCGATGGCGAAGGCAATCCCCTGGGCCTGTACTGACGCTCATGCACGAAAGC
GTGGGGAGCAAACAGGATTAGATACCCTGGTAGTCCACGCCCTAAACGATGTCAACTGGTTGTTGGGTCTTCATTGACTC
AGTAACGAAGCTAACGCGTGAAGTTGACCGCCTGGGGAGTACGGCCGCAAGGTTGAAACTCAAAGGAATTGACGGGGACC
CGCACAAGCGGTGGATGATGTGGTTTAATTCGATGCAACGCGAAAAACCTTACCCACCTTTGACATGGCAGGAATCCTTT
AGAGATAGAGGAGTGCTCGAAAGAGAACCTGCACACAGGTGCTGCATGGCTGTCGTCAGCTCGTGTCGTGAGATGTTGGG
TTAAGTCCCGCAACGAGCGCAACCCTTGCCATTAGTTGCTACGAAAGGGCACTCTAATGGGACTGCCGGTGACAAACCGG
AGGAAGGTGGGGATGACGTCAAGTCCTCATGGCCCTTATAGGTGGGGCTACACACGTCATACAATGGCTGGTACAAAGGG
TTGCCAACCCGCGAGGGGGAGCTAATCCCATAAAGCCAGTCGTAGTCCGGATCGCAGTCTGCAACTCGACTGCGTGAAGT
CGGAATCGCTAGTAATCGTGGATCAGCATGTCACGGTGAATACGTTCCCGGGTCTTGTAC
>OTU10
GGATGAACGCTGGCGGCGTGCTTAACACATGCAAGTCGAACGAAGCACCTTGATTTGATTCTTCGGATGAAGATCTTGGT
GACTGAGTGGCGGACGGGTGAGTAACGCGTGGGTAACCTGCCTCATACAGGGGGATAACAGTTAGAAATGACTGCTAATA
CCGCATAAGACCACAGCACCGCATGGTGCAGGGGTAAAAACTCCGGTGGTATGAGATGGACCCGCGTCTGATTAGGTAGT
TGGTGGGGTAACGGCCTACCAAGCCGACGATCAGTAGCCGACCTGAGAGGGTGACCGGCCACATTGGGACTGAGACACGG
CCCAAACTCCTACGGGAGGCAGCAGTGGGGAATATTGCACAATGGGGGAAACCCTGATGCAGCGACGCCGCGTGAGCGAT
GAAGTATTTCGGTATGTAAAGCTCTATCAGCAGGGAAGAAAATGACGGTACCTGACTAAGAAGCACCGGCTAAATACGTG
CCAGCAGCCGCGGTAATACGTATGGTGCAAGCGTTATCCGGATTTACTGGGTGTAAAGGGAGCGTAGACGGAGTGGCAAG
TCTGATGTGAAAACCCGGGGCTCAACCCCGGGACTGCATTGGAAACTGTCAATCTAGAGTACCGGAGAGGTAAGCGGAAT
TCCTAGTGTAGCGGTGAAATGCGTAGATATTAGGAGGAACACCAGTGGCGAAGGCGGCTTACTGGACGGTAACTGACGTT
GAGGCTCGAAAGCGTGGGGAGCAAACAGGATTAGATACCCTGGTAGTCCACGCCGTAAACGATGACTACTAGGTGTCGGG
CAGCAAAGCTGTTCGGTGCCGCAGCAAACGCAATAAGTAGTCCACCTGGGGAGTACGTTCGCAAGAATGAAACTCAAAGG
AATTGACGGGGACCCGCACAAGCGGTGGAGCATGTGGTTTAATTCGAAGCAACGCGAAGAACCTTACCTGCTCTTGACAT
CTCCCTGACCGGCAAGTAATGTTGCCTTTCCTTCGGGACAGGGATGACAGGTGGTGCATGGTTGTCGTCAGCTCGTGTCG
TGAGATGTTGGGTTAAGTCCCGCAACGAGCGCAACCCCTATCTTTAGTAGCCAGCGGTTCGGCCGGGCACTCTAGAGAGA
CTGCCAGGGATAACCTGGAGGAAGGTGGGGATGACGTCAAATCATCATGCCCCTTATGAGCAGGGCTACACACGTGCTAC
AATGGCGTAAACAAAGGGAAGCAGAACCGCGAGGTCGAGCAAATCCCAAAAATAACGTCTCAGTTCGGATTGTAGTCTGC
AACTCGACTACATGAAGCTGGAATCGCTAGTAATCGCGAATCAGAATGTCGCGGTGAATACGTTCCCGGGTCTTGTACAC
ACCGCCCGTCACACCATGGGAGTCAGTAACGCCCGAAGTCAGTGACCCAACCGTAAGGAGGGAGCTGCCGAAGGTGGGAC
CGATAACTGGGGTGA
>OTU11
GGACGAACGCTGGCGGCGTGCCTAATACATGCAAGTCGAACGCTTTTTCTTTCACCGGAGCTTGCTCCACCGAAAGAAAA
GGAGTGGCGAACGGGTGAGTAACACGTGGGTAACCTGCCCATCAGAAGGGGATAACACTTGGAAACAGGTGCTAATACCG
TATAACAATCGAAACCGCATGGTTTCGGTTTGAAAGGCGCTTTTGCGTCACTGATGGATGGACCCGCGGTGCATTAGCTA
GTTGGTGAGGTAACGGCTCACCAAGGCAACGATGCATAGCCGACCTGAGAGGGTGATCGGCCACATTGGGACTGAGACAC
GGCCCAAACTCCTACGGGAGGCAGCAGTAGGGAATCTTCGGCAATGGACGCAAGTCTGACCGAGCAACGCCGCGTGAGTG
AAGAAGGTTTTCGGATCGTAAAACTCTGTTGTTAGAGAAGAACAAGGATGAGAGTAGAATGTTCATCCCTTGACGGTATC
TAACCAGAAAGCCACGGCTAACTACGTGCCAGCAGCCGCGGTAATACGTAGGTGGCAAGCGTTGTCCGGATTTATTGGGC
GTAAAGCGAGCGCAGGCGGTTTCTTAAGTCTGATGTGAAAGCCCCCGGCTCAACCGGGGAGGGTCATTGGAAACTGGGAA
ACTTGAGTGCAGAAGAGGAGAGTGGAATTCCATGTGTAGCGGTGAAATGCGTAGATATATGGAGGAACACCAGTGGCGAA
GGCGGCTCTCTGGTCTGTAACTGACGCTGAGGCTCGAAAGCGTGGGGAGCAAACAGGATTAGATACCCTGGTAGTCCACG
CCGTAAACGATGAGTGCTAAGTGTTGGAGGGTTTCCGCCCTTCAGTGCTGCAGCTAACGCATTAAGCACTCCGCCTGGGG
AGTACGACCGCAAGGTTGAAACTCAAAGGAATTGACGGGGGCCCGCACAAGCGGTGGAGCATGTGGTTTAATTCGAAGCA
ACGCGAAGAACCTTACCAGGTCTTGACATCCTTTGACCACTCTAGAGATAGAGCTTCCCCTTCGGGGGCAAAGTGACAGG
TGGTGCATGGTTGTCGTCAGCTCGTGTCGTGAGATGTTGGGTTAAGTCCCGCAACGAGCGCAACCCTTATTGTTAGTTGC
CATCATTTAGTTGGGCACTCTAGCGAGACTGCCGGTGACAAACCGGAGGAAGGTGGGGATGACGTCAAATCATCATGCCC
CTTATGACCTGGGCTACACACGTGCTACAATGGGAAGTACAACGAGTCGCGAAGTCGCGAGGCTAAGCTAATCTCTTAAA
GCTTCTCTCAGTTCGGATTGTAGGCTGCAACTCGCCTACATGAAGCCGGAATCGCTAGTAATCGCGGATCAGCACGCCGC
GGTGAATACGTTCCCGGGCCTTGTACACACCGCCCGTCACACCACGAGAGTTTGTAACACCCGAAGTCGGTGAGGTAACC
TTTTGGAGCCAGCCGCCTAAGGTGGGATAGATGATTGGGGTGA
>OTU12
GCGATAGGCCTAACACATGCAAGTCGAGGGGCAGCATAGAGTAGCAATACTTTGATGGCGACCGGCGCACGGGTGAGTAA
CACGTATGCAACCTACCTACATCAGGGGAATAACCCGGAGAAATTCGGACTAATACCGCATAATACAGGGATGCCGCATG
GCAATATTTGTTAAAGATTTATCGGATGTAGATGGGCATGCGTTCCATTAGCTAGTTGGTAAGGTAACGGCTTACCAAGG
CAACGATGGATAGGGGAACTGAGAGGTTTGTCCCCCACACTGGAACTGAGACACGGACCAGACTCCTACGGGAGGCAGCA
GTGAGGAATATTGGTCAATGGACGAGAGTCTGAACCAGCCAAATCGCGTGAAGGAAGACTGCCCTACGGGTTGTAAACTT
CTTTTGTACAGGAATAAAAGACATTACGTGTAATGTATTGCATGTACTGTACGAATAAGCATCGGCTAACTCCGTGCCAG
CAGCCGCGGTAATACGGAGGATGCGAGCGTTATCCGGATTTATTGGGTTTAAAGGGTGCGCAGGCGGGATTTTAAGTCAG
CGGTGAAATTTTCAGGCTCAACCTGAACACTGCCGTTGAAACTGGGATTCTTGAGTATGGATGAAGTAGGCGGAATTCGT
TGTGTAGCGGTGACATGCTTAGATATAACGAGGAACTCCGATTGCGTAGGCAGCTTACTAAGCCATAACTGACGCTCAAG
CACGAAAGCGTGGGGATCAAACAGGATTAGATACCCTGGTAGTCCACGCCGTAAACGATGATTACTAGTTGTTTGCGATA
TACCGTAAGTGACTAAGCGAAAGCGATAAGTAATCCACCTGGGGAGTACGCCGGCAACGGTGAAACTCAAAGGAATTGAC
GGGGGCCCGCACAAGCGGAGGAACATGTGGTTTAATTCGATGATACGCGAGGAACCTTACCCGGGCTTGAAATGTACCTG
ACCGTCCTTGAAAAGGGACTTCTAGCAATAGCAGGTATGTAGGTGCTGCATGGTTGTCGTCAGCTCGTGCCGTGAGGTGT
CGGCTTAAGTGCCATAACGAGCGCAACCCACATTATTAGTTACTAACAGGTTAAGCTGAGGACTCTAATAAGACTGCCGT
CGTAAGATGCGAGGAAGGTGTGGATGACGTCAAATCAGCACGGCCCTTACGTCCGGGGCGACACACGTGTTACAATGGGA
GGTACAAAGGGCTGCTACCTGGTGACAGGATGCTAATCCCCAAAGCCTCTCCCAGTTCGGATCGGAGTCTGCAACTCGAC
TCCGTGAAGCTGGATTCGCTAGTAATCGCGCATCAGCCATGGCGCGGTGAATACGTTCCCGGGCCTTGTACACACCGCCC
GTCAAGCCATGGGAGCCGGGGGTATCTGAAGTGCGTAACCGCAAGGAGCGTCCTAGGGTAAAACTGGTGACTGGGGCTA
>OTU13
GGACGAACGCTGGCGGCGTGCCTAATACATGCAAGTCGAGCGAGCTTGCCTAGATGATTTTAGTGCTTGCACTAAATGAA
ACTAGATACAAGCGAGCGGCGGACGGGTGAGTAACACGTGGGTAACCTGCCCAAGAGACTGGGATAACACCTGGAAACAG
ATGCTAATACCGGATAACAACACTAGACGCATGTCTAGAGTTTGAAAGATGGTTCTGCTATCACTCTTGGATGGACCTGC
GGTGCATTAGCTAGTTGGTAAGGTAATGGCTTACCAAGGCGATGATGCATAGCCGAGTTGAGAGACTGATCGGCCACATT
GGGACTGAGACACGGCCCAAACTCCTACGGGAGGCAGCAGTAGGGAATCTTCCACAATGGACGAAAGTCTGATGGAGCAA
CGCCGCGTGAGTGAAGAAGGGTTTCGGCTCGTAAAGCTCTGTTGGTAGTGAAGAAAGATAGAGGTAGTAACTGGCCTTTA
TTTGACGGTAATTACTTAGAAAGTCACGGCTAACTACGTGCCAGCAGCCGCGGTAATACGTAGGTGGCAAGCGTTGTCCG
GATTTATTGGGCGTAAAGCGAGTGCAGGCGGTTCAATAAGTCTGATGTGAAAGCCTTCGGCTCAACCGGAGAACTGCATC
AGAAACTGTTGAACTTGAGTGCAGAAGAGGAGAGTGGAACTCCATGTGTAGCGGTGGAATGCGTAGATATATGGAAGAAC
ACCAGTGGCGAAGGCGGCTCTCTGGTCTGCAACTGACGCTGAGGCTCGAAAGCATGGGTAGCGAACAGGATTAGATACCC
TGGTAGTCCATGCCGTAAACGATGAGTGCTAAGTGTTGGGAGGTTTCCGCCTCTCAGTGCTGCAGCTAACGCATTAAGCA
CTCCGCCTGGGGAGTACGACCGCAAGGTTGAAACTCAAAGGAATTGACGGGGGCCCGCACAAGCGGTGGAGCATGTGGTT
TAATTCGAAGCAACGCGAAGAACCTTACCAGGTCTTGACATCCAGTGCAAACCTAAGAGATTAGGTGTTCCCTTCGGGGA
CGCTGAGACAGGTGGTGCATGGCTGTCGTCAGCTCGTGTCGTGAGATGTTGGGTTAAGTCCCGCAACGAGCGCAACCCTT
GTCATTAGTTGCCATCATTAAGTTGGGCACTCTAATGAGACTGCCGGTGACAAACCGGAGGAAGGTGGGGATGACGTCAA
GTCATCATGCCCCTTATGACCTGGGCTACACACGTGCTACAATGGACGGTACAACGAGAAGCGAACCTGCGAAGGCAAGC
GGATCTCTTAAAGCCGTTCTCAGTTCGGACTGTAGGCTGCAACTCGCCTACACGAAGCTGGAATCGCTAGTAATCGCGGA
TCAGCACGCCGCGGTGAATACGTTCCCGGGCCTTGTACACACCGCCCGTCACACCATGAGAGTCTGTAACACCCAAAGCC
GGTGGGATAACCTTTATAGGAGTCAGCCGTCTAAGGTAGGACAGATGATTAGGGTGA
>OTU18
GAGATGGAAGCTTGCTTCTATCGATCTTAGTGGCGAACGGGTGAGTAACGCGTAACCAACCTGCCCTTCAGAGGGGGATA
ACAACGGGAAACCGTTGCTAATACCGCGTACGAATGAACTTCGGCATCGAAGCTCATTGAAAGGTGGCCTCTATTTATAA
GCTATCGCTGAAGGAGGGGGTTGCGTCTGATTAGCTAGTTGGAGGGGTAACGGCCCACCAAGGCAATGATCAGTAGCCGG
TCTGAGAGGATGAACGGCCACATTGGGACTGAGACACGGCCCAAACTCCTACGGGAGGCAGCAGTGGGGAATCTTCCGCA
ATGGACGAAAGTCTGACGGAGCAACGCCGCGTGAGTGATGACGGCCTTCGGGTTGTAAAGCTCTGTTAATCGGGACGAAT
GGTCCTTGTGTGAATAATGCAAGGATTTGACGGTACCGGAATAGAAAGCCACGGCTAACTACGTGCCAGCAGCCGCGGTA
ATACGTAGGTGGCAAGCGTTGTCCGGAATTATTGGGCGTAAAGCGCGCGCAGGCGGTTTCATAAGTCTGTCTTAAAAGTG
CGGGGCTTAACCCCGTGAGGGGATGGAAACTATGGAACTGGAGTATCGGAGAGGAAAGCGGAATTCCTAGTGTAGCGGTG
AAATGCGTAGATATTAGGAAGAACACCAGTGGCGAAGGCGGCTTTCTGGACGACAACTGACGCTGAGGCGCGAAAGCCAG
GGGAGCGAACGGGATTAGATACCCCGGTAGTCCTGGCCGTAAACGATGGGTACTAGGTGTAGGAGGTATCGACCCCTTCT
GTGCCGGAGTTAACGCAATAAGTACCCCGCCTGGGGAGTACGGTCGCAAGGCTGAAACTCAAAGGAATTGACGGGGGCCC
GCACAAGCGGTGGAGTATGTGGTTTAATTCGACGCAACGCGAAGAACCTTACCAGGTCTTGACATTGATGGACGAAACAA
GAGATTGTTTTTCTCCTTCGGGAGCCAGAAAACAGGTGGTGCACGGCTGTCGTCAGCTCGTGTCGTGAGATGTTGGGTTA
AGTCCCGCAACGAGCGCAACCCCTATCTTATGTTGCCAGCACTTCGGGTGGGAACTCATGAGAGACTGCCGCAGACAATG
CGGAGGAAGGCGGGGATGACGTCAAGTCATCATGCCCCTTATGACCTGGGCTACACACGTACTACAATGGGCTTTAATAG
AGGGAAGCGAAACCGCGAGGTGGAGCAAACCCCAGAAACAAGCTCTCAGTTCGGATCGTAGGCTGCAACTCGCCTACGTG
AAGTCGGAATCGCTAGTAATCGCAGGTCAGCATACTGCGGTGAATACGTTCCCGGGCCTTGTACACACCGCCCGTCACAC
CACGAAAGTCGGAAGTACCCAAAGCCGGTGGGGTAA
>OTU19
GATTGAACGCTGGCGGCAGGCCTAACACATGCAAGTCGAACGGTAACAGGAAGAAGCTTGCTTCTTTGCTGACGAGTGGC
GGACGGGTGAGTAATGTCTGGGAAACTGCCTGATGGAGGGGGATAACTACTGGAAACGGTAGCTAATACCGCATAACGTC
GCAAGACCAAAGAGGGGGACCTTCGGGCCTCTTGCCATCGGATGTGCCCAGATGGGATTAGCTAGTAGGTGGGGTAACGG
CTCACCTAGGCGACGATCCCTAGCTGGTCTGAGAGGATGACCAGCCACACTGGAACTGAGACACGGTCCAGACTCCTACG
GGAGGCAGCAGTGGGGAATATTGCACAATGGGCGCAAGCCTGATGCAGCCATGCCGCGTGTATGAAGAAGGCCTTCGGGT
TGTAAAGTACTTTCAGCGGGGAGGAAGGGAGTAAAGTTAATACCTTTGCTCATTGACGTTACCCGCAGAAGAAGCACCGG
CTAACTCCGTGCCAGCAGCCGCGGTAATACGGAGGGTGCAAGCGTTAATCGGAATTACTGGGCGTAAAGCGCACGCAGGC
GGTTTGTTAAGTCAGATGTGAAATCCCCGGGCTCAACCTGGGAACTGCATCTGATACTGGCAAGCTTGAGTCTCGTAGAG
GGGGGTAGAATTCCAGGTGTAGCGGTGAAATGCGTAGAGATCTGGAGGAATACCGGTGGCGAAGGCGGCCCCCTGGACGA
AGACTGACGCTCAGGTGCGAAAGCGTGGGGAGCAAACAGGATTAGATACCCTGGTAGTCCACGCCGTAAACGATGTCGAC
TTGGAGGTTGTGCCCTTGAGGCGTGGCTTCCGGAGCTAACGCGTTAAGTCGACCGCCTGGGGAGTACGGCCGCAAGGTTA
AAACTCAAATGAATTGACGGGGGCCCGCACAAGCGGTGGAGCATGTGGTTTAATTCGATGCAACGCGAAGAACCTTACCT
GGTCTTGACATCCACGGAAGTTTTCAGAGATGAGAATGTGCCTTCGGGAACCGTGAGACAGGTGCTGCATGGCTGTCGTC
AGCTCGTGTTGTGAAATGTTGGGTTAAGTCCCGCAACGAGCGCAACCCTTATCCTTTGTTGCCAGCGGTCCGGCCGGGAA
CTCAAAGGAGACTGCCAGTGATAAACTGGAGGAAGGTGGGGATGACGTCAAGTCATCATGGCCCTTACGACCAGGGCTAC
ACACGTGCTACAATGGCGCATACAAAGAGAAGCGACCTCGCGAGAGCAAGCGGACCTCATAAAGTGCGTCGTAGTCCGGA
TTGGAGTCTGCAACTCGACTCCATGAAGTCGGAATCGCTAGTAATCGTGGATCAGAATGCCACGGTGAATACGTTCCCGG
GCCTTGTACACACCGCCCGTCACACCATGGGAGTGGGTTGCAAAAGAAGTAGGTAGCTTAACCTTCGGGAGGGCGCTTAC
CACTTTGTGATTCATGACTGGGGTGA
>OTU98
GATGAACGCTGGCGGCGTGCTTAACACATGCAAGTCGAACGAAGCATAAGGAACGGATTATTTCGGTAAGAAGTACTTTA
TGACTGAGTGGCGGACGGGTGAGTAACGCGTGGATAACCTGCCTCATACAGGGGGATAACAGTTAGAAATGACTGCTAAT
ACCGCATAAGCGCACAGTGCTGCATGGCACAGTGTGAAAAGCTCCGGCGGTATGAGATGGATCCGCGTTTGATTAGCTAG
TTGGTGGGGTAAAGGCCTACCAAGGCGACGATCAATAGCCGACCTGAGAGGGTGACCGGCCACATTGGGACTGAGACACG
GCCCAAACTCCTACGGGAGGCAGCAGTGGGGAATATTGCACAATGGGGGAAACCCTGATGCAGCGACGCCGCGTGAAGGA
AGAAGTATTTCGGTATGTAAACTTCTATCAGCAGGGAAGAAAATGACGGTACCTGACTAAGAAGCCCCGGCTAATTACGT
GCCAGCAGCCGCGGTAATACGTAAGGGGCAAGCGTTATCCGGATTTACTGGGTGTAAAGGGAGCGTAGACGGCAGTGCAA
GTCTGATGTGAAAGCCCGGGGCTCAACCCCGGGACTGCATTGGAAACTGTGCAGCTAGAGTGTCGGAGAGGTAAGTGGAA
TTCCTAGTGTAGCGGTGAAATGCGTAGATATTAGGAGGAACACCAGTGGCGAAGGCGGCTTACTGGACGATAACTGACGT
TGAGGCTCGAAAGCGTGGGGAGCAAACAGGATTAGATACCCTGGTAGTCCACGCCGTAAACGATGAATACTAGGTGTCGG
GCGCCAAAGGCGTTCGGTGCCGCAGCAAACGCAATAAGTATTCCACCTGGGGAGTACGTTCGCAAGAATGAAACTCAAAG
GAATTGACGGGGACCCGCACAAGCGGTGGAGCATGTGGTTTAATTCGAAGCAACGCGAAGAACCTTACCAAGTCTTGACA
TCTGCCTGACCGGTCCGTAACAGGACCCTTCCTTCGGGACAGGCAAGACAGGTGGTGCATGGTTGTCGTCAGCTCGTGTC
GTGAGATGTTGGGTTAAGTCCCGCAACGAGCGCAACCCTTATCCTTAGTAGCCAGCAGGTAGAGCTGGGCACTCTAGGGA
GACTGCCAGGGACAACCTGGAGGAAGGTGGGGATGACGTCAAATCATCATGCCCCTTATGATTTGGGCTACACACGTGCT
ACAATGGCGTAAACAAAGGGAGGCGAAGGGGTGACCTGGAGCAAATCCCAAAAATAACGTCTCAGTTCGGATTGTAGTCT
GCAACTCGACTACATGAAGCTGGAATCGCTAGTAATCGCGAATCAGAATGTCGCGGTGAATACGTTCCCGGGTCTTGTAC
ACACCGCCCGTCACACCATGGGAGTCGGATATGCCCGAAGCCGGTGACCGAACCCGAAAGGGAAGGAGCCGTCGAAGGTG
GAGCCGATAACTGGGGTGA
>OTU99
GGATGAACGCTGGCTACAGGCTTAACACATGCAAGTCGAGGGGCAGCATGCCGGTTGTCTTCAACCGGTGATGGCGACCG
GCGCACGGGTGAGTAACGCGTATCCAACCTTCCCGCGACCAAGGGATAACCTGCCGAAAGGCAGACTAATACCTTATGTC
CTCCTTTGAAGGCATCTGACGAGGAGCAAAGATCCGTCGGTCACGGATGGGGATGCGTCCGATTAGCTTGTTGGCGGGGC
AACGGCCCACCAAGGCTTCGATCGGTAGGGGTTCTGAGAGGAAGGCCCCCCACACTGGAACTGAGACACGGTCCAGACTC
CTACGGGAGGCAGCAGTGAGGAATATTGGTCAATGGGCGGAAGCCTGAACCAGCCAAGTAGCGTGCAGGATGACGGCCCT
ACGGGTTGTAAACTGCTTTTATGCGGGGATAAAGTTGCCCACGCGTGGGTTTTTGCAGGTACCGCATGAATAAGGACCGG
CTAATTCCGTGCCAGCAGCCGCGGTAATACGGAAGGTCCGGGCGTTATCCGGATTTATTGGGTTTAAAGGGAGCGCAGGC
CGCCGTGCAAGCGTGCCGTGAAAAGCAGCGGCCCAACCGCTGCCCTGCGGCGCGAACTGCCTGGCTTGAGTGCGCCGGAA
GCGGGCGGAATTCGTGGTGTAGCGGTGAAATGCTTAGATATCACGAAGAACCCCGATTGCGAAGGCAGCCCGCTGTGGCG
CCACTGACGCTGAGGCTCGAAGGTGCGGGTATCGAACAGGATTAGATACCCTGGTAGTCCGCACGGTAAACGATGGATAC
CCGCTGTCCGGCCCGTACGGTCTGGGCGGCCAAGCGAAAGCGTTAAGTATCCCACCTGGGGAGTACGCCGGCAACGGTGA
AACTCAAAGGAATTGACGGGGGCCCGCACAAGCGGAGGAACATGTGGTTTAATTCGATGATACGCGAGGAACCTTACCCG
GGCTTGAATTGCAGGAGAATGATTCAGAGATGATGAAGTCCCTCGGGACTCCTGTGAAGGTGCTGCATGGTTGTCGTCAG
CTCGTGCCGTGAGGTGTCGGCTCAAGTGCCATAACGAGCGCAACCCCTCTCCGCAGTTGCCATCGGGTGATGCCGGGCAC
TCTGCGGACACTGCCGCCGCAAGGTGCGAGGAAGGTGGGGATGACGTCAAATCAGCACGGCCCTTACGTCCGGGGCCACA
CACGTGTTACAATGGCCGGCACAGAGGGCTGTCCGCGCGCAAGTGCGGGCGAATCCCCAAATCCGGTCCCAGTTCGGACT
GGGGTCTGCAACCCGACCCCACGAAGCTGGATTCGCTAGTAATCGCGCATCAGCCATGGCGCGGTGAATACGTTCCCGGG
CCTTGTACACACCGCCCGTCAAGCCATGAAAGCCGGGGGTGCCTGAAGTCCGTGACCGCGAGGGTCGGCCTAGGGCAAAA
CCGGTGA
>OTU94
GATTGAACGCTGGCGGCAGGCCTAACACATGCAAGTCGGGCGGTAACAGGGGGAAGCTTGCTTCTCTGCTGACGAGCGGC
GGACGGGTGAGTAATGTATGGGGATCTGCCTGATGGCGGGGGATAACTACTGGAAACGGTAGCTAATACCGCATAATGTC
TTCGGACCAAAGCGGGGGACCTCCGGGCCTCGCGCCATCAGATGAACCCATATGGGATTAGCTTGTAGGTGAGGTAACGG
CTCACCTAGGCGACGATCCCTAGCTGGTCTGAGAGGATGATCAGCCACACTGGGACTGAGACACGGCCCAGACTCCTACG
GGAGGCAGCAGTGGGGAATATTGCACAATGGGCGCAAGCCTGATGCAGCCATGCCGCGTGTATGAAGAAGGCCTTCGGGT
TGTAAAGTACTTTCAGTCGGGAGGAAGGTGGTAAGGTTAATAACCTTATCAATTGACGTTACCGACAGAAGAAGCACCGG
CTAACTCCGTGCCAGCAGCCGCGGTAATACGGAGGGTGCAAGCGTTAATCGGAATTACTGGGCGTAAAGCGCACGCAGGC
GGTTGATTGAGTCAGATGTGAAATCCCCGGGCTTAACCCGGGAATTGCATCTGATACTGGTCAGCTAGAGTCTTGTAGAG
GGGGGTAGAATTCCATGTGTAGCGGTGAAATGCGTAGAGATGTGGAGGAATACCGGTGGCGAAGGCGGCCCCCTGGACAA
AGACTGACGCTCAGGTGCGAAAGCGTGGGGAGCAAACAGGATTAGATACCCTGGTAGTCCACGCTGTAAACGATGTCGAC
TTGGAGGTTGTGCCCTTGAGGCGTGGCTTCCGGAGCTAACGCGTTAAGTCGACCGCCTGGGGAGTACGGCCGCAAGGTTA
AAACTCAAATGAATTGACGGGGGCCCGCACAAGCGGTGGAGCATGTGGTTTAATTCGATGCAACGCGAAGAACCTTACCT
ACTCTTGACATCCAGAGAACTTTCCAGAGATGGATTGGTGCCTTCGGGAACTCTGAGACAGGTGCTGCATGGCTGTCGTC
AGCTCGTGTTGTGAAATGTTGGGTTAAGTCCCGCAACGAGCGCAACCCTTATCCTTTGTTGCCAGCGCGTGATGGCGGGA
ACTCAAAGGAGACTGCCGGTGATAAACCGGAGGAAGGTGGGGATGACGTCAAGTCATCATGGCCCTTACGAGTAGGGCTA
CACACGTGCTACAATGGCGTATACAAAGGGAAGCGACCCCGCGAGGGCAAGCGGAACTCATAAAGTACGTCGTAGTCCGG
ATTGGAGTCTGCAACTCGACTCCATGAAGTCGGAATCGCTAGTAATCGTAGATCAGAATGCTACGGTGAATACGTTCCCG
GGCCTTGTACACACCGCCCGTCACACCATGGGAGTGGGTTGCAAAAGAAGTAGGTAGCTTAACCTCCGGGAGGGCGCTTA
CCACTTTGTGATTCATGACTGGGGTGA
>OTU95
GGATGAACGCTGGCGGCGTGCTTAACACATGCAAGTCGAACGAAGCACTTTACCGGATTTCTTCGGGATGAAAGTTTTGT
GACTGAGTGGCGGACGGGTGAGTAACGCGTGGGTAACCTGCCTCATACAGGGGGATAACAGTTAGAAATGACTGCTAATA
CCGCATAAGACCACAGGATTGCATGATCCGGTGGTAAAAACTCCGGTGGTATGAGATGGACCCGCGTCTGATTAGGTAGT
TGGTGGGGTAACGGCTCACCAAGCCGACGATCAGTAGCCGACCTGAGAGGGTGACCGGCCACATTGGGACTGAGACACGG
CCCAAACTCCTACGGGAGGCAGCAGTGGGGAATATTGCACAATGGGGGAAACCCTGATGCAGCGACGCCGCGTGAGCGAT
GAAGTATTTCGGTATGTAAAGCTCTATCAGCAGGGAAGAAAATGACGGTACCTGACTAAGAAGCACCGGCTAAATACGTG
CCAGCAGCCGCGGTAATACGTATGGTGCAAGCGTTATCCGGATTTACTGGGTGTAAAGGGAGCGTAGACGGAGAGGCAAG
TCTGATGTGAAAACCCGGGGCTCAACCCCGGGACTGCATTGGAAACTGTTTTTCTAGAGTGTCGGAGAGGTAAGTGGAAT
TCCTAGTGTAGCGGTGAAATGCGTAGATATTAGGAGGAACACCAGTGGCGAAGGCGGCTTACTGGACGATGACTGACGTT
GAGGCTCGAAAGCGTGGGGAGCAAACAGGATTAGATACCCTGGTAGTCCACGCCGTAAACGATGACTGCTAGGTGTCGGG
AGGCAAAGCCTTTCGGTGCCGCAGCAAACGCAATAAGCAGTCCACCTGGGGAGTACGTTCGCAAGAATGAAACTCAAAGG
AATTGACGGGGACCCGCACAAGCGGTGGAGCATGTGGTTTAATTCGAAGCAACGCGAAGAACCTTACCTGCCCTTGACAT
CCGGCTGACTGGCGAGTAATGTCGCCTTTCCTTCGGGACAGCCGAGACAGGTGGTGCATGGTTGTCGTCAGCTCGTGTCG
TGAGATGTTGGGTTAAGTCCCGCAACGAGCGCAACCCTTATCTTTAGTAGCCAGCATTTCGGATGGGCACTCTAGAGAGA
CTGCCAGGGATAACCTGGAGGAAGGTGGGGATGACGTCAAATCATCATGCCCCTTATGGGCAGGGCTACACACGTGCTAC
AATGGCGTAAACAAAGGGAGGCAAGCCTGCGAGGGTGAGCAAATCCCAAAAATAACGTCTCAGTTCGGATTGTAGTCTGC
AACTCGACTACATGAAGCTGGAATCGCTAGTAATCGCGAATCAGAATGTCGCGGTGAATACGTTCCCGGGTCTTGTACAC
ACCGCCCGTCACACCATGGGAGTTGGTAACGCCCGAAGTCAGTGACCCAACCGTAAGGAGGGAGCTGCCGAAGGTGGGAC
CGATAACTGGGGTGA
>OTU96
GGATGAACGCTGGCGGCATGCCTAATACATGCAAGTCGAACGCACGGAAGAGAAAGCTTGCTTTCTTGGAAGTGAGTGGC
GAACGGGTGAGTAACACGTAGGTAACCTGCCCATGTGCCCGGGATAACTGCTGGAAACGGTAGCTAAAACCGGATAGGTG
AAGGGAAGGCATCTTTCCTTCATTAAAGCACCCTTGGGTGTGAACATGGATGGACCTGCGGTGCATTAGCTGGTTGGTGA
GGGTAACGGCCCACCAAGGCGATGATGCATAGCCGGCCTGAGAGGGCGAACGGCCACATTGGGACTGAGACACGGCCCAA
ACTCCTACGGGAGGCAGCAGTAGGGAATTTTCGTCAATGGGGGGAACCCTGAACGAGCAATGCCGCGTGAGTGAAGAAGG
CCTTCGGGTCGTAAAGCTCTGTTGTAAGTGAAGAACGGTGCAGATAGGGAATGATCTGTAAGTGACGGTAGCTTACCAGA
AAGCCACGGCTAACTACGTGCCAGCAGCCGCGGTAATACGTAGGTGGCAAGCGTTATCCGGAATTATTGGGCGTAAAGGG
TGCGTAGGCGGTGCGATAAGTCTGAGGTAAAAGCTTACAGCTCAACTGTAATAAGCCTTGGAAACTGTCGGACTAGAGTG
CAGGAGAGGGCAATGGAATTCCATGTGTAGCGGTAAAATGCGTAGATATATGGAGGAACACCAGTGGCGAAGGCGGTTGC
CTGGCCTGTAACTGACGCTGAAGCACGAAAGCGTGGGGAGCAAATAGGATTAGATACCCTAGTAGTCCACGCCGTAAACG
ATGAGAACTAAGTGTTGGAGAGATTCAGTGCTGCAGTTAACGCAATAAGTTCTCCGCCTGGGGAGTATGCACGCAAGTGT
GAAACTCAAAGGAATTGACGGGGGCCCGCACAAGCGGTGGAGTATGTGGTTTAATTCGAAGCAACGCGAAGAACCTTACC
AGGCCTTGACATGGAGCTAAAGGCCCTAGAGATAGGGAGATAGATATAGCTCACACAGGTGGTGCATGGTTGTCGTCAGC
TCGTGTCGTGAGATGTTGGGTTAAGTCCCGCAACGAGCGCAACCCTTGTATCCAGTTACCAGCACGTCAAGGTGGGGACT
CTGGATAGACTGCCGGTGATAAACCGGAGGAAGGTGGGGATGACGTCAAATCATCATGCCCCTTATGGCCTGGGCAACAC
ACGTACTACAATGGCGGATACAAAGAGCAGCGAGCCAGTGATGGCAAGCAAATCCCATAAAGTCCGTCTCAGTTCGGATT
GAAGTCTGCAACTCGACTTCATGAAGTCGGAATCGCTAGTAATCGCGAATCAGCATGTCGCGGTGAATACGTTCTCGGGC
CTTGTACACACCGCCCGTCAAACCATGGAAGTTGGTAATACCCGAAGCCGGTGGCATAACCTGTAAAGGAGTGAGCCGTC
GAAGGTAGGACCGATGACTGGG
>OTU97
GGACGAACGCTGGCGGCGTGCCTAATACATGCAAGTCGAACGAAACTTTCTTACACCGAATGCTTGCATTCACCGTAAGA
AGTTGAGTGGCGGACGGGTGAGTAACACGTGGGTAACCTGCCTAAAAGAAGGGGATAACACTTGGAAACAGGTGCTAATA
CCGTATATCTCTAAGGATCGCATGATACTTAGATGAAAGATGGATCTGCTATCGCTTTTAGATGGACCCGCGGCGTATTA
ACTAGTTGGTGGGGTAACGGCCTACCAAGGTAATGATACGTAGCCGAACTGAGAGGTTGATCGGCCACATTGGGACTGAG
ACACGGCCCAAACTCCTACGGGAGGCAGCAGTAGGGAATCTTCCACAATGGACGCAAGTCTGATGGAGCAACGCCGCGTG
AGTGAAGAAGGTCTTCGGATCGTAAAACTCTGTTGTTAGAGAAGAACACGAGTGAGAGTAACTGTTCATTCGATGACGGT
ATCTAACCAGCAAGTCACGGCTAACTACGTGCCAGCAGCCGCGGTAATACGTAGGTGGCAAGCGTTGTCCGGATTTATTG
GGCGTAAAGGGAACGCAGGCGGTCTTTTAAGTCTGATGTGAAAGCCTTCGGCTTAACCGGAGTAGTGCATTGGAAACTGG
AAGACTTGAGTGCAGAAGAGGAGAGTGGAACTCCATGTGTAGCGGTGAAATGCGTAGATATATGGAAGAACACCAGTGGC
GAAAGCGGCTCTCTGGTCTGTAACTGACGCTGAGGTTCGAAAGCGTGGGTAGCAAACAGGATTAGATACCCTGGTAGTCC
ACGCCGTAAACGATGAATGCTAGGTGTTGGAGGGTTTCCGCCCTTCAGTGCCGCAGCTAACGCAATAAGCATTCCGCCTG
GGGAGTACGACCGCAAGGTTGAAACTCAAAGGAATTGACGGGGGCCCGCACAAGCGGTGGAGCATGTGGTTTAATTCGAA
GCAACGCGAAGAACCTTACCAGGTCTTGACATCCTTTGACCACCTAAGAGATTAGGCTTTCCCTTCGGGGACAAAGTGAC
AGGTGGTGCATGGCTGTCGTCAGCTCGTGTCGTGAGATGTTGGGTTAAGTCCCGCAACGAGCGCAACCCTTGTTGTCAGT
TGCCAGCATTAAGTTGGGCACTCTGGCGAGACTGCCGGTGACAAACCGGAGGAAGGTGGGGACGACGTCAAGTCATCATG
CCCCTTATGACCTGGGCTACACACGTGCTACAATGGACGGTACAACGAGTCGCAAGACCGCGAGGTTTAGCTAATCTCTT
AAAGCCGTTCTCAGTTCGGATTGTAGGCTGCAACTCGCCTACATGAAGTCGGAATCGCTAGTAATCGCGAATCAGCATGT
CGCGGTGAATACGTTCCCGGGCCTTGTACACACCGCCCGTCACACCATGAGAGTTTGTAACACCCAAAGCCGGTGGGGTA
ACCGCAAGGAGCCAGCCGTCTAAGGTGGGACAGATGATTGGGGTGA
>OTU90
GGATGAACGCTAGCTACAGGCTTAACACATGCAAGTCGAGGGGCAGCATGGACTCAGCTTTGCTGAGTTTGATGGCGACC
GGCGCACGGGTGAGTAACGCGTATCCAACCTGCCCTTTACTCCGGGATAGTCTCCTGAAAGGGAGTTTAATACCGGATGT
GTTTGTTTTTCCGCATGGGAGCGACAAATAAAGATTAATTGGTAAAGGATGGGGATGCGTCCCATTAGCTTGTTGGCGGG
GTAACGGCCCACCAAGGCAACGATGGGTAGGGGTTCTGAGAGGAAGGTCCCCCACATTGGAACTGAGACACGGTCCAAAC
TCCTACGGGAGGCAGCAGTGAGGAATATTGGTCAATGGGCGAGAGCCTGAACCAGCCAAGTAGCGTGAAGGACGACGGCC
CTACGGGTTGTAAACTTCTTTTATAAGGGAATAAAGTTCGCCACGTGTGGTGTTTTGTATGTACCTTATGAATAAGCATC
GGCTAATTCCGTGCCAGCAGCCGCGGTAATACGGAAGATGCGAGCGTTATCCGGATTTATTGGGTTTAAAGGGAGCGTAG
GCGGGCTTTTAAGTCAGCGGTCAAATGCCACGGCTCAACCGTGGCCAGCCGTTGAAACTGTAAGCCTTGAGTCTGCACAG
GGCACATGGAATTCGTGGTGTAGCGGTGAAATGCTTAGATATCACGAAGAACTCCGATCGCGAAGGCATTGTGCCGGGGC
AGCACTGACGCTGAGGCTCGAAAGTGCGGGTATCAAACAGGATTAGATACCCTGGTAGTCCGCACGGTAAACGATGAATG
CTCGCTATGGGCGATATATTGTCCGTGGCCAAGCGAAAGCGTTAAGCATTCCACCTGGGGAGTACGCCGGCAACGGTGAA
ACTCAAAGGAATTGACGGGGGCCCGCACAAGCGGAGGAACATGTGGTTTAATTCGATGATACGCGAGGAACCTTACCCGG
GCTTGAATTGCAGGTGCATGAGTCAGAGACGGCTCTTTCCTTCGGGACTCCTGTGAAGGTGCTGCATGGTTGTCGTCAGC
TCGTGCCGTGAGGTGTCGGCTTAAGTGCCATAACGAGCGCAACCCTTCTCCCCAGTTGCCATCGGGTAATGCCGGGCCCT
CTGGGGACACTGCCATCGTAAGATGCGAGGAAGGTGGGGATGACGTCAAATCAGCACGGCCCTTACGTCCGGGGCTACAC
ACGTGTTACAATGGGGGGTACAGAGGGCCGCTGTCCGGTGACGGTCGGCCAATCCCTAAAACCCCTCTCAGTTCGGACTG
GAGTCTGCAACCCGACTCCACGAAGCTGGATTCGCTAGTAATCGCGCATCAGCCATGGCGCGGTGAATACGTTCCCGGGC
CTTGTACACACCGCCCGTCAAGCCATGAAAGCCGGGGGTGCCTGAAGTCCGTGACCGCGAGGGTCGGCCTAGGGTAAAAC
TGGTGATTGGGGCTA
>OTU91
GGACGAACGCTGGCGGCGTGCTTAACACATGCAAGTCGAACGAAGCTTGATTACGGATTCTTCGGATGAAGTATGATATG
ACTGAGTGGCGGACGGGTGAGTAACGCGTGAGTAACCTGCCCTTCAGAGGGGGATAGCGTTTGGAAACGAACGGTAATAC
CGCATAATGTATTTTGACCGCATGATCGAAATACCAAAGATTTATCGCTGAAGGATGGACTCGCGTCTGATTAGGTAGTT
GGTGGGGTAACGGCCTACCAAGCCGACGATCAGTAGCCGGACTGAGAGGTTGATCGGCCACATTGGGACTGAGACACGGC
CCAGACTCCTACGGGAGGCAGCAGTGGGGAATATTGCACAATGGGCGCAAGCCTGATGCAGCAACGCCGCGTGAAGGAAG
ACGGTTTTCGGATTGTAAACTTCTGTTCTTAGTGAAGAATAATGACGGTAGCTAAGGAGCAAGCCACGGCTAACTACGTG
CCAGCAGCCGCGGTAATACGTAGGTGGCAAGCGTTGTCCGGAATTACTGGGTGTAAAGGGAGCGCAGGCGGGTGATCAAG
TCAGCTGTGAAAACTACGGGCTTAACCCGTAGACTGCAGTTGAAACTGTTCATCTTGAGTGAAGTAGAGGTTGGCGGAAT
TCCGAGTGTAGCGGTGAAATGCGTAGATATTCGGAGGAACACCGGTGGCGAAGGCGGCCAACTGGGCTTTAACTGACGCT
GAGGCTCGAAAGTGTGGGGAGCAAACAGGATTAGATACCCTGGTAGTCCACACTGTAAACGATGATTGCTAGGTGTGGGG
GGTCTGACCCCTTCCGTGCCGGAGCTAACGCAATAAGCAATCCACCTGGGGAGTACGACCGCAAGGTTGAAACTCAAAGG
AATTGACGGGGACCCGCACAAGCAGTGGATTATGTGGTTTAATTCGAAGCAACGCGAAGAACCTTACCAGCACTTGACAT
CCAACTAACGAAATAGAGATATATTAGGTGCCCTTCGGGGAAAGTTGAGACAGGTGGTGCATGGTTGTCGTCAGCTCGTG
TCGTGAGATGTTGGGTTAAGTCCCGCAACGAGCGCAACCCTCGCCATTAGTTGCTACGCAAGAGCACTCTAATGGGACCG
CTACCGACAAGGTGGAGGAAGGTGGGGACGACGTCAAATCATCATGCCCCTTATGTGCTGGGCTACACACGTAATACAAT
GGCCATCAACAGAGAGAAGCAATACCGCGAGGTGGAGCAAAACTTCAAAAATGGTCTCAGTTCGGACTGCAGGCTGCAAC
CCGCCTGCACGAAGTTGGAATTGCTAGTAATCGTGGATCAGCATGCCACGGTGAATACGTTCCCGGGTCTTGTACACACC
GCCCGTCACACCATGGGAGCCGGTAACACCCGAAGTCAGTAGTCTAACCGCAAGGAGGACGCTGCCGAAGGTGGG
>OTU92
GGATGAACGCTGGCGGCGTGCCTAACACATGCAAGTCGAACGAAGCACTTATGTTTGATTCTTCGGATGAAGATATATGT
GACTGAGTGGCGGACGGGTGAGTAACGCGTGGGTAACCTGCCTCATACAGGGGGATAACAGTTAGAAATGGCTGCTAATA
CCGCATAAGCACACAGTGTTGCATGACACAGTGTGAAAAACTCCGGTGGTATGAGATGGACCCGCGTCTGATTAGTTAGT
TGGTGGGGTAACGGCCTACCAAGGCGACGATCAGTAGCCGACCTGAGAGGGTGACCGGCCACATTGGGACTGAGACACGG
CCCAAACTCCTACGGGAGGCAGCAGTGGGGAATATTGCACAATGGGGGAAACCCTGATGCAGCGACGCCGCGTGAGCGAA
GAAGTATTTCGGTATGTAAAGCTCTATCAGCAGGGAAGAAAATGACGGTACCTGACTAAGAAGCCCCGGCTAACTACGTG
CCAGCAGCCGCGGTAATACGTAGGGGGCAAGCGTTATCCGGATTTACTGGGTGTAAAGGGAGCGTAGACGGATGTGCAAG
TCTGAAGTGAAAGCCCGGGGCTCAACCCCGGGACTGCTTTGGAAACTGTGTATCTGGAGTGCCGGAGAGGTAAGCGGAAT
TCCCAGTGTAGCGGTGAAATGCGTAGATATTGGGAGGAACACCAGTGGCGAAGGCGGCTTACTGGACGGTAACTGACGTT
GAGGCTCGAAAGCGTGGGGAGCAAACAGGATTAGATACCCTGGTAGTCCACGCCGTAAACGATGACTACTAGGTGTCGGG
TGTCAGAGACATTCGGTGCCGCAGCAAACGCAGTAAGTAGTCCACCTGGGGAGTACGTTCGCAAGAATGAAACTCAAAGG
AATTGACGGGGACCCGCACAAGCGGTGGAGCATGTGGTTTAATTCGAAGCAACGCGAAGAACCTTACCTGGTCTTGACAT
CCCGATGACCGCTCTGTAATGAGAGCTTTTCTTCGGAACATCGGAGACAGGTGGTGCATGGTTGTCGTCAGCTCGTGTCG
TGAGATGTTGGGTTAAGTCCCGCAACGAGCGCAACCCCTATCTTCAGTAGCCAGCAATTAGGATGGGCACTCTGGAGAGA
CTGCCAGGGATAACCTGGAGGAAGGTGGGGATGACGTCAAATCATCATGCCCCTTATGACCAGGGCTACACACGTGCTAC
AATGGCGTAAACAAAGGGAAGCAAAACTGTGAGGTCGAGCAAATCCCAAAAATAACGTCTCAGTTCGGATTGTAGTCTGC
AACTCGACTACATGAAGCTGGAATCGCTAGTAATCGCGAATCAGCATGTCGCGGTGAATACGTTCCCGGGTCTTGTACAC
ACCGCCCGTCACACCATGGGAGCCGGAAATGCCCGAAGTCAGTGACCCAACCGTAAGGAGGGAGCTGCCGAAGGTGGAGC
CGGTAACTGGGGTGA
>OTU93
GATGAACGCTGGCGGCGTGCTTAACACATGCAAGTCGAACGAATAACCCACCTCCGGGTGGTTATAGAGTGGCGAACGGG
TGAGTAACACGTGACCAACCTACCTCTCACTCCGGGATAACCCAGAGAAATCTGCGCTAATACCGGATACTCCGGGCACC
TCACATGGGGAGCCCGGGAAAGCCCCGACGGTGGGAGATGGGGTCGCGGCCTATTAGATAGTTGGTGGGGTAACGGCCTA
CCAAGTCGACGATAGGTAGCCGGGTTGAGAGACCGATCGGCCACATTGGGACTGAGATACGGCCCAGACTCCTACGGGAG
GCAGCAGTGGGGAATTTTGCGCAATGGGGGAAACCCTGACGCAGCAACGCCGCGTGCGGGATGACGGCCTTCGGGTTGTA
AACCGCTTTCAGCAGGGAAGAAATTGACGGTACCTGCAGAAGAAGCTCCGGCTAACTACGTGCCAGCAGCCGCGGTAATA
CGTAGGGAGCAAGCGTTATCCGGATTTATTGGGCGTAAAGCGCGCGTAGGCGGCCTGTTAAGCGGAATCTCTAATCTGAG
GGCTCAACCCCCAGCCGGATTCCGAACTGGCAGGCTCGAGTTTGGTAGAGGAAGATGGAATTCCCAGTGTAGCGGTGAAA
TGCGCAGATATTGGGAAGAACACCGATGGCGAAGGCAGTCTTCTGGGCCAACACTGACGCTGAGGTGCGAAAGCTAGGGG
AGCGAACAGGATTAGATACCCTGGTAGTCCTAGCCGTAAACGATGGGCACTAGGTGTGGGGAGGAGTACCTTTCCGTGCC
GCAGCTAACGCATTAAGTGCCCCGCCTGGGGAGTACGGCCGCAAGGCTAAAACTCAAAGGAATTGACGGGGGCCCGCACA
AGCAGCGGAGCATGTGGCTTAATTCGAAGCAACGCGAAGAACCTTACCAGGGCTTGACATTCAGGTGAAGCGGCGGAAAC
GCCGTGGCCGAAAGGAGCCTGAACAGGTGGTGCATGGCTGTCGTCAGCTCGTGTCGTGAGATGTTGGGTTAAGTCCCGCA
ACGAGCGCAACCCCTGTCGTATGTTGCCAGCATTAAGTTGGGGACTCATACGAGACTGCCGGCGTCAAGCCGGAGGAAGG
TGGGGACGACGTCAAGTCATCATGCCCTTTATGTCCTGGGCTGCACACGTGCTACAATGGCCGGTACAACGGGCTGCGAA
CCCGCGAGGGCGAGCGAATCCCTTAAAACCGGTCCCAGTTCGGATTGGAGGCTGCAATTCGCCTCCATGAAGTCGGAGTT
GCTAGTAATCGCGGATCAGCATGCCGCGGTGAATACGTTCCCGGGCCTTGTACACACCGCCCGTCACACCACCCGAGTTG
TCTGCACCCGAAGTCGACGGCCTAACCTTTCGAGGGGGGAGTCGCCGAAGGTGTGGGGAGTAAGGG
>OTU61
GGATGAACGCTGGCGGCGTGCTTAATACATGCAAGTCGAGCGAAGCACTTTAACGGAATTCTTCGGAAGGAAGATAAAGT
GACTGAGCGGCGGACGGGTGAGTAACGCGTGGGTAACCTGCCTCATACAGGGGGATAACAGTTAGAAATGGCTGCTAATA
CCGCATAAGCGCACAGGACCGCATGGTCTGGTGCGAAAAACTCCGGTGGTATGAGATGGACCCGCGTTGGATTAGCTAGT
TGGTGGGGTAACGGCCTACCAAGGCGACGATCCATAGCCGGCCTGAGAGGGTGGACGGCCACATTGGGACTGAGACACGG
CCCAGACTCCTACGGGAGGCAGCAGTAGGGAATATTGCACAATGGGGGAAACCCTGATGCAGCGACGCCGCGTGAAGGAA
GAAGTATCTCGGTATGTAAACTTCTATCAGCAGGGAAGACAATGACGGTACCTGACTAAGAAGCCCCGGCTAACTACGTG
CCAGCAGCCGCGGTAATACGTAGGGGGCAAGCGTTATCCGGATTTACTGGGTGTAAAGGGAGCGTAGACGGACGGGCAAG
TCTGAAGTGAAAGGCAGGGGCTCAACCCCTGGACTGCTTTGGAAACTGTCCATCTAGAGTGCCGGAGAGGTAAGCGGAAT
TCCTAGTGTAGCGGTGAAATGCGTAGATATTAGGAGGAACACCAGTGGCGAAGGCGGCTTACTGGACGGTAACTGACGTT
GAGGCTCGAAAGCGTGGGGAGCAAACAGGATTAGATACCCTGGTAGTCCACGCCGTAAACGATGAATACTAGGTGTCGGG
TGGCAAAGCCATTCGGTGCCGCAGCAAACGCAATAAGTATTCCACCTGGGGAGTACGTTCGCAAGAATGAAACTCAAAGG
AATTGACGGGGACCCGCACAAGCGGTGGAGCATGTGGTTTAATTCGAAGCAACGCGAAGAACCTTACCAAGTCTTGACAT
CCGGATGACCGGAACTTAACCGTTCCTTCCCTTCGGGGCATCCGAGACAGGTGGTGCATGGTTGTCGTCAGCTCGTGTCG
TGAGATGTTGGGTTAAGTCCCGCAACGAGCGCAACCCCTGTCCTTAGTAGCCAGCAGTCAGATGGGCACTCTAGGGAGAC
TGCCGGGGATAACCCGGAGGAAGGCGGGGACGACGTCAAATCATCATGCCCCTTATGATTTGGGCTACACACGTGCTACA
ATGGCGTAAACAAAGGGAAGCGAGCCTGCGAAGGTAAGCAAATCCCAAAAATAACGTCCCAGTTCGGACTGCAGTCTGCA
ACTCGACTGCACGAAGCTGGAATCGCTAGTAATCGCGAATCAGAATGTCGCGGTGAATACGTTCCCGGGTCTTGTACACA
CCGCCCGTCACACCATGGGAGTCAGTAACGCCCGAAGTCAGTGACCTAACCGCAAGGAAGGAGCTGCCGAAGGCGGGACC
GATAACTGGGGTGA
>OTU60
GGATGAACGCCGGCGGTGTGCCTAATACATGCAAGTCGAACGCGTTGGCCCAATTGATTGATGGTGCTTGCACCTGATTG
ATTTTGGTCGCCAACGAGTGGCGGACGGGTGAGTAACACGTAGGTAACCTGCCCAGAAGCGGGGGACAACATTTGGAAAC
AGATGCTAATACCGCATAACAGCGTTGTTCGCATGAACAACGCTTAAAAGATGGCTTCTCGCTATCACTTCTGGATGGAC
CTGCGGTGCATTAGCTTGTTGGTGGGGTAACGGCCTACCAAGGCGATGATGCATAGCCGAGTTGAGAGACTGATCGGCCA
CAATGGGACTGAGACACGGCCCATACTCCTACGGGAGGCAGCAGTAGGGAATCTTCCACAATGGGCGCAAGCCTGATGGA
GCAACACCGCGTGAGTGAAGAAGGGTTTCGGCTCGTAAAGCTCTGTTGTTAAAGAAGAACACGTATGAGAGTAACTGTTC
ATACGTTGACGGTATTTAACCAGAAAGTCACGGCTAACTACGTGCCAGCAGCCGCGGTAATACGTAGGTGGCAAGCGTTA
TCCGGATTTATTGGGCGTAAAGAGAGTGCAGGCGGTTTTCTAAGTCTGATGTGAAAGCCTTCGGCTTAACCGGAGAAGTG
CATCGGAAACTGGATAACTTGAGTGCAGAAGAGGGTAGTGGAACTCCATGTGTAGCGGTGGAATGCGTAGATATATGGAA
GAACACCAGTGGCGAAGGCGGCTACCTGGTCTGCAACTGACGCTGAGACTCGAAAGCATGGGTAGCGAACAGGATTAGAT
ACCCTGGTAGTCCATGCCGTAAACGATGAGTGCTAGGTGTTGGAGGGTTTCCGCCCTTCAGTGCCGGAGCTAACGCATTA
AGCACTCCGCCTGGGGAGTACGACCGCAAGGTTGAAACTCAAAGGAATTGACGGGGGCCCGCACAAGCGGTGGAGCATGT
GGTTTAATTCGAAGCTACGCGAAGAACCTTACCAGGTCTTGACATCTTGCGCCAACCCTAGAGATAGGGCGTTTCCTTCG
GGAACGCAATGACAGGTGGTGCATGGTCGTCGTCAGCTCGTGTCGTGAGATGTTGGGTTAAGTCCCGCAACGAGCGCAAC
CCTTGTTACTAGTTGCCAGCATTAAGTTGGGCACTCTAGTGAGACTGCCGGTGACAAACCGGAGGAAGGTGGGGACGACG
TCAGATCATCATGCCCCTTATGACCTGGGCTACACACGTGCTACAATGGACGGTACAACGAGTCGCGAACTCGCGAGGGC
AAGCAAATCTCTTAAAACCGTTCTCAGTTCGGACTGCAGGCTGCAACTCGCCTGCACGAAGTCGGAATCGCTAGTAATCG
CGGATCAGCATGCCGCGGTGAATACGTTCCCGGGCCTTGTACACACCGCCCGTCACACCATGAGAGTTTGTAACACCCAA
AGTCGGTGGGGTAACCTTTTAGGAGCCAGCCGCCTAAGGTGGGACAGATGATTAGGGTGA
>OTU63
GGACGAACGCTGGCGGCGTGCCTAATACATGCAAGTCGAACGAAGCTTTCTTTCACCGAATGCTTGCATTCACCGAAAGA
AGCTTAGTGGCGAACGGGTGAGTAACACGTAGGCAACCTGCCCAAAAGAGGGGGATAACACTTGGAAACAGGTGCTAATA
CCGCATAACCATGAACACCGCATGATGTTCATGTAAAAGACGGCTTTTGCTGTCACTTTTGGATGGGCCTGCGGCGTATT
AACTTGTTGGTGGGGTAACGGCCTACCAAGGTGATGATACGTAGCCGAACTGAGAGGTTGATCGGCCACATTGGGACTGA
GACACGGCCCAAACTCCTACGGGAGGCAGCAGTAGGGAATCTTCCACAATGGACGAAAGTCTGATGGAGCAACGCCGCGT
GAATGAAGAAGGCCTTCGGGTCGTAAAATTCTGTTGTCAGAGAAGAACGTGCGTGAGAGTAACTGTTCACGTATTGACGG
TATCTGACCAGAAAGCCACGGCTAACTACGTGCCAGCAGCCGCGGTAATACGTAGGTGGCGAGCGTTGTCCGGATTTATT
GGGCGTAAAGGGAACGCAGGCGGTCTTTTAAGTCTGATGTGAAAGCCTTCGGCTTAACCGAAGTAGTGCATTGGAAACTG
GAAGACTTGAGTGCAGAAGAGGAGAGTGGAACTCCATGTGTAGCGGTGAAATGCGTAGATATATGGAAGAACACCAGTGG
CGAAAGCGGCTCTCTGGTCTGTAACTGACGCTGAGGTTCGAAAGCGTGGGTAGCAAACAGGATTAGATACCCTGGTAGTC
CACGCCGTAAACGATGAGTGCTAAGTGTTGGAGGGTTTCCGCCCTTCAGTGCTGCAGCTAACGCATTAAGCACTCCGCCT
GGGGAGTACGGTCGCAAGACTGAAACTCAAAGGAATTGACGGGGGCCCGCACAAGCGGTGGAGCATGTGGTTTAATTCGA
AGCAACGCGAAGAACCTTACCAGGTCTTGACATCTTCTGACAATTCCAGAGATGGAACGTTCCCTTCGGGGACAGAATGA
CAGGTGGTGCATGGTTGTCGTCAGCTCGTGTCGTGAGATGTTGGGTTAAGTCCCGCAACGAGCGCAACCCTTATTGTCAG
TTGCCATCATTAAGTTGGGCACTCTGGCGAGACTGCCGGTGACAAACCGGAGGAAGGTGGGGATGACGTCAAATCATCAT
GCCCCTTATGACCTGGGCTACACACGTGCTACAATGGACGGTACAACGAGTCGCTAACTCGCGAGGGCAAGCTAATCTCT
TAAAGCCGTTCTCAGTTCGGATTGCAGGCTGCAACTCGCCTGCATGAAGTCGGAATCGCTAGTAATCGCGAATCAGCATG
TCGCGGTGAATACGTTCCCGGGCCTTGTACACACCGCCCGTCACACCATGAGAGTTTGTAACACCCAAAGTCGGTGGGGT
AACCTTTTGGAGCCAGCCGCCTAAGGTGGGACAGATGATTGGGGTGA
>OTU62
GGATGAACGCTGGCGGCGTGCTTAACACATGCAAGTCGAACGAAGCACTTTACCTGATTTCCTTCGGGGATGATTGTTCT
GTGACTGAGTGGCGGACGGGTGAGTAACGCGTGGATAACCTGCCTCACACAGGGGGATAACAGTTGGAAACGACTGCTAA
TACCGCATAAGCGCACAGCACCGCATGGTGCAGTGTGAAAAACTCCGGTGGTGTGAGATGGATCCGCGTCTGATTAGCTT
GTTGGCGGGGTAACGGCCCACCAAGGCGACGATCAGTAGCCGGCCTGAGAGGGCGACCGGCCACATTGGGACTGAGACAC
GGCCCAGACTCCTACGGGAGGCAGCAGTGGGGAATATTGCACAATGGGGGAAACCCTGATGCAGCGACGCCGCGTGAGCG
ATGAAGTATTTCGGTATGTAAAGCTCTATCAGCAGGGAAGATAATGACGGTACCTGACTAAGAAGCTCCGGCTAAATACG
TGCCAGCAGCCGCGGTAATACGTATGGAGCAAGCGTTATCCGGATTTACTGGGTGTAAAGGGAGCGTAGGCGGTCCTGCA
AGTCTGATGTGAAAGGCCGGGGCTCAACCCCGGGACTGCATTGGAAACTGTAGGACTAGAGTGTCGGAGGGGTAAGTGGA
ATTCCTAGTGTAGCGGTGAAATGCGTAGATATTAGGAGGAACACCAGTGGCGAAGGCGGCTTACTGGACGACTACTGACG
CTGAGGCTCGAAAGCGTGGGGAGCAAACAGGATTAGATACCCTGGTAGTCCACGCCGTAAACGATGAATACTAGGTGTTG
GCAGGTAAGACCTGTCGGTGCCGCAGCAAACGCAATAAGTATTCCACCTGGGGAGTACGTTCGCAAGAATGAAACTCAAA
GGAATTGACGGGGACCCGCACAAGCGGTGGAGCATGTGGTTTAATTCGAAGCAACGCGAAGAACCTTACCAAGTCTTGAC
ATCCCGGTGACAGAACATGTAATGTGTTTTCCCTTCGGGGCACCGGTGACAGGTGGTGCATGGTTGTCGTCAGCTCGTGT
CGTGAGATGTTGGGTTAAGTCCCGCAACGAGCGCAACCCTTATCCCCAGTAGCCAGCATTTCGGATGGGCACTCTGTGGA
GACTGCCAGGGACAACCTGGAGGAAGGTGGGGATGACGTCAAATCATCATGCCCCTTATGACTTGGGCTACACACGTGCT
ACAATGGCGTAAACAAAGGGAAGCGAGACCGCGAGGTGGAGCAAATCCCAAAAATAACGTCCCAGTTCGGATTGTAGTCT
GCAACTCGACTACATGAAGCTGGAATCGCTAGTAATCGCAGATCAGAATGCTGCGGTGAATACGTTCCCGGGTCTTGTAC
ACACCGCCCGTCACACCATGGGAGTCGGAAATGCCCGAAGCCGGTGGCCTAACCGCAAGGAAGGAGCCGTCGAAGGCAGG
TCTGATAACTGGGGTGA
>OTU65
TGACAGATAACTTAGTGGCGGACGGGTGAGTAACGCGTGAGTAACCTGCCTTACAGAGGGGGATAACGTTCTGAAAAGAA
CGCTAATACCGCATGAAGTATCGGAACCGCATGGTTCTGATATCAAAGGAGCAATCCGCTGTGAGATGGACTCGCGTCCG
ATTAGATAGTTGGTGGGGTAACGGCTCACCAAGTCGACGATCGGTAGCCGGACTGAGAGGTTGAACGGCCACATTGGGAC
TGAGACACGGCCCAGACTCCTACGGGAGGCAGCAGTGAGGGATATTGGGCAATGGGGGAAACCCTGACCCAGCAACGCCG
CGTGAGGGAAGACGGTTTTCGGATTGTAAACCTCTGTCCTCTGTGAAGATAATGACGGTAGCAGAGGAGGAAGCTCCGGC
TAACTACGTGCCAGCAGCCGCGGTAATACGTAGGGAGCAAGCGTTGTCCGGATTTACTGGGTGTAAAGGGTGCGTAGGCG
GCTAAGCAAGTCAGAAGTGAAATCTATGGGCTTAACCCATAAACTGCTTTTGAAACTGTTTAGCTTGAGTGATGTAGAGG
TAGGCGGAATTCCCGGTGTAGCGGTGGAATGCGTAGAGATCGGGAGGAACACCAGTGGCGAAGGCGGCCTACTGGGCATT
AACTGACGCTGAAGCACGAAAGCATGGGTAGCAAACAGGATTAGATACCCTGGTAGTCCATGCCGTAAACGATGATTACT
AGGTGTGGGGGGTCTGACCCCCTCCGTGCCGGAGTTAACACAATAAGTAATCCACCTGGGGAGTACGGCCGCAAGGCTGA
AACTCAAAGGAATTGACGGGGGCCCGCACAAGCAGTGGAGTATGTGGATTAATTCGAAGCAACGCGAAGAACCTTACCAG
GTCTTGACATCTAACTAACGAAGCAGAGATGCATTAGGTGCCCTTCGGGGAAAGTTAAGACAGGTGGTGCATGGTTGTCG
TCAGCTCGTGTCGTGAGATGTTGGGTTAAGTCCCGCAACGAGCGCAACCCCTGTGATTAGTTGCTACGCAAGAGCACTCT
AATCAGACTGCCGTTGACAAAACGGAGGAAGGTGGGGACGACGTCAAATCATCATGCCCCTTATGACCTGGGCCTCACAC
GTACTACAATGGCCGTTAACAGAGGGAAGCAATAGGGTGACCTGGAGCAAAACCCTAAAAACGGTCTCAGTTCAGATTGT
AGGCTGAAACTCGCCTACATGAAGTTGGAATTGCTAGTAATCGCGGATCAGCATGCCGCGGTGAATACGTTCCCGGGCCT
TGTACACACCGCCCGTCACACCATGGGAGCCGGTAATACCCGAAGCCAGTAGCTTAACCGCAAGGAGAGCGCTGTCGAAG
GTAGGATTGGCGACTGGGGTGA
>OTU64
GGATGAACGCTGGCGGCGTGCTTAACACATGCAAGTCGAGCGAAGCACTTAAGTTTGATTCTTCGGATGAAGACTTTTGT
GACTGAGCGGCGGACGGGTGAGTAACGCGTGGGTAACCTGCCTCATACAGGGGGATAACAGTTAGAAATGGCTGCTAATA
CCGCATAAGACCACAGTACTGCATGGTACAGTGGTAAAAACTCCGGTGGTATGAGATGGACCCGCGTCTGATTAGGTAGT
TGGTGAGGTAACGGCCCACCAAGCCGACGATCAGTAGCCGACCTGAGAGGGTGACCGGCCACATTGGGACTGAGACACGG
CCCAGACTCCTACGGGAGGCAGCAGTGGGGAATATTGCACAATGGGCGAAAGCCTGATGCAGCGACGCCGCGTGAAGGAT
GAAGTATTTCGGTATGTAAACTTCTATCAGCAGGGAAGAAAATGACGGTACCTGACTAAGAAGCCCCGGCTAACTACGTG
CCAGCAGCCGCGGTAATACGTAGGGGGCAAGCGTTATCCGGATTTACTGGGTGTAAAGGGAGCGTAGACGGCTGTGCAAG
TCTGAAGTGAAAGGCATGGGCTCAACCTGTGGACTGCTTTGGAAACTGTGCAGCTAGAGTGTCGGAGAGGTAAGTGGAAT
TCCTAGTGTAGCGGTGAAATGCGTAGATATTAGGAGGAACACCAGTGGCGAAGGCGGCTTACTGGACGATGACTGACGTT
GAGGCTCGAAAGCGTGGGGAGCAAACAGGATTAGATACCCTGGTAGTCCACGCCGTAAACGATGACTGCTAGGTGTCGGG
CAGCAAAGCTGTTCGGTGCCGCAGCTAACGCAATAAGCAGTCCACCTGGGGAGTACGTTCGCAAGAATGAAACTCAAAGG
AATTGACGGGGACCCGCACAAGCGGTGGAGCATGTGGTTTAATTCGAAGCAACGCGAAGAACCTTACCTGATCTTGACAT
CCCGATGACCGCTTCGTAATGGAAGCTTTTCTTCGGAACATCGGTGACAGGTGGTGCATGGTTGTCGTCAGCTCGTGTCG
TGAGATGTTGGGTTAAGTCCCGCAACGAGCGCAACCCTTATCTTCAGTAGCCAGCATTTAGGGTGGGCACTCTGGAGAGA
CTGCCAGGGATAACCTGGAGGAAGGTGGGGATGACGTCAAATCATCATGCCCCTTATGACCAGGGCTACACACGTGCTAC
AATGGCGTAAACAAAGGGAAGCAGAGCCGCGAGGCCGAGCAAATCTCAAAAATAACGTCTCAGTTCGGATTGTAGTCTGC
AACTCGACTACATGAAGCTGGAATCGCTAGTAATCGCAGATCAGAATGCTGCGGTGAATACGTTCCCGGGTCTTGTACAC
ACCGCCCGTCACACCATGGGAGTCAGTAACGCCCGAAGTCAGTGACCCAACCGAAAGGAGGGAGCTGCCGAAGGCGGGAC
CGATAACTGGGGT
>OTU67
GGATGAACGCTAGCGACAGGCTTAACACATGCAAGTCGAGGGGCAGCACAGGTAGCAATACCGGGTGGCGACCGGCGCAC
GGGTGAGTAACGCGTATGCAACTTGCCTATCAGAGGGGGATAACCCGGCGAAAGTCGGACTAATACCGCATGAAGCAGGG
ATCCCGCATGGGAATATTTGCTAAAGATTCATCGCTGATAGATAGGCATGCGTTCCATTAGGCAGTTGGCGGGGTAACGG
CCCACCAAACCGACGATGGATAGGGGTTCTGAGAGGAAGGTCCCCCACATTGGTACTGAGACACGGACCAAACTCCTACG
GGAGGCAGCAGTGAGGAATATTGGTCAATGGCCGAGAGGCTGAACCAGCCAAGTCGCGTGAGGGATGAAGGTTCTATGGA
TCGTAAACCTCTTTTATAAGGGAATAAAGTGACCCACGTGTGGGTTTTTGTATGTACCTTATGAATAAGGATCGGCTAAC
TCCGTGCCAGCAGCCGCGGTAATACGGAGGATCCGAGCGTTATCCGGATTTATTGGGTTTAAAGGGTGCGTAGGCGGCCT
TTTAAGTCAGCGGTGAAAGTCTGTGGCTCAACCATAGAATTGCCGTTGAAACTGGGGGGCTTGAGTATGTTTGAGGCAGG
CGGAATGCGTGGTGTAGCGGTGAAATGCATAGATATCACGCAGAACCCCGATTGCGAAGGCAGCCTGCCAAGCCATGACT
GACGCTGATGCACGAAAGCGTGGGGATCAAACAGGATTAGATACCCTGGTAGTCCACGCAGTAAACGATGATCACTAGCT
GTTTGCGATACAGTGTAAGCGGCACAGCGAAAGCGTTAAGTGATCCACCTGGGGAGTACGCCGGCAACGGTGAAACTCAA
AGGAATTGACGGGGGCCCGCACAAGCGGAGGAACATGTGGTTTAATTCGATGATACGCGAGGAACCTTACCCGGGTTTGA
ACGCATTCGGACCGAGGTGGAAACACCTTTTCTAGCAATAGCCGTTTGCGAGGTGCTGCATGGTTGTCGTCAGCTCGTGC
CGTGAGGTGTCGGCTTAAGTGCCATAACGAGCGCAACCCTTGCCACTAGTTACTAACAGGTGATGCTGAGGACTCTGGTG
GGACTGCCAGCGTAAGCTGCGAGGAAGGCGGGGATGACGTCAAATCAGCACGGCCCTTACATCCGGGGCGACACACGTGT
TACAATGGCGTGGACAAAGGGAGGCCACCTGGCGACAGGGAGCGAATCCCCAAACCACGTCTCAGTTCGGATCGGAGTCT
GCAACCCGACTCCGTGAAGCTGGATTCGCTAGTAATCGCGCATCAGCCATGGCGCGGTGAATACGTTCCCGGGCCTTGTA
CACACCGCCCGTCAAGCCATGGGAGCCGGGGGTACCTGAAGTCCGTAACCGCGAGGATCGGCCTAGGGTAAAACTGGTGA
CTGGGGCTA
>OTU66
GGATGAACGCTGGCGGCGCGCCTAACACATGCAAGTCGAACGGCACCCCTCCTCGGAGGGAAGCGAGTGGCGAACGGCTG
AGTAACACGTGGAGAACCTGCCCCCTCCTCGGGGATAGCCGCGGGAAACCGCGGGTAACACCCGACGACCCCGGAGCCGC
GCATGCGGCGCCGGGCAAATCTCCGGAGGGAGGGGATGGCTCCGCGGCCCATCAGGTAGACGGCGGGGTAACGGCCCACC
GTGCCGACAACGGGTAGCCGGGTTGAGAGACCGACCGGCCAGATTGGGACTGAGACACGGCCCAGACTCCTACGGGAGGC
AGCAGTGGGGAATCTTGCGCAATGGGGGCAACCCTGACGCAGCGACGCCGCGTGCGGGACGAAGGCCTTCGGGTCGTAAA
CCGCTTTCAGCAGGGACGAGTCAAGACGGTACCTGCAGAAGAAGCCCCGGCTAACTACGTGCCAGCAGCCGCGGTAATAC
GTAGGGGGCGAGCGTTATCCGGATTCATTGGGCGTAAAGCGCGCGTAGGCGGCCGCGTAGGCGGGGGGTCAAATCCCGGG
GCTCAACCCCGGTCCGCCCCCCGAACCCCGCGGCTCGGGTCCGGTAGGGGAGGGTGGAATTCCCGGTGTAGCGGTGGAAT
GCGCAGATATCGGGAGGAACACCGGTGGCGAAGGCGGCCCTCTGGGCCGAGACCGACGCTGAGGCGCGAAAGCTGGGGGA
GCGAACAGGATTAGATACCCTGGTAGTCCCAGCCGTAAACGATGGACGCTAGGTGTGGGGGGCAAGGTCCCTCCGTGCCG
CAGCCAACGCATTAAGCGTCCCGCCTGGGGAGTACGGCCGCAAGGCTAAAACTCAAAGGAATTGACGGGGGCCCGCACAA
GCAGCGGAGCATGTGGCTTAATTCGAAGCAACGCGAAGAACCTTACCAGGGCTTGACATGTGCGTGAAGCCGGGGAGACC
CGGTGGCCGAGAGGAGCGCACACAGGTGGTGCATGGCTGTCGTCAGCTCGTGTCGTGAGATGTTGGGTTAAGTCCCGCAA
CGAGCGCAACCCCCGCCGCATGTTGCCAGCAGGTCAGGCTGGGCACCCATGCGGGACCGCCGGCGTCAAGCCGGAGGAGG
GCGGGGACGACGTCAAGTCATCATGCCCCTTATGCCCTGGGCTGCACACGTGCTACAATGGCCGGTACAGCGGGATGCGA
TGGCGCGAGCCGGAGCGGATCCCTCAAAGCCGGCCCCAGTTCGGATTGGGGGCTGCAACCCGCCCCCATGAAGTCGGAGT
TGCTAGTAATCGCGGATCAGCATGCCGCGGTGAATGCGTTCCCGGGCCTTGTACACACCGCCCGTCACACCACCCGAGTC
GTCTGCACCCGAAGCCGCCGGCCCAACCTTTTTTAGGGGGGAGGCGTCGAAGGTGTGGAGGGTGAGGGGGGTGA
>OTU69
GGATGAACGCTGGCGGCGTGCTTAACACATGCAAGTCGAGCGAAGCACTTAAGTCTGATTCTTCGGATGAAGACTTTTGT
GACTGAGCGGCGGACGGGTGAGTAACGCGTGGGTAACCTGCCTCATACAGGGGGATAACAGTTAGAAATGACTGCTAATA
CCGCATAAGACCACAGTACCGCATGGTACAGTGGTAAAAACTCCGGTGGTATGAGATGGACCCGCGTCTGATTAGGTAGT
TGGTGGGGTAACGGCCTACCAAGCCGACGATCAGTAGCCGACCTGAGAGGGTGACCGGCCACATTGGGACTGAGACACGG
CCCAGACTCCTACGGGAGGCAGCAGTGGGGAATATTGCACAATGGAGGAAACTCTGATGCAGCGACGCCGCGTGAAGGAT
GAAGTATTTCGGTATGTAAACTTCTATCAGCAGGGAAGAAAATGACGGTACCTGACTAAGAAGCCCCGGCTAACTACGTG
CCAGCAGCCGCGGTAATACGTAGGGGGCAAGCGTTATCCGGATTTACTGGGTGTAAAGGGAGCGTAGACGGCACGGCAAG
CCAGATGTGAAAGCCCGGGGCTCAACCCCGGGACTGCATTTGGAACTGCTGAGCTAGAGTGTCGGAGAGGCAAGTGGAAT
TCCTAGTGTAGCGGTGAAATGCGTAGATATTAGGAGGAACACCAGTGGCGAAGGCGGCTTGCTGGACGATGACTGACGTT
GAGGCTCGAAAGCGTGGGGAGCAAACAGGATTAGATACCCTGGTAGTCCACGCCGTAAACGATGACTGCTAGGTGTCGGG
TGGCAAAGCCATTCGGTGCCGCAGCTAACGCAATAAGCAGTCCACCTGGGGAGTACGTTCGCAAGAATGAAACTCAAAGG
AATTGACGGGGACCCGCACAAGCGGTGGAGCATGTGGTTTAATTCGAAGCAACGCGAAGAACCTTACCTGATCTTGACAT
CCCGATGACCGCTTCGTAATGGAAGTTTTTCTTCGGAACATCGGTGACAGGTGGTGCATGGTTGTCGTCAGCTCGTGTCG
TGAGATGTTGGGTTAAGTCCCGCAACGAGCGCAACCCCTATCTTCAGTAGCCAGCAGGTTAAGCTGGGCACTCTGGAGAG
ACTGCCAGGGATAACCTGGAGGAAGGTGGGGATGACGTCAAATCATCATGCCCCTTATGACCAGGGCTACACACGTGCTA
CAATGGCGTAAACAAAGAGAAGCGAACTCGCGAGGGTAAGCAAATCTCAAAAATAACGTCTCAGTTCGGATTGTAGTCTG
CAACTCGACTACATGAAGCTGGAATCGCTAGTAATCGCAGATCAGAATGCTGCGGTGAATACGTTCCCGGGTCTTGTACA
CACCGCCCGTCACACCATGGGAGTCAGTAACGCCCGAAGTCAGTGACCCAACCGTAAGGAGGGAGCTGCCGAAGGTGGGA
CCGATAACTGGGGTGA
>OTU68
GGACGAACGCTGGCGGCGCGCCTAACACATGCAAGTCGAACGAGCGAGAGAGAGCTTGCTTTCTCGAGCGAGTGGCGAAC
GGGTGAGTAACGCGTGAGGAACCTGCCTCAAAGAGGGGGACAACAGTTGGAAACGACTGCTAATACCGCATAAGCCCACG
GGTCGGCATCGACCAGAGGGAAAAGGAGCAATCCGCTTTGAGATGGCCTCGCGTCCGATTAGCTAGTTGGTGAGGTAACG
GCCCACCAAGGCGACGATCGGTAGCCGGACTGAGAGGTTGAACGGCCACATTGGGACTGAGACACGGCCCAGACTCCTAC
GGGAGGCAGCAGTGGGGAATATTGCACAATGGGGGAAACCCTGATGCAGCGACGCCGCGTGGAGGAAGAAGGTCTTCGGA
TTGTAAACTCCTGTTGTTGAGGAAGATAATGACGGTACTCAACAAGGAAGTGACGGCTAACTACGTGCCAGCAGCCGCGG
TAAAACGTAGGTCACAAGCGTTGTCCGGAATTACTGGGTGTAAAGGGAGCGCAGGCGGGAAGACAAGTTGGAAGTGAAAT
CCATGGGCTCAACCCATGAACTGCTTTCAAAACTGTTTTTCTTGAGTAGTGCAGAGGTAGGCGGAATTCCCGGTGTAGCG
GTGGAATGCGTAGATATCGGGAGGAACACCAGTGGCGAAGGCGGCCTACTGGGCACCAACTGACGCTGAGGCTCGAAAGT
GTGGGTAGCAAACAGGATTAGATACCCTGGTAGTCCACACCGTAAACGATGATTACTAGGTGTTGGAGGATTGACCCCTT
CAGTGCCGCAGTTAACACAATAAGTAATCCACCTGGGGAGTACGACCGCAAGGTTGAAACTCAAAGGAATTGACGGGGGC
CCGCACAAGCAGTGGAGTATGTGGTTTAATTCGACGCAACGCGAAGAACCTTACCAAGTCTTGACATCCTGCGACGGTTC
TGGAAACAGAACTTTCCTTCGGGACGCAGAGACAGGTGGTGCATGGTTGTCGTCAGCTCGTGTCGTGAGATGTTGGGTTA
AGTCCCGCAACGAGCGCAACCCTTATGGTCAGTTACTACGCAAGAGGACTCTGGCCAGACTGCCGTTGACAAAACGGAGG
AAGGTGGGGATGACGTCAAATCATCATGCCCTTTATGACTTGGGCTACACACGTACTACAATGGCGTTAAACAAAGAGAA
GCAAGACCGCGAGGTGGAGCAAAACTCAGAAACAACGTCCCAGTTCGGACTGCAGGCTGCAACTCGCCTGCACGAAGTCG
GAATTGCTAGTAATCGTGGATCAGCATGCCACGGTGAATACGTTCCCGGGCCTTGTACACACCGCCCGTCACACCATGAG
AGCCGGGGGGACCCGAAGTCGGTAGTCTAACCGCAAGGAGGACGCCGCCGAAGGTAAAACTGGTGATTGGGGTGA
>OTU72
GGATGAACGCTAGCGGCAGGCTTAACACATGCAAGTCGAGGGGCAGCATAATGGATAGCAATATCTATGGTGGCGACCGG
CGCACGGGTGCGTAACGCGTATGCAACCTACCTTTAACAGGGGGATAACACTGAGAAATTGGTACTAATACCCCATAATA
TCATAGAAGGCATCTTTTATGGTTGAAAATTCCGATGGTTAGAGATGGGCATGCGTTGTATTAGCTAGTTGGTGGGGTAA
CGGCTCACCAAGGCGACGATACATAGGGGGACTGAGAGGTTAACCCCCCACACTGGTACTGAGACACGGACCAGACTCCT
ACGGGAGGCAGCAGTGAGGAATATTGGTCAATGGACGCAAGTCTGAACCAGCCATGCCGCGTGCAGGATGACGGCTCTAT
GAGTTGTAAACTGCTTTTGTACGAGGGTAAACGCAGATACGTGTATCTGTCTGAAAGTATCGTACGAATAAGGATCGGCT
AACTCCGTGCCAGCAGCCGCGGTAATACGGAGGATTCAAGCGTTATCCGGATTTATTGGGTTTAAAGGGTGCGTAGGCGG
TTTGATAAGTTAGAGGTGAAATTTCGGGGCTCAACCCTGAACGTGCCTCTAATACTGTTGAGCTAGAGAGTAGTTGCGGT
AGGCGGAATGTATGGTGTAGCGGTGAAATGCTTAGAGATCATACAGAACACCGATTGCGAAGGCAGCTTACCAAACTATA
TCTGACGTTGAGGCACGAAAGCGTGGGGAGCAAACAGGATTAGATACCCTGGTAGTCCACGCAGTAAACGATGATAACTC
GTTGTCGGCGATACACAGTCGGTGACTAAGCGAAAGCGATAAGTTATCCACCTGGGGAGTACGTTCGCAAGAATGAAACT
CAAAGGAATTGACGGGGGCCCGCACAAGCGGAGGAACATGTGGTTTAATTCGATGATACGCGAGGAACCTTACCCGGGCT
TGAAAGTTAGCGACGATTCTTGAAAGAGGATTTCCCTTCGGGGCGCGAAACTAGGTGCTGCATGGTTGTCGTCAGCTCGT
GCCGTGAGGTGTCGGGTTAAGTCCCATAACGAGCGCAACCCCTACCGTTAGTTGCCATCAGGTGAAGCTGGGCACTCTGG
CGGGACTGCCGGTGTAAGCCGAGAGGAAGGTGGGGATGACGTCAAATCAGCACGGCCCTTACGTCCGGGGCTACACACGT
GTTACAATGGTAGGTACAGAGGGCAGCTACCCAGCGATGGGATGCGAATCTCGAAAGCCTATCTCAGTTCGGATTGGAGG
CTGAAACCCGCCTCCATGAAGTTGGATTCGCTAGTAATCGCGCATCAGCCATGGCGCGGTGAATACGTTCCCGGGCCTTG
TACACACCGCCCGTCAAGCCATGGGAGCCGGGGGTGCCTGAAGTTCGTGACCGCAAGGAGCGACCTAGGGCAAAACTGGT
GAC
>OTU73
TGAACGCTGGCGGCGTGCTTAACACATGCAAGTCGAACGGGGAACATTTTATTGAAGCTTCGGCAGATCTAGTTTGTTCC
TAGTGGCGGACGGGTGAGTAACGCGTGGGTAACCTACCTCACACTGGGGGATAACAGTCAGAAATGGCTGCTAATACCGC
ATAAGCGCACAGCATCGCATGATGCAGTGTGAAAAACTCCGGTGGTGTGAGATGGACCCGCGTTGGATTAGCTAGTTGGC
AGGGCAGCGGCCTACCAAGGCGACGATCCATAGCCGGCCTGAGAGGGTGAACGGCCACATTGGGACTGAGACACGGCCCA
GACTCCTACGGGAGGCAGCAGTGGGGAATATTGCACAATGGGGGAAACCCTGATGCAGCGACGCCGCGTGAAGGAAGAAG
TATCTCGGTATGTAAACTTCTATCAGCAGGGAAGAAAATGACGGTACCTGACTAAGAAGCCCCGGCTAACTACGTGCCAG
CAGCCGCGGTAATACGTAGGGGGCAAGCGTTATCCGGATTTACTGGGTGTAAAGGGAGCGTAGACGGTGTTGCAAGTCTG
ATGTGAAAGGCGGGGGCTCAACCCCTGGACTGCATTGGAAACTGTGATACTCGAGTGCCGGAGAGGTAAGCGGAATTCCT
AGTGTAGCGGTGAAATGCGTAGATATTAGGAGGAACACCAGTGGCGAAGGCGGCTTACTGGACGGTAACTGACGTTGAGG
CTCGAAAGCGTGGGGAGCAAACAGGATTAGATACCCTGGTAGTCCACGCCGTAAACGATGAATACTAGGTGTCGGGGAGC
AGAGCTCTTCGGTGCCGCAGCAAACGCAATAAGTATTCCACCTGGGGAGTACGTTCGCAAGAATGAAACTCAAAGGAATT
GACGGGGACCCGCACAAGCGGTGGAGCATGTGGTTTAATTCGAAGCAACGCGAAGAACCTTACCAAGTCTTGACATCCCT
CTGACCGCACCTTAACCGGTGCTTTCCTTCGGGACAGAGGAGACAGGTGGTGCATGGTTGTCGTCAGCTCGTGTCGTGAG
ATGTTGGGTTAAGTCCCGCAACGAGCGCAACCCTTATCCTTAGTAGCCAGCGGTTCGGCCGGGCACTCTGGGGAGACTGC
CAGGGATAACCTGGAGGAAGGTGGGGATGACGTCAAATCATCATGCCCCTTATGATTTGGGCTACACACGTGCTACAATG
GCGTAAACAAAGGGAAGCGATCACGTGAGTGTAAGCAAATCTCAAAAATAACGTCCCAGTTCGGACTGTAGTCTGCAACC
CGACTACACGAAGCTGGAATCGCTAGTAATCGCAGGTCAGCATACTGCGGTGAATACGTTCCCGGGTCTTGTACACACCG
CCCGTCACACCATGGGAGTCAGTAACGCCCGAAGTCAGTGACCTAACCGCAAGGGAGGAGCTGCCGAAGGCGGGACCGAT
GACTGGGGTGA
>OTU70
GGATGAACGCTGGCGGCGTGCTTAACACATGCAAGTCGAGCGAAGCGCTAAGACGGATTTCTTCGGATTGAAGTCTTTGT
GACTGAGCGGCGGACGGGTGAGTAACGCGTGGGTAACCTGCCTCATACAGGGGGATAACAGTTAGAAATGACTGCTAATA
CCGCATAAGCGCACAGGACCGCATGGTCTGGTGTGAAAAACTCCGGTGGTATGAGATGGACCCGCGTCTGATTAGCTAGT
TGGAGGGGTAACGGCCCACCAAGGCGACGATCAGTAGCCGGCCTGAGAGGGTGAACGGCCACATTGGGACTGAGACACGG
CCCAGACTCCTACGGGAGGCAGCAGTGGGGAATATTGCACAATGGGGGAAACCCTGATGCAGCGACGCCGCGTGAAGGAA
GAAGTATCTCGGTATGTAAACTTCTATCAGCAGGGAAGAAAATGACGGTACCTGACTAAGAAGCCCCGGCTAACTACGTG
CCAGCAGCCGCGGTAATACGTAGGGGGCAAGCGTTATCCGGATTTACTGGGTGTAAAGGGAGCGTAGACGGAAGAGCAAG
TCTGATGTGAAAGGCTGGGGCTTAACCCCAGGACTGCATTGGAAACTGTTGTTCTAGAGTGCCGGAGAGGTAAGCGGAAT
TCCTAGTGTAGCGGTGAAATGCGTAGATATTAGGAGGAACACCAGTGGCGAAGGCGGCTTACTGGACGGTAACTGACGTT
GAGGCTCGAAAGCGTGGGGAGCAAACAGGATTAGATACCCTGGTAGTCCACGCCGTAAACGATGAATACTAGGTGTCGGG
TGGCAAAGCCATTCGGTGCCGCAGCAAACGCAATAAGTATTCCACCTGGGGAGTACGTTCGCAAGAATGAAACTCAAAGG
AATTGACGGGGACCCGCACAAGCGGTGGAGCATGTGGTTTAATTCGAAGCAACGCGAAGAACCTTACCAAGTCTTGACAT
CCCTCTGACCGTCCCGTAACGGGGACTTCCCTTCGGGGCAGAGGAGACAGGTGGTGCATGGTTGTCGTCAGCTCGTGTCG
TGAGATGTTGGGTTAAGTCCCGCAACGAGCGCAACCCTTATCCTTAGTAGCCAGCACATAATGGTGGGCACTCTAGGGAG
ACTGCCGGGGATAACCCGGAGGAAGGCGGGGACGACGTCAAATCATCATGCCCCTTATGATTTGGGCTACACACGTGCTA
CAATGGCGTAAACAAAGGGAAGCGAGACAGCGATGTTGAGCGAATCCCAAAAATAACGTCCCAGTTCGGACTGCAGTCTG
CAACTCGACTGCACGAAGCTGGAATCGCTAGTAATCGCGGATCAGAATGCCGCGGTGAATACGTTCCCGGGTCTTGTACA
CACCGCCCGTCACACCATGGGAGTCAGTAACGCCCGAAGTCAGTGACCTAACCGAAAGGAAGGAGCTGCCGAAGGCGGGA
CCGATAACTGGGGTGA
>OTU71
GATTGAACGCTGGCGGCATGCCTTACACATGCAAGTCGAACGGCAGCACGGGTGCTTGCACCTGGTGGCGAGTGGCGAAC
GGGTGAGTAATACATCGGAACATGTCCTGTAGTGGGGGATAGCCCGGCGAAAGCCGGATTAATACCGCATACGATCTACG
GATGAAAGCGGGGGACCTTCGGGCCTCGCGCTATAGGGTTGGCCGATGGCTGATTAGCTAGTTGGTGGGGTAAAGGCCTA
CCAAGGCGACGATCAGTAGCTGGTCTGAGAGGACGACCAGCCACACTGGGACTGAGACACGGCCCAGACTCCTACGGGAG
GCAGCAGTGGGGAATTTTGGACAATGGGCGAAAGCCTGATCCAGCAATGCCGCGTGTGTGAAGAAGGCCTTCGGGTTGTA
AAGCACTTTTGTCCGGAAAGAAATCCTTGGCTCTAATACAGTCGGGGGATGACGGTACCGGAAGAATAAGCACCGGCTAA
CTACGTGCCAGCAGCCGCGGTAATACGTAGGGTGCGAGCGTTAATCGGAATTACTGGGCGTAAAGCGTGCGCAGGCGGTT
TGCTAAGACCGATGTGAAATCCCCGGGCTCAACCTGGGAACTGCATTGGTGACTGGCAGGCTAGAGTATGGCAGAGGGGG
GTAGAATTCCACGTGTAGCAGTGAAATGCGTAGAGATGTGGAGGAATACCGATGGCGAAGGCAGCCCCCTGGGCCAATAC
TGACGCTCATGCACGAAAGCGTGGGGAGCAAACAGGATTAGATACCCTGGTAGTCCACGCCCTAAACGATGTCAACTAGT
TGTTGGGGATTCATTTCCTTAGTAACGTAGCTAACGCGTGAAGTTGACCGCCTGGGGAGTACGGTCGCAAGATTAAAACT
CAAAGGAATTGACGGGGACCCGCACAAGCGGTGGATGATGTGGATTAATTCGATGCAACGCGAAAAACCTTACCTACCCT
TGACATGGTCGGAATCCCGCTGAGAGGTGGGAGTGCTCGAAAGAGAACCGGCGCACAGGTGCTGCATGGCTGTCGTCAGC
TCGTGTCGTGAGATGTTGGGTTAAGTCCCGCAACGAGCGCAACCCTTGTCCTTAGTTGCTACGCAAGAGCACTCTAAGGA
GACTGCCGGTGACAAACCGGAGGAAGGTGGGGATGACGTCAAGTCCTCATGGCCCTTATGGGTAGGGCTTCACACGTCAT
ACAATGGTCGGAACAGAGGGTTGCCAACCCGCGAGGGGGAGCTAATCCCAGAAAACCGATCGTAGTCCGGATTGCACTCT
GCAACTCGAGTGCATGAAGCTGGAATCGCTAGTAATCGCGGATCAGCATGCCGCGGTGAATACGTTCCCGGGTCTTGTAC
ACACCGCCCGTCACACCATGGGAGTGGGTTTTACCAGAAGTGGCTAGTCTAACCGCAAGGAGGACGGTCACCACGGTAGG
ATTCATGACTGGGGTGA
>OTU76
GGATGAACGCTGGCGGCGTGCTTAACACATGCAAGTCGAACGGGGTGCTCATGACGGAGGATTCGTCCAACGGATTGAGT
TACCTAGTGGCGGACGGGTGAGTAACGCGTGAGGAACCTGCCTTGGAGAGGGGAATAACACTCCGAAAGGAGTGCTAATA
CCGCATGATGCAGTTGGGTCGCATGGCTCTGACTGCCAAAGATTTATCGCTCTGAGATGGCCTCGCGTCTGATTAGCTAG
TAGGCGGGGTAACGGCCCACCTAGGCGACGATCAGTAGCCGGACTGAGAGGTTGACCGGCCACATTGGGACTGAGACACG
GCCCAGACTCCTACGGGAGGCAGCAGTGGGGAATATTGGGCAATGGGCGCAAGCCTGACCCAGCAACGCCGCGTGAAGGA
AGAAGGCTTTCGGGTTGTAAACTTCTTTTGTCGGGGACGAAACAAATGACGGTACCCGACGAATAAGCCACGGCTAACTA
CGTGCCAGCAGCCGCGGTAATACGTAGGTGGCAAGCGTTATCCGGATTTACTGGGTGTAAAGGGCGTGTAGGCGGGATTG
CAAGTCAGATGTGAAAACTGGGGGCTCAACCTCCAGCCTGCATTTGAAACTGTAGTTCTTGAGTGCTGGAGAGGCAATCG
GAATTCCGTGTGTAGCGGTGAAATGCGTAGATATACGGAGGAACACCAGTGGCGAAGGCGGATTGCTGGACAGTAACTGA
CGCTGAGGCGCGAAAGCGTGGGGAGCAAACAGGATTAGATACCCTGGTAGTCCACGCCGTAAACGATGGATACTAGGTGT
GGGGGGTCTGACCCCCTCCGTGCCGCAGTTAACACAATAAGTATCCCACCTGGGGAGTACGATCGCAAGGTTGAAACTCA
AAGGAATTGACGGGGGCCCGCACAAGCGGTGGAGTATGTGGTTTAATTCGAAGCAACGCGAAGAACCTTACCAGGGCTTG
ACATCCCACTAACGAAGCAGAGATGCATTAGGTGCCCTTCGGGGAAAGTGGAGACAGGTGGTGCATGGTTGTCGTCAGCT
CGTGTCGTGAGATGTTGGGTTAAGTCCCGCAACGAGCGCAACCCTTATTGTTAGTTGCTACGCAAGAGCACTCTAGCGAG
ACTGCCGTTGACAAAACGGAGGAAGGTGGGGACGACGTCAAATCATCATGCCCCTTATGTCCTGGGCCACACACGTACTA
CAATGGTGGTTAACAGAGGGAGGCAATACCGCGAGGTGGAGCAAATCCCTAAAAGCCATCCCAGTTCGGATTGCAGGCTG
AAACCCGCCTGTATGAAGTTGGAATCGCTAGTAATCGCGGATCAGCATGCCGCGGTGAATACGTTCCCGGGCCTTGTACA
CACCGCCCGTCACACCATGAGAGTCGGGAACACCCGAAGTCCGTAGCCTAACCGCAAGGAGGGCGCGGCCGAAGGTGGGT
TCGATAATTGGGGTGA
>OTU77
GGATGAACGCCGGCGGTGTGCCTAATACATGCAAGTCGTACGCACTGGCCCAACTGATTGATGGTGCTTGCACCTGATTG
ACGATGGATTACCAGTGAGTGGCGGACGGGTGAGTAACACGTAGGTAACCTGCCCCGGAGTGGGGGATAACATTTGGAAA
CAGATGCTAATACCGCATAACAACAAAAGCCACATGGCTTTTGTTTGAAAGATGGCTTTGGCTATCACTCTGGGATGGAC
CTGCGGTGCATTAGCTAGTTGGTAAGGTAACGGCTTACCAAGGCGATGATGCATAGCCGAGTTGAGAGACTGATCGGCCA
CAATGGAACTGAGACACGGTCCATACTCCTACGGGAGGCAGCAGTAGGGAATCTTCCACAATGGGCGCAAGCCTGATGGA
GCAACACCGCGTGAGTGAAGAAGGGTTTCGGCTCGTAAAGCTCTGTTGTTGGAGAAGAACGTGCGTGAGAGTAACTGTTC
ACGCAGTGACGGTATCCAACCAGAAAGTCACGGCTAACTACGTGCCAGCAGCCGCGGTAATACGTAGGTGGCAAGCGTTA
TCCGGATTTATTGGGCGTAAAGCGAGCGCAGGCGGTTGCTTAGGTCTGATGTGAAAGCCTTCGGCTTAACCGAAGAAGTG
CATCGGAAACCGGGCGACTTGAGTGCAGAAGAGGACAGTGGAACTCCATGTGTAGCGGTGGAATGCGTAGATATATGGAA
GAACACCAGTGGCGAAGGCGGCTGTCTGGTCTGCAACTGACGCTGAGGCTCGAAAGCATGGGTAGCGAACAGGATTAGAT
ACCCTGGTAGTCCATGCCGTAAACGATGAGTGCTAGGTGTTGGAGGGTTTCCGCCCTTCAGTGCCGGAGCTAACGCATTA
AGCACTCCGCCTGGGGAGTACGACCGCAAGGTTGAAACTCAAAGGAATTGACGGGGGCCCGCACAAGCGGTGGAGCATGT
GGTTTAATTCGAAGCTACGCGAAGAACCTTACCAGGTTTTGACATCTTGCGCCAACCTTAGAGATAAGGCGTTCCCTTCG
GGGACGCAATGACAGGTGGTGCATGGTCGTCGTCAGCTCGTGTCGTGAGATGTTGGGTTAAGTCCCGCAACGAGCGCAAC
CCTTGTTACTAGTTGCCAGCATTAAGTTGGGCACTCTAGTGAGACTGCCGGTGACAAACCGGAGGAAGGTGGGGACGACG
TCAGATCATCATGCCCCTTATGACCTGGGCTACACACGTGCTACAATGGACGGTACAACGAGTCGCAAGCTCGCGAGAGT
AAGCTAATCTCTTAAAGCCGTTCTCAGTTCGGACTGTAGGCTGCAACTCGCCTACACGAAGTCGGAATCGCTAGTAATCG
CGGATCAGCATGCCGCGGTGAATACGTTCCCGGGCCTTGTACACACCGCCCGTCACACCATGGGAGTTTGTAACGCCCAA
AGTCGGTGGCCTAACCTTTATGGAGGGAGCCGCCTAAGGCGGGACAGATGACTGGGGTGA
>OTU74
GGACGAACGCTGGCGGCGTGCCTAATACATGCAAGTCGAACGCTTTTCTTTCACCGAGACTTGTCTCACCGAAAGAAAAG
AGTGGCGAACGGGTGAGTAACACGTGGGTAACCTACCCTCGAGCGGGGGATAACATTTGGAAACAGGTGCTAATACCGCA
TAATAACAGAAGAAGCATTTCTTTTGTTTGAAAGTCGCAATTGCGACACTCGAGGATGGACCCGCGGTGCATTAGCTAGT
TGGTGGGGTAACGGCTCACCAAGGCCACGATGCATAGCCGACCTGAGAGGGTGATCGGCCACACTGGGACTGAGACACGG
CCCAGACTCCTACGGGAGGCAGCAGTAGGGAATCTTCGGCAATGGACGAAAGTCTGACCGAGCAACGCCGCGTGAGTGAA
GAAGGTTTTCGGATCGTAAAACTCTGTTGTTAGAGAAGAACAAGGGTGAGAGTGGAAAGTTCACCCCTTGACGGTATCTA
ACCAGAAAGCCACGGCTAACTACGTGCCAGCAGCCGCGGTAATACGTAGGTGGCAAGCGTTGTCCGGATTTATTGGGCGT
AAAGCGAGCGCAGGCGGTTCTTTAAGTCTGATGTGAAAGCCCCCGGCTCAACCGGGGAGGGTCATTGGAAACTGGAGGAC
TTGAGTGCAGAAGAGGAGAGTGGAATTCCATGTGTAGCGGTGAAATGCGTAGATATATGGAGGAACACCAGTGGCGAAGG
CGGCTCTCTGGTCTGTAACTGACGCTGAGGCTCGAAAGCGTGGGGAGCAAACAGGATTAGATACCCTGGTAGTCCACGCC
GTAAACGATGAGTGCTAAGTGTTGGAGGGTTTCCGCCCTTCAGTGCTGCAGCTAACGCATTAAGCACTCCGCCTGGGGAG
TACGGCCGCAAGGCTGAAACTCAAAGGAATTGACGGGGGCCCGCACAAGCGGTGGAGCATGTGGTTTAATTCGAAGCAAC
GCGAAGAACCTTACCAGGTCTTGACATCCTTTGACCATTCTAGAGATAGAACTTTCCCTTCGGGGACAAAGTGACAGGTG
GTGCATGGTTGTCGTCAGCTCGTGTCGTGAGATGTTGGGTTAAGTCCCGCAACGAGCGCAACCCTTATTGTTAGTTGCCA
TCATTCAGTTGGGCACTCTAGCGAGACTGCCGGTGACAAACCGGAGGAAGGTGGGGATGACGTCAAATCATCATGCCCCT
TATGACCTGGGCTACACACGTGCTACAATGGGAAGTACAACGAGTTGCGAAGTCGCGAGGCTAAGCTAATCTCTTAAAGC
TTCTCTCAGTTCGGATTGCAGGCTGCAACTCGCCTGCATGAAGCCGGAATCGCTAGTAATCGCGGATCAGCACGCCGCGG
TGAATACGTTCCCGGGCCTTGTACACACCGCCCGTCACACCACGAGAGTTTGTAACACCCGAAGTCGGTGAGGTAACCTT
TTGGAGCCAGCCGCCTAAGGTGGGATAGATGATTGGGGTGA
>OTU75
GGATGAACGCTGGCGGCGTGCTTAACACATGCAAGTCGAACGGGATCCCTGGCAGCTTGCTGCCGGGGTGAGAGTGGCGA
ACGGGTGAGTAATGCGTGACCGACCTGCCCCATGCACCGGAATAGCTCCTGGAAACGGGTGGTAATGCCGGATGTTCCAC
ATGAGCGCATGCGAGTGTGGGAAAGGCTTTTTGCGGCATGGGATGGGGTCGCGTCCTATCAGCTTGTTGGTGGGGTAACG
GCCTACCAAGGCGTTGACGGGTAGCCGGCCTGAGAGGGCGACCGGCCACATTGGGACTGAGATACGGCCCAGACTCCTAC
GGGAGGCAGCAGTGGGGAATATTGCACAATGGGCGCAAGCCTGATGCAGCGACGCCGCGTGCGGGATGGAGGCCTTCGGG
TTGTAAACCGCTTTTGTTCAAGGGCAAGGCACGGTCTTTGGCCGTGTTGAGTGGATTGTTCGAATAAGCACCGGCTAACT
ACGTGCCAGCAGCCGCGGTAATACGTAGGGTGCAAGCGTTATCCGGATTTATTGGGCGTAAAGGGCTCGTAGGCGGTTCG
TCGCGTCCGGTGTGAAAGTCCATCGCTTAACGGTGGATCCGCGCCGGGTACGGGCGGGCTTGAGTGCGGTAGGGGAGACT
GGAATTCCCGGTGTAACGGTGGAATGTGTAGATATCGGGAAGAACACCAATGGCGAAGGCAGGTCTCTGGGCCGTTACTG
ACGCTGAGGAGCGAAAGCGTGGGGAGCGAACAGGATTAGATACCCTGGTAGTCCACGCCGTAAACGGTGGATGCTGGATG
TGGGGCCCTTTTTCCGGGTCCTGTGTCGGAGCTAACGCGTTAAGCATCCCGCCTGGGGAGTACGGCCGCAAGGCTAAAAC
TCAAAGAAATTGACGGGGGCCCGCACAAGCGGCGGAGCATGCGGATTAATTCGATGCAACGCGAAGAACCTTACCTGGGC
TTGACATGTGCCGGACGCCCGCGGAGACGCGGGTTCCCTTCGGGGCCGGTTCACAGGTGGTGCATGGTCGTCGTCAGCTC
GTGTCGTGAGATGTTGGGTTAAGTCCCGCAACGAGCGCAACCCTCGCCGCGTGTTGCCAGCGGGTCATGCCGGGAACTCA
CGTGGGACCGCCGGGGTTAACTCGGAGGAAGGTGGGGATGACGTCAGATCATCATGCCCCTTACGTCCAGGGCTTCACGC
ATGCTACAATGGCCGGTACAACGGGGTGCGACACGGTGACGTGGGGCGGATCCCTGAAAACCGGTCTCAGTTCGGATCGC
AGTCTGCAACTCGACTGCGTGAAGGTGGAGTCGCTAGTAATCGCGGATCAGCAACGCCGCGGTGAATGCGTTCCCGGGCC
TTGTACACACCGCCCGTCAAGTCATGAAAGTGGGCAGCACCCGAAGACGGTGGCCTAACCCTTGTGGGGGGAGCCGTCTA
AGGTGAGGCTCGTGATTGGGACTA
>OTU78
GATTGAACGCTGGCGGAACGCTTTACACATGCAAGTCGAACGGTAACGCGGAGAGAAGCTTGCTTCTCTCCGGCGACGAG
TGGCGAACGGGTGAGTAATACATCGGAACGTGTCCGCTCGTGGGGGACAACCAGCCGAAAGGTTGGCTAATACCGCATGA
GTTCTACGGAAGAAAGAGGGGGACCCGCAAGGGCCTCTCGCGAGCGGAGCGGCCGATGACTGATTAGCCGGTTGGTGAGG
TAACGGCTCACCAAAGCAACGATCAGTAGCTGGTCTGAGAGGACGACCAGCCACACTGGGACTGAGACACGGCCCAGACT
CCTACGGGAGGCAGCAGTGGGGAATTTTGGACAATGGGCGCAAGCCTGATCCAGCTATTCCGCGTGTGGGATGAAGGCCC
TCGGGTTGTAAACCACTTTTGTAGAGAACGAAAAGACACCTTCGAATAAAGGGTGTTGCTGACGGTACTCTAAGAATAAG
CACCGGCTAACTACGTGCCAGCAGCCGCGGTAATACGTAGGGTGCGAGCGTTAATCGGAATTACTGGGCGTAAAGGGTGC
GCAGGCGGTTGAGTAAGACAGATGTGAAATCCCCGAGCTTAACTCGGGAATGGCATATGTGACTGCTCGACTAGAGTGTG
TCAGAGGGAGGTGGAATTCCACGTGTAGCAGTGAAATGCGTAGATATGTGGAAGAACACCGATGGCGAAGGCAGCCTCCT
GGGACATAACTGACGCTCAGGCACGAAAGCGTGGGGAGCAAACAGGATTAGATACCCTGGTAGTCCACGCCCTAAACGAT
GTTAACTAGTTGTTGGGAAGTAAAATTCTCAGTAACGTAGCCAACGCGAGAAGTTAACCGCCTGGGAAGTACGGTCGCAA
GACTAAAACTCAAAGGAATTGACGGGGACCCGCACAAGCGGTGGATGATGTGGATTAATTCGATGCAACGCGAAAAACCT
TACCTACCCTTGACATGTCAGGAAGCTCTTGTAATGAGAGTGTGCCCGCAAGGGAGCCTGAACACAGGTGCTGCATGGCT
GTCGTCAGCTCGTGTCGTGAGATGTTGGGTTAAGTCCCGCAACGAGCGCAACCCTTGTCACTAGTTGCTACGAAAGGGCA
CTCTAGTGAGACTGCCGGTGACAAACCGGAGGAAGGTGGGGATGACGTCAAGTCCTCATGGCCCTTATGGGTAGGGCTTC
ACACGTCATACAATGGTCGGAACAGAGGGCAGCGAAGTCGTGAGACGGAGCCAATCCCAGAAAACCGATCGTAGTCCGGA
TTGCAGTCTGCAACTCGACTGCATGAAGTCGGAATCGCTAGTAATCGCGGATCAGCATGCCGCGGTGAATACGTTCCCGG
GTCTTGTACACACCGCCCGTCAAACAATGGGAGTGGTGTTTACCAGAAGTCGTTAGCCTAACCGCAAGGAGGGCGGCGAC
CACGGTGAGCACCGTGACTAATGTTA
>OTU79
GATGAACGCTGGCGGCGTGCCTAACACATGCAAGTCGAACGGAGTCGTTTTGGAAATCTCTTCGGAGATGGAATTCTCGA
CTTAGTGGCGGACGGGTGAGTAACGCGTGAGCAATCTGCCTTTAAGAGGGGGATAACAGTCGGAAACGGCTGCTAATACC
GCATAAAGCATCAAATTCGCATGTTTTTGATGCCAAAGGAGCAATCCGCTTTTAGATGAGCTCGCGTCTGATTAGCTAGT
TGGCGGGGTAACGGCCCACCAAGGCGACGATCAGTAGCCGGACTGAGAGGTTGAACGGCCACATTGGGACTGAGACACGG
CCCAGACTCCTACGGGAGGCAGCAGTGGGGAATATTGCGCAATGGGGGAAACCCTGACGCAGCAACGCCGCGTGATTGAA
GAAGGCCTTCGGGTTGTAAAGATCTTTAATCAGGGACGAAACAAATGACGGTACCTGAAGAATAAGCTCCGGCTAACTAC
GTGCCAGCAGCCGCGGTAATACGTAGGGAGCAAGCGTTATCCGGATTTACTGGGTGTAAAGGGCGCGCAGGCGGGCCGGC
AAGTTGGAAGTGAAATCTATGGGCTTAACCCATAAACTGCTTTCAAAACTGCTGGTCTTGAGTGATGGAGAGGCAGGCGG
AATTCCGTGTGTAGCGGTGAAATGCGTAGATATACGGAGGAACACCAGTGGCGAAGGCGGCCTGCTGGACATTAACTGAC
GCTGAGGCGCGAAAGCGTGGGGAGCAAACAGGATTAGATACCCTGGTAGTCCACGCCGTAAACGATGGATACTAGGTGTG
GGAGGTATTGACCCCTTCCGTGCCGCAGTTAACACAATAAGTATCCCACCTGGGGAGTACGGCCGCAAGGTTGAAACTCA
AAGGAATTGACGGGGGCCCGCACAAGCAGTGGAGTATGTGGTTTAATTCGAAGCAACGCGAAGAACCTTACCAGGTCTTG
ACATCCCGATGACCGGTTCAGAGATGAGCCTTTTCTTCGGAACATCGGTGACAGGTGGTGCATGGTTGTCGTCAGCTCGT
GTCGTGAGATGTTGGGTTAAGTCCCGCAACGAGCGCAACCCTTACGGTTAGTTGATACGCAAGATCACTCTAGCCGGACT
GCCGTTGACAAAACGGAGGAAGGTGGGGACGACGTCAAATCATCATGCCCCTTATGACCTGGGCTACACACGTACTACAA
TGGCAGTCATACAGAGGGAAGCAAAACCGCGAGGTGGAGCAAATCCCTAAAAGCTGTCCCAGTTCAGATTGCAGGCTGCA
ACCCGCCTGCATGAAGTCGGAATTGCTAGTAATCGCGGATCAGCATGCCGCGGTGAATACGTTCCCGGGCCTTGTACACA
CCGCCCGTCACACCATGAGAGCCGTCAATACCCGAAGTCCGTAGCCTAACCTTCTAGGAGGGCGCGGCCGAAGGTAGGGG
TGGTAAT
>OTU8
AACGAACGCTGGCGGCGTGGATAAGACATGCAAGTCGAACGGGAGAATTGCTAGCTTGCTAATAATTCTCTAGTGGCGCA
CGGGTGAGTAACACGTGAGTAACCTGCCCCCAAGAGTGGGATAGCCCCGGGAAACTGGGATTAATACCGCATAAAATCGC
AAGATTAAAGCAGCAATGCGCTTGGGGATGGGCTCGCGTCCTATTAGTTAGTTGGTGAGGTAACGGCTCACCAAGGCGAT
GACGGGTAGCCGGTCTGAGAGGATGTCCGGCCACACTGGAACTGAGACACGGTCCAGACACCTACGGGTGGCAGCAGTCG
AGAATCATTCACAATGGGGGAAACCCTGATGGTGCGACGCCGCGTGGGGGAATGAAGGTCTTCGGATTGTAAACCCCTGT
CATGTGGGAGCAAATTAAAAAGATAGTACCACAAGAGGAAGAGACGGCTAACTCTGTGCCAGCAGCCGCGGTAATACAGA
GGTCTCAAGCGTTGTTCGGAATCACTGGGCGTAAAGCGTGCGTAGGCGGTTTCGTAAGTCGTGTGTGAAAGGCGGGGGCT
CAACCCCCGGACTGCACATGATACTGCGAGACTAGAGTAATGGAGGGGGAACCGGAATTCTCGGTGTAGCAGTGAAATGC
GTAGATATCGAGAGGAACACTCGTGGCGAAGGCGGGTTCCTGGACATTAACTGACGCTGAGGCACGAAGGCCAGGGGAGC
GAAAGGGATTAGATACCCCTGTAGTCCTGGCAGTAAACGGTGCACGCTTGGTGTGCGGGGAATCGACCCCCTGCGTGCCG
GAGCTAACGCGTTAAGCGTGCCGCCTGGGGAGTACGGTCGCAAGATTAAAACTCAAAGAAATTGACGGGGACCCGCACAA
GCGGTGGAGTATGTGGCTTAATTCGATGCAACGCGAAGAACCTTACCTGGGCTTGACATGTAATGAACAACATGTGAAAG
CATGCGACTCTTCGGAGGCGTTACACAGGTGCTGCATGGCCGTCGTCAGCTCGTGTCGTGAGATGTTTGGTTAAGTCCAG
CAACGAGCGCAACCCCTGTTGCCAGTTACCAGCACGTAAAGGTGGGGACTCTGGCGAGACTGCCCAGATCAACTGGGAGG
AAGGTGGGGACGACGTCAGGTCAGTATGGCCCTTATGCCCAGGGCTGCACACGTACTACAATGCCCAGTACAGAGGGGGC
CGAAGCCGCGAGGCGGAGGAAATCCTGAAAACTGGGCCCAGTTCGGACTGTAGGCTGCAACCCGCCTACACGAAGCCGGA
ATCGCTAGTAATGGCGCATCAGCTACGGCGCCGTGAATACGTTCCCGGGTCTTGTACACACCGCCCGTCACATCATGGAA
GCCGGTCGCACCCGAAGTATCTGAAGCCAACCGCAAGGAGGCAGGGTCCTAAGGTGAGACTGGTAACTGGGATG
>OTU9
GGATGAACGCTGGCGGCGTGCTTAACACATGCAAGTCGAGCGAAGCACCTTGACGGATTTCTTCGGATTGAAGCCTTGGT
GACTGAGCGGCGGACGGGTGAGTAACGCGTGGGTAACCTGCCTCATACAGGGGGATAACAGTTGGAAACGGCTGCTAATA
CCGCATAAGCGCACAGTACCGCATGGTACGGTGTGAAAAACTCCGGTGGTATGAGATGGACCCGCGTCTGATTAGGTAGT
TGGTGGGGTAACGGCCTACCAAGCCGACGATCAGTAGCCGACCTGAGAGGGTGACCGGCCACATTGGGACTGAGACACGG
CCCAAACTCCTACGGGAGGCAGCAGTGGGGAATATTGCACAATGGGGGAAACCCTGATGCAGCGACGCCGCGTGAGCGAT
GAAGTATTTCGGTATGTAAAGCTCTATCAGCAGGGAAGAAAATGACGGTACCTGACTAAGAAGCCCCGGCTAACTACGTG
CCAGCAGCCGCGGTAATACGTAGGGGGCAAGCGTTATCCGGATTTACTGGGTGTAAAGGGAGCGTAGACGGCATGGCAAG
CCAGATGTGAAAGCCCGGGGCTCAACCCCGGGACTGCATTTGGAACTGTCAGGCTAGAGTGTCGGAGAGGAAAGCGGAAT
TCCTAGTGTAGCGGTGAAATGCGTAGATATTAGGAGGAACACCAGTGGCGAAGGCGGCTTTCTGGACGATGACTGACGTT
GAGGCTCGAAAGCGTGGGGAGCAAACAGGATTAGATACCCTGGTAGTCCACGCCGTAAACGATGAATACTAGGTGTCGGG
TGGCAAAGCCATTCGGTGCCGCAGCAAACGCAATAAGTATTCCACCTGGGGAGTACGTTCGCAAGAATGAAACTCAAAGG
AATTGACGGGGACCCGCACAAGCGGTGGAGCATGTGGTTTAATTCGAAGCAACGCGAAGAACCTTACCTGGTCTTGACAT
CCCTCTGACCGCTCTTTAATCGGAGCTTTCCTTCGGGACAGAGGAGACAGGTGGTGCATGGTTGTCGTCAGCTCGTGTCG
TGAGATGTTGGGTTAAGTCCCGCAACGAGCGCAACCCCTATCTTTAGTAGCCAGCATTTTGGATGGGCACTCTAGAGAGA
CTGCCAGGGATAACCTGGAGGAAGGTGGGGATGACGTCAAATCATCATGCCCCTTATGACCAGGGCTACACACGTGCTAC
AATGGCGTAAACAAAGGGAAGCGAGCCCGCGAGGGGGAGCAAATCCCAAAAATAACGTCTCAGTTCGGATTGTAGTCTGC
AACTCGACTACATGAAGCTGGAATCGCTAGTAATCGCGAATCAGAATGTCGCGGTGAATACGTTCCCGGGTCTTGTACAC
ACCGCCCGTCACACCATGGGAGTCAGTAACGCCCGAAGTCAGTGACCCAACCGCAAGGAGGGAGCTGCCGAAGGTGGGAC
CGATAACTGGGGTGA
>OTU6
GGATGAACGCTGGCGGCGTGCCTAATACATGCAAGTCGAACGCGAGCACTTGTGCTCGAGTGGCGAACGGGTGAGTAATA
CATAAGTAACCTGCCCTAGACAGGGGGATAACTATTGGAAACGATAGCTAAGACCGCATAGGTACGGACACTGCATGGTG
ACCGTATTAAAAGTGCCTCAAAGCACTGGTAGAGGATGGACTTATGGCGCATTAGCTGGTTGGCGGGGTAACGGCCCACC
AAGGCGACGATGCGTAGCCGACCTGAGAGGGTGACCGGCCACACTGGGACTGAGACACGGCCCAGACTCCTACGGGAGGC
AGCAGTAGGGAATTTTCGGCAATGGGGGAAACCCTGACCGAGCAACGCCGCGTGAAGGAAGAAGGTTTTCGGATTGTAAA
CTTCTGTTATAAAGGAAGAACGGCGGCTACAGGAAATGGTAGCCGAGTGACGGTACTTTATTAGAAAGCCACGGCTAACT
ACGTGCCAGCAGCCGCGGTAATACGTAGGTGGCAAGCGTTATCCGGAATTATTGGGCGTAAAGAGGGAGCAGGCGGCAGC
AAGGGTCTGTGGTGAAAGCCTGAAGCTTAACTTCAGTAAGCCATAGAAACCAGGCAGCTAGAGTGCAGGAGAGGATCGTG
GAATTCCATGTGTAGCGGTGAAATGCGTAGATATATGGAGGAACACCAGTGGCGAAGGCGACGATCTGGCCTGCAACTGA
CGCTCAGTCCCGAAAGCGTGGGGAGCAAATAGGATTAGATACCCTAGTAGTCCACGCCGTAAACGATGAGTACTAAGTGT
TGGATGTCAAAGTTCAGTGCTGCAGTTAACGCAATAAGTACTCCGCCTGAGTAGTACGTTCGCAAGAATGAAACTCAAAG
GAATTGACGGGGGCCCGCACAAGCGGTGGAGCATGTGGTTTAATTCGAAGCAACGCGAAGAACCTTACCAGGTCTTGACA
TACTCATAAAGGCTCCAGAGATGGAGAGATAGCTATATGAGATACAGGTGGTGCATGGTTGTCGTCAGCTCGTGTCGTGA
GATGTTGGGTTAAGTCCCGCAACGAGCGCAACCCTTATCGTTAGTTACCATCATTAAGTTGGGGACTCTAGCGAGACTGC
CAGTGACAAGCTGGAGGAAGGCGGGGATGACGTCAAATCATCATGCCCCTTATGACCTGGGCTACACACGTGCTACAATG
GATGGTGCAGAGGGAAGCGAAGCCGCGAGGTGAAGCAAAACCCATAAAACCATTCTCAGTTCGGATTGTAGTCTGCAACT
CGACTACATGAAGTTGGAATCGCTAGTAATCGCGAATCAGCATGTCGCGGTGAATACGTTCTCGGGCCTTGTACACACCG
CCCGTCACACCACGAGAGTTGATAACACCCGAAGCCGGTGGCCTAACCGCAAGGAAGGAGCTGTCTAAGGTGGGATTGAT
GATTGGGGTGA
>OTU7
GGATGAACGCTGGCGGCGTGCTTAACACATGCAAGTCGAACGGGATCCATCGGGCTTTGCCTGGTGGTGAGAGTGGCGAA
CGGGTGAGTAATGCGTGACCGACCTGCCCCATGCACCGGAATAGCTCCTGGAAACGGGTGGTAATGCCGGATGCTCCATC
ACACCGCATGGTGTGTTGGGAAAGCCTTTGCGGCATGGGATGGGGTCGCGTCCTATCAGCTTGATGGCGGGGTAACGGCC
CACCATGGCTTCGACGGGTAGCCGGCCTGAGAGGGCGACCGGCCACATTGGGACTGAGATACGGCCCAGACTCCTACGGG
AGGCAGCAGTGGGGAATATTGCACAATGGGCGCAAGCCTGATGCAGCGACGCCGCGTGAGGGATGGAGGCCTTCGGGTTG
TAAACCTCTTTTGTTAGGGAGCAAGGCATTTTTTGTTGAGTGTACCTTTCGAATAAGCACCGGCTAACTACGTGCCAGCA
GCCGCGGTAATACGTAGGGTGCAAGCGTTATCCGGAATTATTGGGCGTAAAGGGCTCGTAGGCGGTTCGTCGCGTCCGGT
GTGAAAGTCCATCGCTTAACGGTGGATCCGCGCCGGGTACGGGCGGGCTTGAGTGCGGTAGGGGAGACTGGAATTCCCGG
TGTAACGGTGGAATGTGTAGATATCGGGAAGAACACCAATGGCGAAGGCAGGTCTCTGGGCCGTTACTGACGCTGAGGAG
CGAAAGCGTGGGGAGCGAACAGGATTAGATACCCTGGTAGTCCACGCCGTAAACGGTGGATGCTGGATGTGGGGCCCGTT
CCACGGGTTCCGTGTCGGAGCTAACGCGTTAAGCATCCCGCCTGGGGAGTACGGCCGCAAGGCTAAAACTCAAAGAAATT
GACGGGGGCCCGCACAAGCGGCGGAGCATGCGGATTAATTCGATGCAACGCGAAGAACCTTACCTGGGCTTGACATGTTC
CCGACGATCCCAGAGATGGGGTTTCCCTTCGGGGCGGGTTCACAGGTGGTGCATGGTCGTCGTCAGCTCGTGTCGTGAGA
TGTTGGGTTAAGTCCCGCAACGAGCGCAACCCTCGCCCCGTGTTGCCAGCGGATTGTGCCGGGAACTCACGGGGGACCGC
CGGGGTTAACTCGGAGGAAGGTGGGGATGACGTCAGATCATCATGCCCCTTACGTCCAGGGCTTCACGCATGCTACAATG
GCCGGTACAACGGGATGCGACAGCGCGAGCTGGAGCGGATCCCTGAAAACCGGTCTCAGTTCGGATCGCAGTCTGCAACT
CGACTGCGTGAAGGCGGAGTCGCTAGTAATCGCGAATCAGCAACGTCGCGGTGAATGCGTTCCCGGGCCTTGTACACACC
GCCCGTCAAGTCATGAAAGTGGGCAGCACCCGAAGCCGGTGGCCTAACCCCTTGCGGGAGGGAGCCGTCTAAGGTGAGGC
TCGTGATTGGGACTA
>OTU4
GGATGAACGCTGGCGGCGTGCTTAACACATGCAAGTCGAACGGGATCCCGGGGGTTCGCTCCCGGGTGAGAGTGGCGAAC
GGGTGAGTAATGCGTGACCGACCTGCCCCATACACCGGAATAGCTCCTGGAAACGGGTGGTAATGCCGGATGCTCCGGTT
GGATGCATGTCCTTCCGGGAAAGATTCCATCGGTATGGGATGGGGTCGCGTCCTATCAGCTTGATGGCGGGGTAACGGCC
CACCATGGCTTCGACGGGTAGCCGGCCTGAGAGGGCGACCGGCCACATTGGGACTGAGATACGGCCCAGACTCCTACGGG
AGGCAGCAGTGGGGAATATTGCACAATGGGCGCAAGCCTGATGCAGCGACGCCGCGTGCGGGATGGAGGCCTTCGGGTTG
TAAACCGCTTTTGATCGGGAGCAAGCCCTTCGGGGTGAGTGTACCTTTCGAATAAGCACCGGCTAACTACGTGCCAGCAG
CCGCGGTAATACGTAGGGTGCAAGCGTTATCCGGAATTATTGGGCGTAAAGGGCTCGTAGGCGGTTCGTCGCGTCCGGTG
TGAAAGCCCATCGCTTAACGGTGGGTCTGCGCCGGGTACGGGCGGGCTGGAGTGCGGTAGGGGAGACTGGAATTCCCGGT
GTAACGGTGGAATGTGTAGATATCGGGAAGAACACCAATGGCGAAGGCAGGTCTCTGGGCCGTCACTGACGCTGAGGAGC
GAAAGCGTGGGGAGCGAACAGGATTAGATACCCTGGTAGTCCACGCCGTAAACGGTGGATGCTGGATGTGGGGCCCGTTC
CACGGGTTCCGTGTCGGAGCTAACGCGTTAAGCATCCCGCCTGGGGAGTACGGCCGCAAGGCTAAAACTCAAAGAAATTG
ACGGGGGCCCGCACAAGCGGCGGAGCATGCGGATTAATTCGATGCAACGCGAAGAACCTTACCTGGGCTTGACATGTTCC
CGACGGCCGTAGAGATATGGCCTCCCTTCGGGGCGGGTTCACAGGTGGTGCATGGTCGTCGTCAGCTCGTGTCGTGAGAT
GTTGGGTTAAGTCCCGCAACGAGCGCAACCCTCGCCCTGTGTTGCCAGCACGTCATGGTGGGAACTCACGGGGGACCGCC
GGGGTCAACTCGGAGGAAGGTGGGGATGACGTCAGATCATCATGCCCCTTACGTCCAGGGCTTCACGCATGCTACAATGG
CCGGTACAGCGGGATGCGACATGGCGACATGGAGCGGATCCCTGAAAACCGGTCTCAGTTCGGATTGGAGTCTGCAACCC
GACTCCATGAAGGCGGAGTCGCTAGTAATCGCGGATCAGCAACGCCGCGGTGAATGCGTTCCCGGGCCTTGTACACACCG
CCCGTCAAGTCATGAAAGTGGGCAGCACCCGAAGCCGGTGGCCTAACCCCTTGTGGGATGGAGCCGTCTAAGGTGAGGCT
CGTGATTGGGACTA
>OTU5
GGACGAACGCTGGCGGCGTGCCTAATACATGCAAGTAGAACGCTGAAGAGAGGAGCTTGCTCTTCTTGGATGAGTTGCGA
ACGGGTGAGTAACGCGTAGGTAACCTGCCTTGTAGCGGGGGATAACTATTGGAAACGATAGCTAATACCGCATAACAATG
GGTGACCCATGTCATTCATTTGAAAGGGGCAAATGCTCCACTACAAGATGGACCTGCGTTGTATTAGCTAGTAGGTGAGG
TAACGGCTCACCTAGGCGACGATACATAGCCGACCTGAGAGGGTGATCGGCCACACTGGGACTGAGACACGGCCCAGACT
CCTACGGGAGGCAGCAGTAGGGAATCTTCGGCAATGGGGGCAACCCTGACCGAGCAACGCCGCGTGAGTGAAGAAGGTTT
TCGGATCGTAAAGCTCTGTTGTAAGTCAAGAACGAGTGTGAGAGTGGAAAGTTCACACTGTGACGGTAGCTTACCAGAAA
GGGACGGCTAACTACGTGCCAGCAGCCGCGGTAATACGTAGGTCCCGAGCGTTGTCCGGATTTATTGGGCGTAAAGCGAG
CGCAGGCGGTTTGATAAGTCTGAAGTTAAAGGCTGTGGCTCAACCATAGTTCGCTTTGGAAACTGTCAAACTTGAGTGCA
GAAGGGGAGAGTGGAATTCCATGTGTAGCGGTGAAATGCGTAGATATATGGAGGAACACCGGTGGCGAAAGCGGCTCTCT
GGTCTGTAACTGACGCTGAGGCTCGAAAGCGTGGGGAGCGAACAGGATTAGATACCCTGGTAGTCCACGCCGTAAACGAT
GAGTGCTAGGTGTTGGGTCCTTTCCGGGATTCAGTGCCGCAGCTAACGCATTAAGCACTCCGCCTGGGGAGTACGACCGC
AAGGTTGAAACTCAAAGGAATTGACGGGGGCCCGCACAAGCGGTGGAGCATGTGGTTTAATTCGAAGCAACGCGAAGAAC
CTTACCAGGTCTTGACATCCCGATGCTATTTCTAGAGATAGGAAGTTACTTCGGTACATCGGTGACAGGTGGTGCATGGT
TGTCGTCAGCTCGTGTCGTGAGATGTTGGGTTAAGTCCCGCAACGAGCGCAACCCCTATTGTTAGTTGCCATCATTCAGT
TGGGCACTCTAGCGAGACTGCCGGTAATAAACCGGAGGAAGGTGGGGATGACGTCAAATCATCATGCCCCTTATGACCTG
GGCTACACACGTGCTACAATGGTTGGTACAACGAGTTGCGAGTCGGTGACGGCGAGCTAATCTCTTAAAGCCAATCTCAG
TTCGGATTGTAGGCTGCAACTCGCCTACATGAAGTCGGAATCGCTAGTAATCGCGGATCAGCACGCCGCGGTGAATACGT
TCCCGGGCCTTGTACACACCGCCCGTCACACCACGAGAGTTTGTAACACCCGAAGTCGGTGAGGTAACCTTATGGAGCCA
GCCGCCTAAGGTGGGATAGATGATTGGGGTGA
>OTU2
GGATGAACGCTGGCGGCGTGCTTAACACATGCAAGTCGAACGGGATCCATCAGGCTTTGCTTGGTGGTGAGAGTGGCGAA
CGGGTGAGTAATGCGTGACCGACCTGCCCCATACACCGGAATAGCTCCTGGAAACGGGTGGTAATGCCGGATGCTCCGAC
TCCTCGCATGGGGTGTCGGGAAAGATTTCATCGGTATGGGATGGGGTCGCGTCCTATCAGGTAGTCGGCGGGGTAACGGC
CCACCGAGCCTACGACGGGTAGCCGGCCTGAGAGGGCGACCGGCCACATTGGGACTGAGATACGGCCCAGACTCCTACGG
GAGGCAGCAGTGGGGAATATTGCACAATGGGCGCAAGCCTGATGCAGCGACGCCGCGTGCGGGATGACGGCCTTCGGGTT
GTAAACCGCTTTTGATCGGGAGCAAGCCTTCGGGTGAGTGTACCTTTCGAATAAGCACCGGCTAACTACGTGCCAGCAGC
CGCGGTAATACGTAGGGTGCAAGCGTTATCCGGAATTATTGGGCGTAAAGGGCTCGTAGGCGGTTCGTCGCGTCCGGTGT
GAAAGTCCATCGCTTAACGGTGGATCTGCGCCGGGTACGGGCGGGCTGGAGTGCGGTAGGGGAGACTGGAATTCCCGGTG
TAACGGTGGAATGTGTAGATATCGGGAAGAACACCAATGGCGAAGGCAGGTCTCTGGGCCGTTACTGACGCTGAGGAGCG
AAAGCGTGGGGAGCGAACAGGATTAGATACCCTGGTAGTCCACGCCGTAAACGGTGGATGCTGGATGTGGGGCCCGTTCC
ACGGGTTCCGTGTCGGAGCTAACGCGTTAAGCATCCCGCCTGGGGAGTACGGCCGCAAGGCTAAAACTCAAAGAAATTGA
CGGGGGCCCGCACAAGCGGCGGAGCATGCGGATTAATTCGATGCAACGCGAAGAACCTTACCTGGGCTTGACATGTTCCC
GACAGCCGTAGAGATATGGCCTCCCTTCGGGGCGGGTTCACAGGTGGTGCATGGTCGTCGTCAGCTCGTGTCGTGAGATG
TTGGGTTAAGTCCCGCAACGAGCGCAACCCTCGCCCTGTGTTGCCAGCACGTCGTGGTGGGAACTCACGGGGGACCGCCG
GGGTCAACTCGGAGGAAGGTGGGGATGACGTCAGATCATCATGCCCCTTACGTCCAGGGCTTCACGCATGCTACAATGGC
CGGTACAACGGGATGCGACACGGCGACGTGGAGCGGATCCCTGAAAACCGGTCTCAGTTCGGATTGGAGTCTGCAACCCG
ACTCCATGAAGGCGGAGTCGCTAGTAATCGCGGATCAGCAACGCCGCGGTGAATGCGTTCCCGGGCCTTGTACACACCGC
CCGTCAAGTCATGAAAGTGGGTAGCACCCGAAGCCGGTGGCCTAACCCTTTGTGGATGGAGCCGTCTAAGGTGAGACTCG
TGATTGGGACTA
>OTU3
GGACGAACGCTGGCGGCGTGCCTAATACATGCAAGTAGAACGCTGACTACTTTAGCTTGCTAGAGTAGAAGGAGTTGCGA
ACGGGTGAGTAACGCGTAGGTAACCTGCCTACTAGCGGGGGATAACTATTGGAAACGATAGCTAATACCGCATAACAGTG
TTTAACACATGTTAGATGCTTGAAAGATGCAATTGCATCACTAGTAGATGGACCTGCGTTGTATTAGCTAGTTGGTGGGG
TAACGGCCCACCAAGGCGACGATACATAGCCGACCTGAGAGGGTGATCGGCCACACTGGGACTGAGACACGGCCCAGACT
CCTACGGGAGGCAGCAGTAGGGAATCTTCGGCAATGGGGGCAACCCTGACCGAGCAACGCCGCGTGAGTGAAGAAGGTTT
TCGGATCGTAAAGCTCTGTTGTAAGAGAAGAACGTGTGTGAGAGTGGAAAGTTCACACAGTGACGGTAACTTACCAGAAA
GGGACGGCTAACTACGTGCCAGCAGCCGCGGTAATACGTAGGTCCCGAGCGTTGTCCGGATTTATTGGGCGTAAAGCGAG
CGCAGGCGGTTTAATAAGTCTGAAGTTAAAGGCAGTGGCTTAACCATTGTTCGCTTTGGAAACTGTTAAACTTGAGTGCA
GAAGGGGAGAGTGGAATTCCATGTGTAGCGGTGAAATGCGTAGATATATGGAGGAACACCGGTGGCGAAAGCGGCTCTCT
GGTCTGTAACTGACGCTGAGGCTCGAAAGCGTGGGGAGCAAACAGGATTAGATACCCTGGTAGTCCACGCCGTAAACGAT
GAGTGCTAGGTGTTAGGCCCTTTCCGGGGCTTAGTGCCGCAGCTAACGCATTAAGCACTCCGCCTGGGGAGTACGACCGC
AAGGTTGAAACTCAAAGGAATTGACGGGGGCCCGCACAAGCGGTGGAGCATGTGGTTTAATTCGAAGCAACGCGAAGAAC
CTTACCAGGTCTTGACATCCCGATGCTATTTCTAGAGATAGAAAGTTTCTTCGGAACATCGGTGACAGGTGGTGCATGGT
TGTCGTCAGCTCGTGTCGTGAGATGTTGGGTTAAGTCCCGCAACGAGCGCAACCCCTATTGTTAGTTGCCATCATTTAGT
TGGGCACTCTAGCGAGACTGCCGGTAATAAACCGGAGGAAGGTGGGGATGACGTCAAATCATCATGCCCCTTATGACCTG
GGCTACACACGTGCTACAATGGTTGGTACAACGAGTCGCAAGTCGGTGACGGCAAGCAAATCTCTTAAAGCCAATCTCAG
TTCGGATTGTAGGCTGCAACTCGCCTACATGAAGTCGGAATCGCTAGTAATCGCGGATCAGCACGCCGCGGTGAATACGT
TCCCGGGCCTTGTACACACCGCCCGTCACACCACGAGAGTTTGTAACACCCGAAGTCGGTGAGGTAACCATTTAGGAGCC
AGCCGCCTAAGGTGGGATAGATGATTGGGGTGA
>OTU1
GGATGAACGCTGGCGGCGTGCTTAACACATGCAAGTCGAACGGGATCCATCAGGCTTTGCTTGGTGGTGAGAGTGGCGAA
CGGGTGAGTAATGCGTGACCGACCTGCCCCATACACCGGAATAGCTCCTGGAAACGGGTGGTAATGCCGGATGCTCCAGT
TGATCGCATGGTCTTCTGGGAAAGCTTTCGCGGTATGGGATGGGGTCGCGTCCTATCAGCTTGACGGCGGGGTAACGGCC
CACCGTGGCTTCGACGGGTAGCCGGCCTGAGAGGGCGACCGGCCACATTGGGACTGAGATACGGCCCAGACTCCTACGGG
AGGCAGCAGTGGGGAATATTGCACAATGGGCGCAAGCCTGATGCAGCGACGCCGCGTGAGGGATGGAGGCCTTCGGGTTG
TAAACCTCTTTTATCGGGGAGCAAGCGAGAGTGAGTTTACCCGTTGAATAAGCACCGGCTAACTACGTGCCAGCAGCCGC
GGTAATACGTAGGGTGCAAGCGTTATCCGGAATTATTGGGCGTAAAGGGCTCGTAGGCGGTTCGTCGCGTCCGGTGTGAA
AGTCCATCGCTTAACGGTGGATCCGCGCCGGGTACGGGCGGGCTTGAGTGCGGTAGGGGAGACTGGAATTCCCGGTGTAA
CGGTGGAATGTGTAGATATCGGGAAGAACACCAATGGCGAAGGCAGGTCTCTGGGCCGTTACTGACGCTGAGGAGCGAAA
GCGTGGGGAGCGAACAGGATTAGATACCCTGGTAGTCCACGCCGTAAACGGTGGATGCTGGATGTGGGGCCCGTTCCACG
GGTTCCGTGTCGGAGCTAACGCGTTAAGCATCCCGCCTGGGGAGTACGGCCGCAAGGCTAAAACTCAAAGAAATTGACGG
GGGCCCGCACAAGCGGCGGAGCATGCGGATTAATTCGATGCAACGCGAAGAACCTTACCTGGGCTTGACATGTTCCCGAC
GGTCGTAGAGATACGGCTTCCCTTCGGGGCGGGTTCACAGGTGGTGCATGGTCGTCGTCAGCTCGTGTCGTGAGATGTTG
GGTTAAGTCCCGCAACGAGCGCAACCCTCGCCCCGTGTTGCCAGCGGATTATGCCGGGAACTCACGGGGGACCGCCGGGG
TTAACTCGGAGGAAGGTGGGGATGACGTCAGATCATCATGCCCCTTACGTCCAGGGCTTCACGCATGCTACAATGGCCGG
TACAACGGGATGCGACGCGGCGACGCGGAGCGGATCCCTGAAAACCGGTCTCAGTTCGGATCGCAGTCTGCAACTCGACT
GCGTGAAGGCGGAGTCGCTAGTAATCGCGAATCAGCAACGTCGCGGTGAATGCGTTCCCGGGCCTTGTACACACCGCCCG
TCAAGTCATGAAAGTGGGCAGCACCCGAAGCCGGTGGCCTAACCCCTTGTGGGATGGAGCCGTCTAAGGTGAGGCTCGTG
ATTGGGACTA
>OTU49
GGATGAACGCTGGCGGCGTGCTTAACACATGCAAGTCGAACGGGAATTACTTTATTGAAACTTCGGTCGATCTAATTTAA
TTCTAGTGGCGGACGGGTGAGTAACGCGTGGGTAACCTGCCTTGTACAGGGGGATAACAGTCAGAAATGACTGCTAATAC
CGCATAAGCGCACAGAGCTGCATGGCTCAGTGTGAAAAACTCCGGTGGTATAAGATGGACCCGCGTTGGATTAGCTAGTT
GGTGAGGTAACGGCCCACCAAGGCGACGATCCATAGCCGGCCTGAGAGGGTGAACGGCCACATTGGGACTGAGACACGGC
CCAGACTCCTACGGGAGGCAGCAGTGGGGAATATTGCACAATGGGGGAAACCCTGATGCAGCGACGCCGCGTGAAGGAAG
AAGTATCTCGGTATGTAAACTTCTATCAGCAGGGAAGAGATTGACGGTACCTGACTAAGAAGCCCCGGCTAACTACGTGC
CAGCAGCCGCGGTAATACGTAGGGGGCAAGCGTTATCCGGATTTACTGGGTGTAAAGGGAGCGTAGACGGATGGACAAGT
CTGATGTGAAAGGCTGGGGCTCAACCCCGGGACTGCATTGGAAACTGCCCGTCTTGAGTGCCGGAGAGGTAAGCGGAATT
CCTAGTGTAGCGGTGAAATGCGTAGATATTAGGAGGAACACCAGTGGCGAAGGCGGCTTACTGGACGGTAACTGACGTTG
AGGCTCGAAAGCGTGGGGAGCAAACAGGATTAGATACCCTGGTAGTCCACGCGGTAAACGATGAATGCTAGGTGTCGGGT
GACAAAGTCATTCGGTGCCGCCGCAAACGCATTAAGCATTCCACCTGGGGAGTACGTTCGCAAGAATGAAACTCAAAGGA
ATTGACGGGGACCCGCACAAGCGGTGGAGCATGTGGTTTAATTCGAAGCAACGCGAAGAACCTTACCAAGTCTTGACATC
CCTCTGACGGATTCTTAACCGAGTCTTTCCTTCGGGACAGAGGAGACAGGTGGTGCATGGTTGTCGTCAGCTCGTGTCGT
GAGATGTTGGGTTAAGTCCCGCAACGAGCGCAACCCCTATCCTCAGTAGCCAGCATTTAAGGTGGGCACTCTGGGGAGAC
TGCCAGGGATAACCTGGAGGAAGGCGGGGATGACGTCAAATCATCATGCCCCTTATGATTTGGGCTACACACGTGCTACA
ATGGCGTAAACAAAGGGAAGCGAACCTGCGAGGGTGGGCAAATCCCAAAAATAACGTCCCAGTTCGGACTGTAGTCTGCA
ACCCGACTACACGAAGCTGGAATCGCTAGTAATCGCGGATCAGAATGCCGCGGTGAATACGTTCCCGGGTCTTGTACACA
CCGCCCGTCACACCATGGGAGTCAGTAACGCCCGAAGTCAGTGACCTAACCGCAAGGAAGGAGCTGCCGAAGGCGGGACC
GATGACTGGGGTGA
>OTU48
TCGAACGGAACTTCTTTGACAGAATTCTTCGGAAGGAAGTTGATTAAGTTTAGTGGCGGACGGGTGAGTAACGCGTGAGT
AACCTGCCTTTGAGAGGGGAATAACTTCCCGAAAGGGATGCTAATACCGCATGATGCATATTTATCGCATGGTAGATATG
CCAAAGATTTATCGCTCAGAGATGGACTCGCGTCCGATTAGCCAGTTGGCGGGGTAACGGCCCACCAAAGCGACGATCGG
TAGCCGGACTGAGAGGTTGAACGGCCACATTGGGACTGAGACACGGCCCAGACTCCTACGGGAGGCAGCAGTGGGGGATA
TTGCGCAATGGGGGAAACCCTGACGCAGCAACGCCGCGTGAAGGATGAAGGTTTTCGGATTGTAAACTTCTTTTATTTAG
GACGAACAATGACGGTACTAAATGAATAAGCTCCGGCTAACTACGTGCCAGCAGCCGCGGTAATACGTAGGGAGCAAGCG
TTATCCGGATTTACTGGGTGTAAAGGGTGCGTAGGCGGCTTGGTAAGTCAGATGTGAAATGTATGGGCTCAACCCATGCA
CTGCATTTGAAACTATTGAGCTTGAGTGAAGTAGAGGTAGGCGGAATTCCCTGTGTAGCGGTGAAATGCGTAGAGATAGG
GAGGAACACCAGTGGCGAAGGCGGCCTACTGGGCTTTAACTGACGCTGAGGCACGAAAGCGTGGGTAGCAAACAGGATTA
GATACCCTGGTAGTCCACGCTGTAAACGATGATTACTAGGTGTGGGGGGTCTGACCCCTTCCGTGCCGGAGTTAACACAA
TAAGTAATCCACCTGGGGAGTACGACCGCAAGGTTGAAACTCAAAGGAATTGACGGGGGCCCGCACAAGCAGTGGAGTAT
GTGGTTTAATTCGAAGCAACGCGAAGAACCTTACCAGGTCTTGACATCGAGTGACGAATCTAGAGATAGATTTTTCCTAC
GGGACACAAAGACAGGTGGTGCATGGTTGTCGTCAGCTCGTGTCGTGAGATGTTGGGTTAAGTCCCGCAACGAGCGCAAC
CCTTGCTATTAGTTGCTACGCAAGAGCACTCTAATAGGACTGCCGTTGACAAAACGGAGGAAGGTGGGGACGACGTCAAA
TCATCATGCCCCTTATGACCTGGGCTACACACGTACTACAATGGATGTAAACAGAGGGAAGCAAAATAGCGATATGGAGC
AAACCCCTAAAAGCATTCTCAGTTCAGATTGCAGGCTGCAACTCGCCTGTATGAAGTTGGAATTGCTAGTAATCGCGGAT
CAGCATGCCGCGGTGAATACGTTCCCGGGCCTTGTACACACCGCCCGTCACACCATGGGAGCCGGTAATACCCGAAGCCA
GTAGTTTAACCTT
>OTU47
CGAACGCTGGCGGCGTGCTTAACACATGCAAGTCGAACGAAGAGCGATGGAAGCTTGCTTCTATCAATCTTAGTGGCGAA
CGGGTGAGTAACGCGTAATCAACCTGCCCTTCAGAGGGGGACAACAGTTGGAAACGACTGCTAATACCGCATACGATCTA
ATCTCGGCATCGAGGATAGATGAAAGGTGGCCTCTACATGTAAGCTATCACTGAAGGAGGGGATTGCGTCTGATTAGCTA
GTTGGAGGGGTAACGGCCCACCAAGGCGATGATCAGTAGCCGGTCTGAGAGGATGAACGGCCACATTGGGACTGAGACAC
GGCCCAGACTCCTACGGGAGGCAGCAGTGGGGAATCTTCCGCAATGGACGAAAGTCTGACGGAGCAACGCCGCGTGAGTG
ATGACGGCCTTCGGGTTGTAAAGCTCTGTTAATCGGGACGAAAGGCCTTCTTGCGAATAGTGAGAAGGATTGACGGTACC
GGAATAGAAAGCCACGGCTAACTACGTGCCAGCAGCCGCGGTAATACGTAGGTGGCAAGCGTTGTCCGGAATTATTGGGC
GTAAAGCGCGCGCAGGCGGATAGGTCAGTCTGTCTTAAAAGTTCGGGGCTTAACCCCGTGATGGGATGGAAACTGCCAAT
CTAGAGTATCGGAGAGGAAAGTGGAATTCCTAGTGTAGCGGTGAAATGCGTAGATATTAGGAAGAACACCAGTGGCGAAG
GCGACTTTCTGGACGAAAACTGACGCTGAGGCGCGAAAGCCAGGGGAGCGAACGGGATTAGATACCCCGGTAGTCCTGGC
CGTAAACGATGGGTACTAGGTGTAGGAGGTATCGACCCCTTCTGTGCCGGAGTTAACGCAATAAGTACCCCGCCTGGGGA
GTACGACCGCAAGGTTGAAACTCAAAGGAATTGACGGGGGCCCGCACAAGCGGTGGAGTATGTGGTTTAATTCGACGCAA
CGCGAAGAACCTTACCAGGTCTTGACATTGATGGACAGAACCAGAGATGGTTCCTCTTCTTCGGAAGCCAGAAAACAGGT
GGTGCACGGTTGTCGTCAGCTCGTGTCGTGAGATGTTGGGTTAAGTCCCGCAACGAGCGCAACCCCTATCTTATGTTGCC
AGCACGTAAAGGTGGGAACTCATGAGAGACTGCCGCAGACAATGCGGAGGAAGGCGGGGATGACGTCAAATCATCATGCC
CCTTATGACCTGGGCTACACACGTACTACAATGGGAGTTAATAGACGGAAGCGAGATCGCGAGATGGAGCAAACCCGAGA
AACACTCTCTCAGTTCGGATCGTAGGCTGCAACTCGCCTACGTGAAGTCGGAATCGCTAGTAATCGCAGGTCAGCATACT
GCGGTGAATACGTTCCCGGGCCTTGTACACACCGCCCGTCACACCACGAAAGTCGGAAGTGCCCAAAGCCGGTGGGGTAA
CCTTCGGGAGCCAGCCGTCTAAGGTAAAGTCGATGATTGGGGTGA
>OTU46
GGATGAACGCTGGCGGCGTGCCTAACACATGCAAGTCGAACGACGAAACCGCCCTCGGGCGGACATGAAGTGGCGAACGG
GTGAGTAACACGTGACCAACCTGCCCCTTGCTCCGGGACAACCTTGGGAAACCGAGGCTAATACCGGATACTCCTCGCCC
CCCTCCTGGGGGGCCCGGGAAAGCCCAGACGGCAAGGGATGGGGTCGCGGCCCATTAGGTAGACGGCGGGGTAACGGCCC
ACCGTGCCTGCGATGGGTAGCCGGGTTGAGAGACCGACCGGCCACATTGGGACTGAGATACGGCCCAGACTCCTACGGGA
GGCAGCAGTGGGGAATTTTGCGCAATGGGGGAAACCCTGACGCAGCAACGCCGCGTGCGGGACGACGGCCTTCGGGTTGT
AAACCGCTTTCAGCAGGGAAGAACAACGACGGTACCTGCAGAAGAAGCTCCGGCTAACTACGTGCCAGCAGCCGCGGTAA
TACGTAGGGAGCGAGCGTTATCCGGATTCATTGGGCGTAAAGAGCGCGTAGGCGGCCTTTCAAGCGGGATCTCTAATCCG
AGGGCTCAACCCCCGGCCGGATCCCGAACTGGGAGGCTCGAGTTCGGTAGAGGCAGGCGGAATTCCCGGTGTAGCGGTGG
AATGCGCAGATATCGGGAAGAACACCGATGGCGAAGGCAGCCTGCTGGGCCGAAACTGACGCTGAGGCGCGAAAGCTAGG
GGAGCGAACAGGATTAGATACCCTGGTAGTCCTAGCCGTAAACGATGGATACTAGGTGTGGGGGGCAACGCCCTCCGTGC
CGCAGCCAACGCATTAAGTATCCCGCCTGGGGAGTACGGCCGCAAGGCTAAAACTCAAAGGAATTGACGGGGGCCCGCAC
AAGCAGCGGAGCATGTGGCTTAATTCGAAGCAACGCGAAGAACCTTACCAGGGCTTGACATGCTGGTGAAGCCGGGGAAA
CCCGGTGGCCGAGAGGAGCCAGCGCAGGTGGTGCATGGCTGTCGTCAGCTCGTGTCGTGAGATGTTGGGTTAAGTCCCGC
AACGAGCGCAACCCCTATCGCATGTTGCCAGCATTCAGTTGGGGACTCATGCGAGACTGCCGGCGTCAAGCCGGAGGAAG
GTGGGGACGACGTCAAGTCATCATGCCCTTTATGCCCTGGGCTGCACACGTGCTACAATGGCCGGTACAACGGGCTGCGA
ACTCGCGAGAGTGAGCGAATCCCTCAAAGCCGGCCCCAGTTCGGATCGGAGGCTGCAACCCGCCTCCGTGAAGTCGGAGT
TGCTAGTAATCGCGGATCAGCATGCCGCGGTGAATACGTTCCCGGGCCTTGTACACACCGCCCGTCACACCACCCGAGTC
GTCTGCACCCGAAGCCGCCGGCCGAACCCGCAAGGGGCGGAGGCGTCGAAGGTGTGGAGGGTAAGGGGGGTGA
>OTU45
GATGAACGCTGGCGGCGTGCCTAATACATGCAAGTCGAACGAGTTCTCGTTGATGATCGGTGCTTGCACCGAGATTCAAC
ATGGAACGAGTGGCGGACGGGTGAGTAACACGTGGGTAACCTGCCCTTAAGTGGGGGATAACATTTGGAAACAGATGCTA
ATACCGCATAGATCCAAGAACCGCATGGTTCTTGGCTGAAAGATGGCGTAAGCTATCGCTTTTGGATGGACCCGCGGCGT
ATTAGCTAGTTGGTGAGGTAATGGCTCACCAAGGCGATGATACGTAGCCGAACTGAGAGGTTGATCGGCCACATTGGGAC
TGAGACACGGCCCAAACTCCTACGGGAGGCAGCAGTAGGGAATCTTCCACAATGGACGCAAGTCTGATGGAGCAACGCCG
CGTGAGTGAAGAAGGCTTTCGGGTCGTAAAACTCTGTTGTTGGAGAAGAATGGTCGGCAGAGTAACTGTTGTCGGCGTGA
CGGTATCCAACCAGAAAGCCACGGCTAACTACGTGCCAGCAGCCGCGGTAATACGTAGGTGGCAAGCGTTATCCGGATTT
ATTGGGCGTAAAGCGAGCGCAGGCGGTTTTTTAAGTCTGATGTGAAAGCCCTCGGCTTAACCGAGGAAGCGCATCGGAAA
CTGGGAAACTTGAGTGCAGAAGAGGACAGTGGAACTCCATGTGTAGCGGTGAAATGCGTAGATATATGGAAGAACACCAG
TGGCGAAGGCGGCTGTCTGGTCTGTAACTGACGCTGAGGCTCGAAAGCATGGGTAGCGAACAGGATTAGATACCCTGGTA
GTCCATGCCGTAAACGATGAATGCTAGGTGTTGGAGGGTTTCCGCCCTTCAGTGCCGCAGCTAACGCATTAAGCATTCCG
CCTGGGGAGTACGACCGCAAGGTTGAAACTCAAAGGAATTGACGGGGGCCCGCACAAGCGGTGGAGCATGTGGTTTAATT
CGAAGCAACGCGAAGAACCTTACCAGGTCTTGACATCTTTTGATCACCTGAGAGATCAGGTTTCCCCTTCGGGGGCAAAA
TGACAGGTGGTGCATGGTTGTCGTCAGCTCGTGTCGTGAGATGTTGGGTTAAGTCCCGCAACGAGCGCAACCCTTATGAC
TAGTTGCCAGCATTTAGTTGGGCACTCTAGTAAGACTGCCGGTGACAAACCGGAGGAAGGTGGGGATGACGTCAAATCAT
CATGCCCCTTATGACCTGGGCTACACACGTGCTACAATGGATGGTACAACGAGTTGCGAGACCGCGAGGTCAAGCTAATC
TCTTAAAGCCATTCTCAGTTCGGACTGTAGGCTGCAACTCGCCTACACGAAGTCGGAATCGCTAGTAATCGCGGATCAGC
ACGCCGCGGTGAATACGTTCCCGGGCCTTGTACACACCGCCCGTCACACCATGAGAGTTTGTAACACCCGAAGCCGGTGG
CGTAACCCTTTTAGGGAGCGAGCCGTCTAAGGTGGGACAAATGATTAGGGTGA
>OTU44
GGATGAACGCTGGCGGCGTGCTTAACACATGCAAGTCGAGCGAAGCAGTTAAGTTGATTTCTTCGGATTGATTCTTAACT
GACTGAGCGGCGGACGGGTGAGTAACGCGTGGGTAACCTGCCCCATACCGGGGGATAACAGCTGGAAACGGCTGCTAATA
CCGCATAAGCGCACAGAGCTGCATGGCTCAGTGTGAAAAACTCCGGTGGTATGGGATGGGCCCGCGTCTGATTAGGCAGT
TGGCGGGGTAACGGCCCACCAAACCGACGATCAGTAGCCGGCCTGAGAGGGCGACCGGCCACATTGGGACTGAGACACGG
CCCAAACTCCTACGGGAGGCAGCAGTGGGGAATATTGCACAATGGGGGAAACCCTGATGCAGCGACGCCGCGTGAGCGAA
GAAGTATTTCGGTATGTAAAGCTCTATCAGCAGGGAAGATAATGACGGTACCTGACTAAGAAGCCCCGGCTAACTACGTG
CCAGCAGCCGCGGTAATACGTAGGGGGCAAGCGTTATCCGGATTTACTGGGTGTAAAGGGAGCGTAGACGGCAAGGCAAG
TCTGATGTGAAAACCCAGGGCTTAACCCTGGGACTGCATTGGAAACTGTCTGGCTCGAGTGCCGGAGAGGTAAGCGGAAT
TCCTAGTGTAGCGGTGAAATGCGTAGATATTAGGAAGAACACCAGTGGCGAAGGCGGCTTACTGGACGGTAACTGACGTT
GAGGCTCGAAAGCGTGGGGAGCAAACAGGATTAGATACCCTGGTAGTCCACGCCGTAAACGATGAATGCTAGGTGTTGGG
GAGCAAAGCTCTTCGGTGCCGCCGCAAACGCATTAAGCATTCCACCTGGGGAGTACGTTCGCAAGAATGAAACTCAAAGG
AATTGACGGGGACCCGCACAAGCGGTGGAGCATGTGGTTTAATTCGAAGCAACGCGAAGAACCTTACCAGGTCTTGACAT
CCCGATGACCGGCCCGTAACGGGGCCTTCTCTTCGGAGCATTGGAGACAGGTGGTGCATGGTTGTCGTCAGCTCGTGTCG
TGAGATGTTGGGTTAAGTCCCGCAACGAGCGCAACCCTTATCCTCAGTAGCCAGCAGGTAAAGCTGGGCACTCTGTGGAG
ACTGCCAGGGATAACCTGGAGGAAGGTGGGGATGACGTCAAATCATCATGCCCCTTATGATCTGGGCTACACACGTGCTA
CAATGGCGTAAACAAAGGGAGGCAAAGCCGCGAGGTGGAGCAAATCCCAAAAATAACGTCTCAGTTCGGACTGCAGTCTG
CAACTCGACTGCACGAAGCTGGAATCGCTAGTAATCGCGAATCAGAATGTCGCGGTGAATACGTTCCCGGGTCTTGTACA
CACCGCCCGTCACACCATGGGAGTTGGTAACGCCCGAAGTCAGTGACCCAACCTTTTAGGAGGGAGCTGCCGAAGGCGGG
ACTGATAACTGGGGTGA
>OTU43
GGATGAACGCTGGCGGCGTGCTTAACACATGCAAGTCGAACGAAGCGCTTGAGAAGATTTCTTCGGAATGAAACTTAAGT
GACTGAGTGGCGGACGGGTGAGTAACGCGTGGGTAACCTGCCTCATACAGGGGGATAACAGTCAGAAATGACTGCTAATA
CCGCATAAGCGCACAGTACCGCATGGTACGGTGTGAAAAACTCCGGTGGTATGGGATGGACCCGCGTCTGATTAGCTAGT
TGGTGGGGTAACGGCCTACCAAGGCGACGATCAGTAGCCGGCCTGAGAGGGCGACCGGCCACATTGGGACTGAGACACGG
CCCAAACTCCTACGGGAGGCAGCAGTGGGGAATATTGCACAATGGGGGAAACCCTGATGCAGCGACGCCGCGTGAGCGAA
GAAGTATTTCGGTATGTAAAGCTCTATCAGCAGGGAAGAAAATGACGGTACCTGACTAAGAAGCCCCGGCTAACTACGTG
CCAGCAGCCGCGGTAATACGTAGGGGGCAAGCGTTATCCGGATTTACTGGGTGTAAAGGGAGCGTAGACGGACTGGCAAG
TCTGATGTGAAAACCCGGGGCTCAACCCCGGGACTGCATTGGAAACTGTCAGTCTAGAGTGTCGGAGGGGTAAGTGGAAT
TCCTAGTGTAGCGGTGAAATGCGTAGATATTAGGAGGAACACCAGTGGCGAAGGCGGCTTACTGGACGATAACTGACGTT
GAGGCTCGAAAGCGTGGGGAGCAAACAGGATTAGATACCCTGGTAGTCCACGCCGTAAACGATGAATACTAGGTGTCGGG
AAGCAAAGCTTTTCGGTGCCGCAGCAAACGCAATAAGTATTCCACCTGGGGAGTACGTTCGCAAGAATGAAACTCAAAGG
AATTGACGGGGACCCGCACAAGCGGTGGAGCATGTGGTTTAATTCGAAGCAACGCGAAGAACCTTACCAAGTCTTGACAT
CGATCTGCCCGGACTGTAACGAGTCCTTTCCCTTCGGGGACAGAGAAGACAGGTGGTGCATGGTTGTCGTCAGCTCGTGT
CGTGAGATGTTGGGTTAAGTCCCGCAACGAGCGCAACCCTTATCCTTAGTAGCCAGCAGGTAAAGCTGGGCACTCTGGGG
AGACTGCCAGGGATAACCTGGAGGAAGGTGGGGATGACGTCAAATCATCATGCCCCTTATGATTTGGGCTACACACGTGC
TACAATGGCGTAAACAAAGGGAAGCAGCCCCGCGAGGGTGAGCAAATCTCAAAAATAACGTCCCAGTTCGGATTGTAGTC
TGCAACTCGACTACATGAAGCTGGAATCGCTAGTAATCGCAGGTCAGCATACTGCGGTGAATACGTTCCCGGGTCTTGTA
CACACCGCCCGTCACACCATGGGAGTCGGATATGCCCGAAGCCAGTGACCCAACCTTAGGGAGGGAGCTGTCGAAGGTGG
AGCCGATAACTGGGGTGA
>OTU42
GGATGAACGCTAGCTACAGGCTTAACACATGCAAGTCGAGGGGCAGCATGGTCTTAGCTTGCTAAGGCCGATGGCGACCG
GCGCACGGGTGAGTAACACGTATCCAACCTGCCGTCTACTCTTGGACAGCCTTCTGAAAGGAAGATTAATACAAGATGGC
ATCATGAGTCCGCATGTTCACATGATTAAAGGTATTCCGGTAGACGATGGGGATGCGTTCCATTAGATAGTAGGCGGGGT
AACGGCCCACCTAGTCTTCGATGGATAGGGGTTCTGAGAGGAAGGTCCCCCACATTGGAACTGAGACACGGTCCAAACTC
CTACGGGAGGCAGCAGTGAGGAATATTGGTCAATGGGCGCAGGCCTGAACCAGCCAAGTAGCGTGAAGGATGACTGCCCT
ATGGGTTGTAAACTTCTTTTATAAAGGAATAAAGTCGGGTATGTATACCCGTTTGCATGTACTTTATGAATAAGGATCGG
CTAACTCCGTGCCAGCAGCCGCGGTAATACGGAGGATCCGAGCGTTATCCGGATTTATTGGGTTTAAAGGGAGCGTAGAT
GGATGTTTAAGTCAGTTGTGAAAGTTTGCGGCTCAACCGTAAAATTGCAGTTGATACTGGATATCTTGAGTGCAGTTGAG
GCAGGCGGAATTCGTGGTGTAGCGGTGAAATGCTTAGATATCACGAAGAACTCCGATTGCGAAGGCAGCCTGCTAAGCTG
CAACTGACATTGAGGCTCGAAAGTGTGGGTATCAAACAGGATTAGATACCCTGGTAGTCCACACGGTAAACGATGAATAC
TCGCTGTTTGCGATATACAGCAAGCGGCCAAGCGAAAGCGTTAAGTATTCCACCTGGGGAGTACGCCGGCAACGGTGAAA
CTCAAAGGAATTGACGGGGGCCCGCACAAGCGGAGGAACATGTGGTTTAATTCGATGATACGCGAGGAACCTTACCCGGG
CTTAAATTGCAGATGAATTACGGTGAAAGCCGTAAGCCGCAAGGCATCTGTGAAGGTGCTGCATGGTTGTCGTCAGCTCG
TGCCGTGAGGTGTCGGCTTAAGTGCCATAACGAGCGCAACCCTTGTTGTCAGTTACTAACAGGTTCCGCTGAGGACTCTG
ACAAGACTGCCATCGTAAGATGTGAGGAAGGTGGGGATGACGTCAAATCAGCACGGCCCTTACGTCCGGGGCTACACACG
TGTTACAATGGGGGGTACAGAGGGCCGCTACCACGCGAGTGGATGCCAATCCCAAAAACCTCTCTCAGTTCGGACTGGAG
TCTGCAACCCGACTCCACGAAGCTGGATTCGCTAGTAATCGCGCATCAGCCACGGCGCGGTGAATACGTTCCCGGGCCTT
GTACACACCGCCCGTCAAGCCATGGGAGCCGGGGGTACCTGAAGTGCGTAACCGCGAGGAGCGCCCTAGGGTAAAACTGG
TGACTGGGGCTA
>OTU41
GGATGAACGCTGGCGGCGCGCCTAACACATGCAAGTCGAACGGCACCCACCTCCGGGTGGAAGCGAGTGGCGAACGGCTG
AGTAACACGTGGAGAACCTGCCCCCTCCCCCGGGATAGCCGCCCGAAAGGACGGGTAATACCGGATACCCCGGGGTGCCG
CATGGCACCCCGGCTAAAGCCCCGACGGGAGGGGATGGCTCCGCGGCCCATCAGGTAGACGGCGGGGTGACGGCCCACCG
TGCCGACAACGGGTAGCCGGGTTGAGAGACCGACCGGCCAGATTGGGACTGAGACACGGCCCAGACTCCTACGGGAGGCA
GCAGTGGGGAATCTTGCGCAATGGGGGGAACCCTGACGCAGCGACGCCGCGTGCGGGACGGAGGCCTTCGGGTCGTAAAC
CGCTTTCAGCAGGGAAGAGTCAAGACTGTACCTGCAGAAGAAGCCCCGGCTAACTACGTGCCAGCAGCCGCGGTAATACG
TAGGGGGCGAGCGTTATCCGGATTCATTGGGCGTAAAGCGCGCGTAGGCGGCCCGGCAGGCCGGGGGTCGAAGCGGGGGG
CTCAACCCCCCGAAGCCCCCGGAACCTCCGCGGCTTGGGTCCGGTAGGGGAGGGTGGAACACCCGGTGTAGCGGTGGAAT
GCGCAGATATCGGGTGGAACACCGGTGGCGAAGGCGGCCCTCTGGGCCGAGACCGACGCTGAGGCGCGAAAGCTGGGGGA
GCGAACAGGATTAGATACCCTGGTAGTCCCAGCCGTAAACGATGGACGCTAGGTGTGGGGGGACGATCCCCCCGTGCCGC
AGCCAACGCATTAAGCGTCCCGCCTGGGGAGTACGGCCGCAAGGCTAAAACTCAAAGGAATTGACGGGGGCCCGCACAAG
CAGCGGAGCATGTGGCTTAATTCGAAGCAACGCGAAGAACCTTACCAGGGCTTGACATATGGGTGAAGCGGGGGAGACCC
CGTGGCCGAGAGGAGCCCATACAGGTGGTGCATGGCTGTCGTCAGCTCGTGTCGTGAGATGTTGGGTTAAGTCCCGCAAC
GAGCGCAACCCCCGCCGCGTGTTGCCATCGGGTGATGCCGGGAACCCACGCGGGACCGCCGCCGTCAAGGCGGAGGAGGG
CGGGGACGACGTCAAGTCATCATGCCCCTTATGCCCTGGGCTGCACACGTGCTACAATGGCCGGTACAGAGGGATGCCAC
CCCGCGAGGGGGAGCGGATCCCGGAAAGCCGGCCCCAGTTCGGATTGGGGGCTGCAACCCGCCCCCATGAAGTCGGAGTT
GCTAGTAATCGCGGATCAGCATGCCGCGGTGAATGCGTTCCCGGGCCTTGTACACACCGCCCGTCACACCACCCGAGTCG
TCTGCACCCGAAGTCGCCGGCCCAACCGCAAGGGGGGAGGCGCCGAAGGTGTGGAGGGTGAGGGGGGTGA
>OTU40
TGAACGCTGGCGGCGTGCTTAACACATGCAAGTCGAACGGGGATTATTTTGACAGAGACTTCGGTTGAAGTCGTTATAAT
CCTAGTGGCGGACGGGTGAGTAACGCGTGGGTAACCTGCCTCACACTGGGGGATAACAGTCAGAAATGACTGCTAATACC
GCATAAGCGCACGGGATTGCATGATCCAGTGTGAAAAACTCCGGTGGTGTGAGATGGACCCGCGTTGGATTAGCCAGTTG
GCAGGGTAACGGCCTACCAAAGCGACGATCCATAGCCGGCCTGAGAGGGTGGACGGCCACATTGGGACTGAGACACGGCC
CAGACTCCTACGGGAGGCAGCAGTGGGGAATATTGCACAATGGGGGAAACCCTGATGCAGCGACGCCGCGTGAAGGAAGA
AGTATCTCGGTATGTAAACTTCTATCAGCAGGGAAGAAAATGACGGTACCTGACTAAGAAGCCCCGGCTAACTACGTGCC
AGCAGCCGCGGTAATACGTAGGGGGCAAGCGTTATCCGGATTTACTGGGTGTAAAGGGAGCGTAGACGGAGCAGCAAGTC
TGATGTGAAAGGCGGGGGCTCAACCCCCGGACTGCATTGGAAACTGTTGATCTTGAGTACCGGAGAGGTAAGCGGAATTC
CTAGTGTAGCGGTGAAATGCGTAGATATTAGGAGGAACACCAGTGGCGAAGGCGGCTTACTGGACGGTAACTGACGTTGA
GGCTCGAAAGCGTGGGGAGCAAACAGGATTAGATACCCTGGTAGTCCACGCCGTAAACGATGAATACTAGGTGTCGGGTG
GCAGAGCCATTCGGTGCCGCAGCAAACGCAGTAAGTATTCCACCTGGGGAGTACGTTCGCAAGAATGAAACTCAAAGGAA
TTGACGGGGACCCGCACAAGCGGTGGAGCATGTGGTTTAATTCGAAGCAACGCGAAGAACCTTACCAAGTCTTGACATCC
CTCTGACCGGTGAGTAACGTCACCTTTCCTTCGGGACAGAGGAGACAGGTGGTGCATGGTTGTCGTCAGCTCGTGTCGTG
AGATGTTGGGTTAAGTCCCGCAACGAGCGCAACCCCTATCCTTAGTAGCCAGCGGTTTGGCCGGGCACTCTGAGGAGACT
GCCAGGGATAACCTGGAGGAAGGCGGGGATGACGTCAAATCATCATGCCCCTTATGATTTGGGCTACACACGTGCTACAA
TGGCGTAAACAAAGGGAAGCGAGAGTGTGAGCTTAAGCAAATCCCAAAAATAACGTCCCAGTTCGGACTGCAGTCTGCAA
CTCGACTGCACGAAGCTGGAATCGCTAGTAATCGCGGATCAGAATGCCGCGGTGAATACGTTCCCGGGTCTTGTACACAC
CGCCCGTCACACCATGGGAGTCAGTAACGCCCGAAGTCAGTGACCGAACCGAAAGGACGGAGCTGCCGAAGGCGGGACGG
ATGACTGGGGTGA
>OTU116
GGATGAACGCTGGCGGCGTGCCTAACACATGCAAGTCGAACGAAGCACCTTTTGAGATTCTTCGGATGATCGATCGGTGA
CTGAGTGGCGGACGGGTGAGTAACGCGTGGGTAACCTGCCCTGTACAGGGGGATAACAGCTGGAAACGGCTGCTAATACC
GCATAAGCGCACGAGGAGACATCTCCTTGTGTGAAAAACTCCGGTGGTACAGGATGGGCCCGCGTCTGATTAGCTGGTTG
GCAGGGTAACGGCCTACCAAGGCAACGATCGGTAGCCGGTCTGAGAGGATGAACGGCCACATTGGAACTGAGACACGGTC
CAAACTCCTACGGGAGGCAGCAGTGGGGAATATTGCACAATGGGGGAAACCCTGATGCAGCAACGCCGCGTGAGTGAAGA
AGTATTTCGGTATGTAAAGCTCTATCAGCAGGGAAGATAATGACGGTACCTGACTAAGAAGCTCCGGCTAAATACGTGCC
AGCAGCCGCGGTAATACGTATGGAGCAAGCGTTATCCGGATTTACTGGGTGTAAAGGGTGCGTAGGTGGCAGTGCAAGTC
AGATGTGAAAGGCCGGGGCTCAACCCCGGAGCTGCATTTGAAACTGCTCGGCTAGAGTACAGGAGAGGCAGGCGGAATTC
CTAGTGTAGCGGTGAAATGCGTAGATATTAGGAGGAACACCAGTGGCGAAGGCGGACTGCTGGACTGTTACTGACACTGA
GGCACGAAAGCGTGGGGAGCAAACAGGATTAGATACCCTGGTAGTCCACGCCGTAAACGATGAATACTAGGTGTCGGGGG
CGTATAGGCTCCGGTGCCGCCGCTAACGCAGTAAGTATTCCACCTGGGGAGTACGTTCGCAAGAATGAAACTCAAAGGAA
TTGACGGGGACCCGCACAAGCGGTGGAGCATGTGGTTTAATTCGAAGCAACGCGAAGAACCTTACCAGGTCTTGACATCC
TTCTGACCACTCCGTAATGGGAGTCTTCCTTCGGGACAGAAGAGACAGGTGGTGCATGGTTGTCGTCAGCTCGTGTCGTG
AGATGTTGGGTTAAGTCCCGCAACGAGCGCAACCCCTATCTTCAGTAGCCAGCAGGTAAGGCTGGGCACTCTGGAGAGAC
TGCCAGGGATAACCTGGAGGAAGGTGGGGACGACGTCAAATCATCATGCCCCTTATGATTTGGGCGACACACGTGCTACA
ATGGCGGTCACAGAGTGAGGCGAACCCGCGAGGGGGAGCAAACCACAAAAAGGCCGTCCCAGTTCGGACTGTAGTCTGCA
ACCCGACTACACGAAGCTGGAATCGCTAGTAATCGCGAATCAGAATGTCGCGGTGAATACGTTCCCGGGTCTTGTACACA
CCGCCCGTCACACCATGGGAGTCGGAAATGCCCGAAGCCAGTGACCCAACCGTAAGGAGGGAGCTGTCGAAGGTGGAGCC
GGTAACTGGGG
>OTU117
GACGAACGCTGGCGGCGTGCCTAATACATGCAAGTCGAACGCATTTTCTTTCACCGTAGCTTGCTACACCGAAAGAAAAT
GAGTGGCGAACGGGTGAGTAACACGTGGGTAACCTGCCCATCAGCGGGGGATAACACTTGGAAACAGGTGCTAATACCGC
ATAATTCCATTTACCGCATGGCAGATGGATGAAAGGCGCTTTTGCGTCACTGATGGATGGACCCGCGGTGCATTAGCTAG
TTGGTGGGGTAACGGCCTACCAAGGCTGCGATGCATAGCCGACCTGAGAGGGTGATCGGCCACACTGGGACTGAGACACG
GCCCAGACTCCTACGGGAGGCAGCAGTAGGGAATCTTCGGCAATGGACGCAAGTCTGACCGAGCAACGCCGCGTGAGTGA
AGAAGGTTTTCGGATCGTAAAACTCTGTTGTTAGAGAAGAACAAGGATGAGAGTGGAAAGTTCATCCCTTGACGGTATCT
AACCAGAAAGCCACGGCTAACTACGTGCCAGCAGCCGCGGTAATACGTAGGTGGCAAGCGTTGTCCGGATTTATTGGGCG
TAAAGCGAGCGCAGGCGGTCTTTTAAGTCTGATGTGAAAGCCCCCGGCTTAACCGGGGAGGGTCATTGGAAACTGGGAGA
CTTGAGTGCAGAAGAGGAAAGCGGAATTCCATGTGTAGCGGTGAAATGCGTAGATATATGGAGGAACACCAGTGGCGAAG
GCGGCTTTCTGGTCTGTAACTGACGCTGAGGCTCGAAAGCGTGGGGAGCAAACAGGATTAGATACCCTGGTAGTCCACGC
CGTAAACGATGAGTGCTAAGTGTTGGAGGGTTTCCGCCCTTCAGTGCTGCAGCAAACGCATTAAGCACTCCGCCTGGGGA
GTACGACCGCAAGGTTGAAACTCAAAGGAATTGACGGGGACCCGCACAAGCGGTGGAGCATGTGGTTTAATTCGAAGCAA
CGCGAAGAACCTTACCAGGTCTTGACATCCTTTGACCATCCTAGAGATAGGACTTTCCCTTCGGGGACAAAGTGACAGGT
GGTGCATGGTTGTCGTCAGCTCGTGTCGTGAGATGTTGGGTTAAGTCCCGCAACGAGCGCAACCCTTATTGTTAGTTGCC
ATCATTCAGTTGGGCACTCTAGCGAGACTGCCGCAGACAATGCGGAGGAAGGTGGGGATGACGTCAAATCATCATGCCCC
TTATGACCTGGGCTACACACGTGCTACAATGGAGAGTACAACGAGTTGCGAAGCCGCGAGGCTAAGCCAATCTCTTAAAG
CTCTTCTCAGTTCGGATTGTAGGCTGCAACTCGCCTACATGAAGCCGGAATCGCTAGTAATCGCGGATCAGCACGCCGCG
GTGAATACGTTCCCGGGTCTTGTACACACCGCCCGTCACACCACGAGAGTTTGTAACACCCAAAGCCGGTGCGGTAACCG
CAAGGAGCCAGCCGTCTAAGGTGGGATAGATGATTGGGGTGA
>OTU114
CTTTCCGAAACCTAGTGGCGGACGGGTGAGTAACGCGTGAGTAACCTGCCTTTCAGAGGGGAATAACGTTCTGAAAAGAA
CGCTAATACCGCATAACGTACAGTTACCGCATGGTAGCAGTATCAAAGGAGCAATCCGCTGAAAGATGGACTCGCGTCCG
ATTAGCTAGTTGGTGGGGTAAAGGCCTACCAAGGCGACGATCGGTAGCCGGACTGAGAGGTTGAACGGCCACATTGGGAC
TGAGACACGGCCCAGACTCCTACGGGAGGCAGCAGTGGGGGATATTGCACAATGGGGGAAACCCTGATGCAGCAACGCCG
CGTGTGGGAAGAAGGTTTTCGGATTGTAAACCACTGTTCTTGGTGAAGATAATGACGGTAACCAAGGAGAAAGCTCCGGC
TAACTACGTGCCAGCAGCCGCGGTAATACGTAGGGAGCAAGCGTTGTCCGGATTTACTGGGTGTAAAGGGTGCGTAGGCG
GCTAGGCAAGTCAGACGTGAAAACCATGGGCTCAACCTGTGGACTGCGTTTGAAACTGTTTAGCTTGAGTGAAGTAGAGG
TAGGCGGAATTCCCGGTGTAGCGGTGAAATGCGTAGAGATCGGGAGGAACACCAGTGGCGAAGGCGGCCTACTGGGCTTT
AACTGACGCTGAGGCACGAAAGCATGGGTAGCAAACAGGATTAGATACCCTGGTAGTCCATGCCGTAAACGATGATTACT
AGGTGTGGGGGGTCTGACCCCCTCCGTGCCGGAGTTAACACAATAAGTAATCCACCTGGGGAGTACGGCCGCAAGGTTGA
AACTCAAAGGAATTGACGGGGGCCCGCACAAGCAGTGGAGTATGTGGTTTAATTCGAAGCAACGCGAAGAACCTTACCAG
GTCTTGACATCCGACTAACGAAGTAGAGATACATTAGGTGCCTTTCGGGGAAAGTCGAGACAGGTGGTGCATGGTTGTCG
TCAGCTCGTGTCGTGAGATGTTGGGTTAAGTCCCGCAACGAGCGCAACCCTTGTCATTAGTTGCTACGTAAGAGCACTCT
AATGAGACTGCCGTTGACAAAACGGAGGAAGGTGGGGACGACGTCAAATCATCATGCCCCTTATGACCTGGGCTACACAC
GTACTACAATGGCCGTTAACAGAGGGAAGCAATACCGTGAGGTGGAGCCAAACCCTAAAAACGGTCCCAGTTCGGATTGT
AGGCTGAAACTCGCCTACATGAAGTTGGAATTGCTAGTAATCGCGGATCAGCATGCCGCGGTGAATACGTTCCCGGGCCT
TGTACACACCGCCCGTCACACCATGGGAGCCGGTAATACCCGAAGCCAGTAGTCTAACCGTAAGGAGGACGCTGTCGAAG
GTAGGATTGGCGACTGGGGTGA
>OTU115
GGACGAACGCTGGCGGCGTGCTTAACACATGCAAGTCGAGCGGTAAGGCCTTTCGGGGTACACGAGCGGCGAACGGGTGA
GTAACACGTGGGTGATCTGCCCTGCACTTCGGGATAAGCCTGGGAAACTGGGTCTAATACCGGATATGACCTCCTATCGC
ATGGTGGGTGGTGGAAAGATTTATCGGTGCAGGATGGGCCCGCGGCCTATCAGCTTGTTGGTGGGGTAATGGCCTACCAA
GGCGACGACGGGTAGCCGACCTGAGAGGGTGACCGGCCACACTGGGACTGAGACACGGCCCAGACTCCTACGGGAGGCAG
CAGTGGGGAATATTGCACAATGGGCGAAAGCCTGATGCAGCGACGCCGCGTGAGGGATGACGGCCTTCGGGTTGTAAACC
TCTTTCAGCAGGGACGAAGCGCAAGTGACGGTACCTGCAGAAGAAGCACCGGCTAACTACGTGCCAGCAGCCGCGGTAAT
ACGTAGGGTGCAAGCGTTGTCCGGAATTACTGGGCGTAAAGAGTTCGTAGGCGGTTTGTCGCGTCGTTTGTGAAAACCAG
CAGCTCAACTGCTGGCTTGCAGGCGATACGGGCAGACTTGAGTACTGCAGGGGAGACTGGAATTCCTGGTGTAGCGGTGA
AATGCGCAGATATCAGGAGGAACACCGGTGGCGAAGGCGGGTCTCTGGGCAGTAACTGACGCTGAGGAACGAAAGCGTGG
GTAGCGAACAGGATTAGATACCCTGGTAGTCCACGCCGTAAACGGTGGGCGCTAGGTGTGGGTTCCTTCCACGGAATCCG
TGCCGTAGCTAACGCATTAAGCGCCCCGCCTGGGGAGTACGGCCGCAAGGCTAAAACTCAAAGGAATTGACGGGGGCCCG
CACAAGCGGCGGAGCATGTGGATTAATTCGATGCAACGCGAAGAACCTTACCTGGGTTTGACATATACCGGAAAGCTGCA
GAGATGTGGCCCCCCTTGTGGTCGGTATACAGGTGGTGCATGGCTGTCGTCAGCTCGTGTCGTGAGATGTTGGGTTAAGT
CCCGCAACGAGCGCAACCCCTATCTTATGTTGCCAGCACGTTATGGTGGGGACTCGTAAGAGACTGCCGGGGTCAACTCG
GAGGAAGGTGGGGACGACGTCAAGTCATCATGCCCCTTATGTCCAGGGCTTCACACATGCTACAATGGCCAGTACAGAGG
GCTGCGAGACCGTGAGGTGGAGCGAATCCCTTAAAGCTGGTCTCAGTTCGGATCGGGGTCTGCAACTCGACCCCGTGAAG
TCGGAGTCGCTAGTAATCGCAGATCAGCAACGCTGCGGTGAATACGTTCCCGGGCCTTGTACACACCGCCCGTCACGTCA
TGAAAGTCGGTAACACCCGAAGCCGGTGGCTTAACCCCTTGTGGGAGGGAGCCGTCGAAGGTGGGATCGGCGATTGGGAC
GA
>OTU112
GGATGAACGCTGGCGGCGTGCCTAACACATGCAAGTCGAACGAAGCAATTAAAATGAAGTTTTCGGATGGATTTTTAATT
GACTGAGTGGCGGACGGGTGAGTAACGCGTGGATAACCTGCCTCACACTGGGGGATAACAGTTAGAAATGACTGCTAATA
CCGCATAAGCGCACAGTGCCGCATGGTACAGTGTGAAAAACTCCGGTGGTGTGAGATGGATCCGCGTCTGATTAGCCAGT
TGGCGGGGTAACGGCCCACCAAAGCGACGATCAGTAGCCGACCTGAGAGGGTGACCGGCCACATTGGGACTGAGACACGG
CCCAAACTCCTACGGGAGGCAGCAGTGGGGAATATTGCACAATGGGCGAAAGCCTGATGCAGCGACGCCGCGTGAGTGAA
GAAGTATTTCGGTATGTAAAGCTCTATCAGCAGGGAAGAAAATGACGGTACCTGACTAAGAAGCCCCGGCTAACTACGTG
CCAGCAGCCGCGGTAATACGTAGGGGGCAAGCGTTATCCGGATTTACTGGGTGTAAAGGGAGCGTAGACGGCGAAGCAAG
TCTGAAGTGAAAACCCAGGGCTCAACCCTGGGACTGCTTTGGAAACTGTTTTGCTAGAGTGTCGGAGAGGTAAGTGGAAT
TCCTAGTGTAGCGGTGAAATGCGTAGATATTAGGAGGAACACCAGTGGCGAAGGCGGCTTACTGGACGATAACTGACGTT
GAGGCTCGAAAGCGTGGGGAGCAAACAGGATTAGATACCCTGGTAGTCCACGCCGTAAACGATGAATGCTAGGTGTTGGG
GGGCAAAGCCCTTCGGTGCCGTCGCAAACGCAGTAAGCATTCCACCTGGGGAGTACGTTCGCAAGAATGAAACTCAAAGG
AATTGACGGGGACCCGCACAAGCGGTGGAGCATGTGGTTTAATTCGAAGCAACGCGAAGAACCTTACCAAGTCTTGACAT
CCTCTTGACCGGCGTGTAACGGCGCCTTCCCTTCGGGGCAAGAGAGACAGGTGGTGCATGGTTGTCGTCAGCTCGTGTCG
TGAGATGTTGGGTTAAGTCCCGCAACGAGCGCAACCCTTATCCTTAGTAGCCAGCAGGTAAAGCTGGGCACTCTAGGGAG
ACTGCCAGGGATAACCTGGAGGAAGGTGGGGATGACGTCAAATCATCATGCCCCTTATGATTTGGGCTACACACGTGCTA
CAATGGCGTAAACAAAGGGAAGCAAGACAGTGATGTGGAGCAAATCCCAAAAATAACGTCCCAGTTCGGACTGTAGTCTG
CAACCCGACTACACGAAGCTGGAATCGCTAGTAATCGCGAATCAGAATGTCGCGGTGAATACGTTCCCGGGTCTTGTACA
CACCGCCCGTCACACCATGGGAGTCAGCAACGCCCGAAGTCAGTGACCCAACTCGCAAGAGAGGGAGCTGCCGAAGGCGG
GGCAGGTAACTGGGGTGA
>OTU113
TGCAAGTCGAACGGAGCTGTTTTCTCTGAAGTTTTCGGATGGAAGAGAGTTCAGCTTAGTGGCGAACGGGTGAGTAACAC
GTGAGCAACCTGCCTTTCAGTGGGGGACAACATTTGGAAACGAATGCTAATACCGCATAAGACCACAGTGTCGCATGGCA
[truncated: 688 more rows]
